# Supplementary material for: Auxin-Inducible Degron System Reveals Temporal-Spatial Roles of HSF-1 and Its Transcriptional Program in Lifespan Assurance
Source: Front Aging. 2022 Jul 11;3:899744. doi: 10.3389/fragi.2022.899744 (PMC9309338; doi:10.3389/fragi.2022.899744)
Supplement: Supplementary file 1 [file Table2.xlsx]

## Sheet: DE_glp-1_8hr HSF-1 depletion
GeneID	logFC	logCPM	LR	PValue	FDR	auxin-induced_effects		HSF1 binding (soma/share)		Gene_name	Note	*Differentially expressed (DE) genes in the list: are from glp-1 (2141) background, selected with lopCPM >=1, and filtered agaist DE genes changed by auxin treatment from Table S1.
WBGene00000915	-2.15964	10.3969	158.422	2.50343e-36	3.84627e-32	0		1		hsp-90
WBGene00001030	-0.598482	7.74424	31.9573	1.57601e-08	7.3375e-06	0		1		dnj-12
WBGene00001031	-1.50227	6.18798	106.922	4.62987e-25	8.89167e-22	0		1		dnj-13
WBGene00001037	-0.540607	7.92505	26.1803	3.10986e-07	8.84812e-05	0		1		dnj-19
WBGene00001431	-0.73639	7.04958	34.5787	4.09367e-09	2.32945e-06	0		1		fkb-6
WBGene00002005	-1.55554	10.0985	129.353	5.67682e-30	4.36093e-26	0		1		hsp-1	HSC70
WBGene00002015	-4.00549	2.65615	123.112	1.3178e-28	5.06166e-25	0		1		hsp-16.1
WBGene00002016	-4.77684	2.3976	61.5373	4.34429e-15	5.13429e-12	0		1		hsp-16.2
WBGene00002017	-4.35709	2.61386	128.129	1.05192e-29	5.38722e-26	0		1		hsp-16.11
WBGene00002018	-8.59046	1.30296	54.7423	1.37413e-13	1.31951e-10	0		1		hsp-16.41
WBGene00002019	-3.87008	3.07113	107.21	4.00356e-25	8.78724e-22	0		1		hsp-16.48
WBGene00002020	-3.69008	3.07979	107.248	3.92836e-25	8.78724e-22	0		1		hsp-16.49
WBGene00008944	-0.709221	5.83737	15.7906	7.07521e-05	0.00710203	0		1		F19B2.5	ortholog of human HLTF
WBGene00009691	-2.27642	4.49174	78.1113	9.73949e-19	1.49638e-15	0		1		F44E5.4	HSP70
WBGene00009692	-2.39402	4.58499	104.1	1.92345e-24	3.28354e-21	0		1		F44E5.5	HSP70
WBGene00012600	-0.905827	4.89695	22.608	1.9866e-06	0.000423917	0		1		Y38E10A.22	ortholog of human HSPBP1
WBGene00016250	-0.583584	8.09204	22.3748	2.24301e-06	0.000465697	0		1		hsp-110
WBGene00018782	-1.03849	6.45029	63.07	1.99492e-15	2.55416e-12	0		1		cct-3
WBGene00019983	-0.997289	6.11018	38.5346	5.37922e-10	3.59332e-07	0		1		sti-1
WBGene00021934	-0.984745	6.33192	39.9869	2.55671e-10	1.87054e-07	0		1		cct-8
WBGene00022382	-1.7932	7.55251	114.37	1.08148e-26	3.32319e-23	0		1		Y94H6A.10	unknown function
WBGene00044447	-6.13131	5.9053	30.1162	4.0692e-08	1.68971e-05	0		0
WBGene00014917	-5.99118	1.90686	24.0184	9.542e-07	0.000225544	0		0
WBGene00017636	-5.76309	5.92793	24.0885	9.20101e-07	0.000220882	0		0
WBGene00013862	-5.69937	2.18402	19.2927	1.12134e-05	0.00179462	0		0
WBGene00012565	-5.64534	3.98178	21.5378	3.46918e-06	0.000674689	0		0
WBGene00044229	-5.58811	3.91139	20.5469	5.81881e-06	0.0010045	0		0
WBGene00004165	-5.53082	2.61066	17.2196	3.32984e-05	0.00409278	0		0
WBGene00016085	-5.42841	7.66912	19.207	1.17281e-05	0.00185764	0		0
WBGene00019015	-5.33411	6.46395	18.035	2.16883e-05	0.00297517	0		0
WBGene00000265	-5.33151	4.60952	17.3336	3.136e-05	0.00391426	0		0
WBGene00004455	-5.32187	4.97371	17.9729	2.24074e-05	0.00301989	0		0
WBGene00020686	-5.30939	3.24135	17.0247	3.68959e-05	0.00446353	0		0
WBGene00001859	-5.25891	2.56714	15.2921	9.21016e-05	0.0086254	0		0
WBGene00006440	-5.21977	4.09302	16.6092	4.59275e-05	0.00504022	0		0
WBGene00044386	-5.1626	1.08768	14.8893	0.000114006	0.00973104	0		0
WBGene00009605	-5.13712	7.71175	15.7271	7.31691e-05	0.00716031	0		0
WBGene00011173	-5.13434	8.19884	15.7508	7.22567e-05	0.00711636	0		0
WBGene00004380	-5.12919	3.37009	15.2932	9.20451e-05	0.0086254	0		0
WBGene00020087	-5.0696	3.27072	14.7437	0.000123157	0.0103716	0		0
WBGene00016212	-5.04466	4.81895	14.6268	0.000131037	0.0107661	0		0
WBGene00007224	-5.03695	4.57802	14.6394	0.000130163	0.0107518	0		0
WBGene00009308	-5.01663	7.37361	14.488	0.000141052	0.0112912	0		0
WBGene00012195	-4.98192	1.84909	12.4874	0.0004097	0.0256468	0		0
WBGene00077732	-4.95794	2.3259	12.8907	0.000330226	0.0214075	0		0
WBGene00016612	-4.93518	5.58288	13.4238	0.000248458	0.0172729	0		0
WBGene00008871	-4.91261	4.51756	13.439	0.000246442	0.0172106	0		0
WBGene00004964	-4.8972	5.0741	13.3113	0.000263809	0.0181756	0		0
WBGene00007222	-4.88987	6.65329	13.2679	0.000269992	0.0185012	0		0
WBGene00003184	-4.87299	2.9961	12.5851	0.000388832	0.02477	0		0
WBGene00008399	-4.78243	6.32871	12.2379	0.000468282	0.0285503	0		0
WBGene00019372	-4.78228	3.48748	12.0005	0.000531855	0.0306046	0		0
WBGene00008074	-4.7758	6.8298	12.1722	0.000485062	0.0294565	0		0
WBGene00050880	-4.71278	1.85823	10.8137	0.00100754	0.0490335	0		0
WBGene00003463	-4.63353	6.97453	10.9769	0.000922546	0.0472466	0		0
WBGene00022632	-4.61982	5.00629	10.8804	0.000971886	0.0480131	0		0
WBGene00022761	-4.61975	4.37113	10.9344	0.000943938	0.0473943	0		0
WBGene00009203	-4.61168	3.66412	10.8138	0.00100746	0.0490335	0		0
WBGene00019667	-4.60749	5.79436	10.8659	0.000979493	0.0482337	0		0
WBGene00009670	-4.59098	4.80779	10.7514	0.00104198	0.049822	0		0
WBGene00009217	-3.94642	5.57749	20.6459	5.52563e-06	0.000964724	0		0
WBGene00019461	-3.83927	6.39007	15.1311	0.000100297	0.00881626	0		0
WBGene00020380	-3.81476	2.54135	17.6293	2.68419e-05	0.00343665	0		0
WBGene00010293	-3.78875	2.71337	15.6582	7.5882e-05	0.00728657	0		0
WBGene00017833	-3.77741	2.62133	13.7549	0.000208278	0.0151658	0		0
WBGene00013055	-2.82899	5.05852	12.2911	0.000455118	0.0279697	0		0
WBGene00019082	-2.65562	3.33409	12.0832	0.000508775	0.0299495	0		0
WBGene00018908	-2.44393	4.38783	28.141	1.12794e-07	3.85102e-05	0		0
WBGene00002026	-2.43426	3.42882	42.2502	8.03105e-11	6.49416e-08	0		0
WBGene00011286	-2.43146	1.09586	14.5782	0.000134464	0.0108732	0		0
WBGene00021460	-2.40195	5.61459	11.2229	0.000807934	0.0428364	0		0
WBGene00015974	-2.38216	3.26438	18.5177	1.68333e-05	0.00243988	0		0
WBGene00020404	-2.29912	3.55547	17.7318	2.54336e-05	0.00333985	0		0
WBGene00012297	-2.23878	4.42456	19.0864	1.24935e-05	0.00193889	0		0
WBGene00008490	-1.64502	2.12173	14.1137	0.000172081	0.0133528	0		0
WBGene00006487	-1.61836	3.83469	10.9436	0.000939298	0.0473774	0		0
WBGene00022113	-1.61425	3.93366	12.0422	0.000520096	0.030268	0		0
WBGene00020716	-1.59811	1.63293	11.5108	0.000691921	0.0381028	0		0
WBGene00010046	-1.40012	6.73774	11.4013	0.000733916	0.0395645	0		0
WBGene00011834	-1.33918	5.24119	14.2098	0.000163518	0.0128836	0		0
WBGene00000275	-1.33761	7.51874	10.7201	0.0010598	0.049822	0		0
WBGene00021158	-1.29356	2.05936	19.9415	7.98466e-06	0.0013191	0		0
WBGene00017100	-1.25014	1.74595	10.7708	0.00103113	0.0496623	0		0
WBGene00017215	-1.20391	5.4171	10.9491	0.00093647	0.0473774	0		0
WBGene00001867	-1.19337	2.95514	12.5788	0.000390154	0.02477	0		0
WBGene00012964	-1.16713	3.39297	13.0908	0.00029675	0.019751	0		0
WBGene00016181	-1.13832	5.43149	11.2135	0.000812023	0.0428726	0		0
WBGene00011860	-1.1225	3.26997	13.2133	0.000277962	0.0187308	0		0
WBGene00004803	-1.08419	2.7349	12.7711	0.000352023	0.0226296	0		0
WBGene00000378	-1.0572	6.19565	69.8544	6.38465e-17	8.91761e-14	0		0
WBGene00007303	-1.04521	3.23049	19.1565	1.20426e-05	0.00188798	0		0
WBGene00012562	-1.02792	4.08513	13.0892	0.000297001	0.019751	0		0
WBGene00010093	-1.02097	4.73669	13.0088	0.000310033	0.0202696	0		0
WBGene00017823	-1.01218	2.57763	11.046	0.000888773	0.0460643	0		0
WBGene00010011	-0.974676	3.19107	10.9282	0.000947109	0.0473987	0		0
WBGene00007984	-0.958882	2.95064	10.7227	0.00105832	0.049822	0		0
WBGene00004054	-0.896906	4.68357	11.1857	0.000824312	0.0433724	0		0
WBGene00016064	-0.852032	2.92027	11.0425	0.000890464	0.0460643	0		0
WBGene00000380	-0.698442	7.07311	22.3125	2.31699e-06	0.000474642	0		0
WBGene00000994	-0.695097	4.48744	14.5912	0.00013354	0.0108556	0		0
WBGene00014052	-0.693968	4.40955	17.8244	2.42256e-05	0.00323654	0		0
WBGene00000381	-0.667892	6.28523	26.3619	2.8307e-07	8.37103e-05	0		0
WBGene00015933	-0.577668	6.67306	10.9507	0.000935694	0.0473774	0		0
WBGene00010713	-0.533625	5.90467	14.8526	0.00011625	0.00986777	0		0
WBGene00000379	-0.530272	6.59611	17.5238	2.83737e-05	0.00357323	0		0
WBGene00006699	-0.449741	8.20448	10.9652	0.000928385	0.0473774	0		0
WBGene00007167	-0.366019	5.29055	10.8071	0.00101111	0.0490335	0		0
WBGene00020284	0.358606	6.72304	10.8465	0.000989843	0.0485877	0		0
WBGene00013093	0.447854	5.27925	12.562	0.000393675	0.0248906	0		0
WBGene00007228	0.471846	5.78923	13.7883	0.000204603	0.0151131	0		0
WBGene00010478	0.49669	6.54043	11.12	0.000854017	0.0446051	0		0
WBGene00014251	0.508014	7.64393	10.9205	0.000951081	0.0474429	0		0
WBGene00009049	0.532111	6.09051	20.5083	5.93741e-06	0.00101358	0		0
WBGene00007256	0.535381	4.91863	11.5458	0.000679025	0.0375271	0		0
WBGene00001040	0.572246	6.85458	14.125	0.000171054	0.0133405	0		0
WBGene00000794	0.57473	5.71393	12.6485	0.000375865	0.0240616	0		0
WBGene00000802	0.578931	11.3459	18.2157	1.97245e-05	0.00278025	0		0
WBGene00008830	0.584184	4.75299	12.4789	0.00041158	0.0256468	0		0
WBGene00000703	0.587388	5.23245	13.8962	0.000193187	0.0145496	0		0
WBGene00017210	0.616552	5.50161	14.1005	0.000173297	0.0133796	0		0
WBGene00021372	0.626486	4.7354	16.7463	4.27246e-05	0.00486238	0		0
WBGene00007825	0.627544	5.23232	11.3045	0.000773192	0.0413913	0		0
WBGene00021595	0.666605	5.49949	11.4346	0.000720884	0.0389988	0		0
WBGene00008688	0.670535	5.99655	16.3599	5.23816e-05	0.00551227	0		0
WBGene00006050	0.683661	10.874	11.0046	0.000908858	0.0467013	0		0
WBGene00021048	0.688667	11.0487	23.3809	1.32889e-06	0.0002959	0		0
WBGene00006390	0.703689	5.50246	12.3579	0.000439126	0.0270953	0		0
WBGene00004016	0.736516	5.08109	16.2244	5.62647e-05	0.00580168	0		0
WBGene00005655	0.75918	3.53144	13.0103	0.000309782	0.0202696	0		0
WBGene00010476	0.77011	4.95166	14.0323	0.0001797	0.0138046	0		0
WBGene00009773	0.778876	5.4894	15.5741	7.93335e-05	0.00752395	0		0
WBGene00014111	0.7789	4.57495	13.8343	0.000199663	0.0148844	0		0
WBGene00004993	0.783291	7.45541	26.3723	2.81555e-07	8.37103e-05	0		0
WBGene00004050	0.801755	4.36482	14.4874	0.000141103	0.0112912	0		0
WBGene00009048	0.804827	3.96238	14.1755	0.000166521	0.0130532	0		0
WBGene00010437	0.855459	2.65346	11.2774	0.000784575	0.0418549	0		0
WBGene00007791	0.883961	8.59452	13.8487	0.000198133	0.0148494	0		0
WBGene00001755	0.891507	3.8417	13.7788	0.000205648	0.0151176	0		0
WBGene00009226	0.917701	3.4261	16.2814	5.45987e-05	0.00570649	0		0
WBGene00008363	0.923879	3.39427	11.7073	0.000622543	0.0347809	0		0
WBGene00017498	0.993352	6.9139	22.9375	1.67356e-06	0.000367322	0		0
WBGene00015504	1.00641	5.19944	11.4513	0.000714455	0.0389435	0		1
WBGene00017500	1.00779	7.11653	25.7709	3.8445e-07	0.000105477	0		0
WBGene00017490	1.01314	7.1176	26.3516	2.84583e-07	8.37103e-05	0		0
WBGene00017501	1.03254	5.93897	37.8231	7.74602e-10	4.76039e-07	0		0
WBGene00006624	1.05297	4.3559	13.4738	0.000241922	0.0169721	0		0
WBGene00019472	1.06747	5.4354	26.9334	2.10586e-07	6.60293e-05	0		0
WBGene00019357	1.13441	3.83745	13.0817	0.000298194	0.019751	0		0
WBGene00021236	1.1508	7.79396	28.1435	1.12643e-07	3.85102e-05	0		0
WBGene00017499	1.15311	7.79069	27.4206	1.63678e-07	5.23905e-05	0		0
WBGene00164983	1.16486	1.5347	12.0195	0.000526467	0.0304084	0		0
WBGene00015228	1.18462	1.57311	11.2215	0.000808549	0.0428364	0		0
WBGene00018016	1.19815	2.64626	11.8334	0.000581773	0.0329829	0		0
WBGene00019233	1.24717	3.50223	18.8473	1.41611e-05	0.00209204	0		0
WBGene00001769	1.30209	1.58874	16.5476	4.74445e-05	0.00516977	0		0
WBGene00016669	1.32894	3.00672	20.4805	6.02418e-06	0.00101709	0		0
WBGene00001914	1.33801	1.5857	12.4756	0.000412312	0.0256468	0		0
WBGene00019234	1.35762	4.33934	24.5875	7.10125e-07	0.000178858	0		0
WBGene00021472	1.45005	7.77584	15.6884	7.46811e-05	0.00726203	0		0
WBGene00019997	1.49193	7.39486	12.3801	0.000433936	0.0268831	0		0
WBGene00015049	1.55276	6.05301	13.826	0.000200538	0.0148844	0		0
WBGene00011066	1.55344	5.17532	14.2705	0.00015833	0.0125391	0		0
WBGene00020953	1.56418	2.61293	22.7754	1.82084e-06	0.00039402	0		0
WBGene00019509	1.58867	4.76468	16.6493	4.49676e-05	0.00499542	0		0
WBGene00016327	1.62545	8.24178	14.7277	0.000124211	0.0103716	0		0
WBGene00000412	1.66662	1.62168	17.5381	2.81612e-05	0.00357323	0		0
WBGene00016177	1.76214	6.6228	17.3196	3.15913e-05	0.00391426	0		0
WBGene00009706	1.8144	4.62843	33.2842	7.96252e-09	4.21849e-06	0		0
WBGene00012898	1.82552	2.50079	15.0776	0.00010318	0.00899575	0		0
WBGene00012689	1.93333	7.72808	11.4502	0.000714881	0.0389435	0		0
WBGene00021271	2.09781	4.6878	18.8591	1.40741e-05	0.00209204	0		0
WBGene00015591	2.12194	3.85771	17.6801	2.6134e-05	0.00340274	0		0
WBGene00015351	2.14518	3.54921	16.2375	5.58766e-05	0.00580059	0		0
WBGene00000474	2.15469	5.29963	11.6078	0.00065675	0.0364917	0		0
WBGene00019723	2.15622	2.72358	29.7012	5.0404e-08	2.03791e-05	0		0
WBGene00015073	2.17198	6.01339	15.779	7.11867e-05	0.00710203	0		0
WBGene00015970	2.19787	4.85517	13.9125	0.000191519	0.014495	0		0
WBGene00001597	2.30669	5.68054	19.7577	8.79056e-06	0.00143679	0		0
WBGene00013290	2.35924	9.16915	11.7422	0.000610999	0.0345124	0		0
WBGene00018119	2.37205	8.10983	38.2345	6.27321e-10	4.0159e-07	0		0
WBGene00006449	2.4699	8.05705	13.9906	0.000183726	0.0140436	0		0
WBGene00022203	2.49832	4.26356	40.6587	1.81279e-10	1.39258e-07	0		0
WBGene00009173	2.51227	4.33805	11.4941	0.000698169	0.0383095	0		0
WBGene00194912	2.54628	4.81952	11.9513	0.000546086	0.0313062	0		0
WBGene00007864	2.72382	1.9002	12.9615	0.000317958	0.0206996	0		0
WBGene00017386	2.76432	7.07767	11.0155	0.000903548	0.0465843	0		0
WBGene00006056	2.86727	9.61526	11.9157	0.000556633	0.0317922	0		0
WBGene00015399	2.87047	3.23237	25.0018	5.72766e-07	0.000146666	0		0
WBGene00189952	2.87302	5.36368	12.1189	0.00049914	0.0296092	0		0
WBGene00013705	2.97338	2.09367	11.4438	0.000717326	0.0389435	0		0
WBGene00018839	3.07164	5.98183	13.9619	0.000186555	0.0141893	0		0
WBGene00019507	3.13339	3.41365	15.6377	7.67087e-05	0.0073202	0		0
WBGene00044434	3.13853	5.33852	15.9383	6.54407e-05	0.00665848	0		0
WBGene00010612	3.1728	7.01635	16.7804	4.19647e-05	0.00484771	0		0
WBGene00009938	3.2495	7.36116	10.8954	0.000964038	0.0478762	0		0
WBGene00018358	3.28272	5.51894	18.2432	1.94417e-05	0.00276576	0		0
WBGene00016236	3.36962	4.70432	12.0696	0.000512517	0.0300546	0		0
WBGene00019247	3.39494	7.00779	12.5226	0.000402062	0.0253167	0		0
WBGene00021720	3.46047	5.61351	21.3337	3.85882e-06	0.000741086	0		0
WBGene00017112	3.47198	10.2721	15.1684	9.83339e-05	0.00873296	0		0
WBGene00012176	3.59391	1.36539	11.1147	0.000856451	0.0446051	0		0
WBGene00007159	3.72534	8.02686	16.4809	4.91416e-05	0.00531699	0		0
WBGene00012809	3.74429	7.61701	16.8372	4.07276e-05	0.00477663	0		0
WBGene00019834	3.75074	2.75531	15.2806	9.26631e-05	0.0086254	0		0
WBGene00007457	3.77803	7.2878	27.9225	1.26271e-07	4.21745e-05	0		0
WBGene00013053	3.8413	5.60624	18.4759	1.72063e-05	0.00247063	0		0
WBGene00020293	3.84458	6.21346	17.7841	2.47441e-05	0.00327731	0		0
WBGene00011350	3.85682	1.74229	11.7302	0.000614925	0.034607	0		0
WBGene00009416	4.00864	6.4519	20.9717	4.66128e-06	0.000852571	0		0
WBGene00015094	4.16965	7.10323	24.536	7.29333e-07	0.000180733	0		0
WBGene00014179	4.28199	8.51361	26.3234	2.88769e-07	8.37103e-05	0		0
WBGene00011405	4.35051	3.37928	17.6576	2.64456e-05	0.00341437	0		0
WBGene00020713	4.44464	10.1713	39.062	4.10562e-10	2.86722e-07	0		0
WBGene00015051	4.51555	6.12917	10.719	0.00106039	0.049822	0		0
WBGene00010485	4.51788	7.09542	10.7286	0.00105495	0.049822	0		0
WBGene00021056	4.55984	3.07939	10.7383	0.00104942	0.049822	0		0
WBGene00011619	4.68675	6.05259	12.1218	0.000498357	0.0296092	0		0
WBGene00013138	4.69239	5.39437	12.1274	0.000496852	0.0296092	0		0
WBGene00013052	4.69966	3.19135	12.0537	0.000516904	0.0301966	0		0
WBGene00021265	4.70368	5.6751	12.1498	0.000490928	0.0296092	0		0
WBGene00017114	4.72283	7.74182	12.0833	0.000508743	0.0299495	0		0
WBGene00004374	4.7247	3.98472	12.147	0.00049167	0.0296092	0		0
WBGene00008061	4.72661	2.74123	12.1236	0.000497881	0.0296092	0		0
WBGene00022008	4.81611	6.101	13.3582	0.000257298	0.0178069	0		0
WBGene00007248	4.85069	8.34142	13.6086	0.000225155	0.0162667	0		0
WBGene00003452	4.85174	7.04897	13.5621	0.000230804	0.0163413	0		0
WBGene00018930	4.8521	5.46408	13.5952	0.000226761	0.0162667	0		0
WBGene00009641	4.85382	6.85309	13.5993	0.000226275	0.0162667	0		0
WBGene00019773	4.85746	4.54306	13.2466	0.000273077	0.0185117	0		0
WBGene00014156	4.87048	4.99462	13.5334	0.000234351	0.0165164	0		0
WBGene00010651	4.87514	6.66327	13.7686	0.000206763	0.0151272	0		0
WBGene00001075	4.90115	1.99383	12.0222	0.000525718	0.0304084	0		0
WBGene00012102	4.97909	4.11924	14.7317	0.000123944	0.0103716	0		0
WBGene00019459	4.97972	5.9124	14.9617	0.000109718	0.00941735	0		0
WBGene00007081	4.9846	7.24459	14.976	0.000108889	0.00939873	0		0
WBGene00022795	4.99629	5.50655	15.0693	0.000103635	0.00899575	0		0
WBGene00010114	5.00695	5.89431	15.2081	9.62879e-05	0.00873296	0		0
WBGene00003458	5.00721	6.53336	15.1288	0.00010042	0.00881626	0		0
WBGene00015627	5.01219	6.75135	15.1752	9.79833e-05	0.00873296	0		0
WBGene00011951	5.0155	5.53907	15.1798	9.7744e-05	0.00873296	0		0
WBGene00016322	5.06864	4.01834	15.6595	7.58315e-05	0.00728657	0		0
WBGene00002204	5.11901	6.11673	16.4148	5.08854e-05	0.00539322	0		0
WBGene00013823	5.12241	3.47895	16.2025	5.69199e-05	0.00583011	0		0
WBGene00019410	5.14171	8.76989	16.6911	4.39869e-05	0.00496617	0		0
WBGene00016825	5.15967	5.20619	16.6784	4.4283e-05	0.00496617	0		0
WBGene00017978	5.16191	5.05995	16.6397	4.51942e-05	0.00499542	0		0
WBGene00003992	5.16247	7.03411	16.818	4.11404e-05	0.00478849	0		0
WBGene00007987	5.16839	7.77752	16.9008	3.93855e-05	0.00469085	0		0
WBGene00003464	5.25197	7.84446	17.9842	2.22743e-05	0.00301989	0		0
WBGene00020987	5.31272	6.37158	18.1463	2.04568e-05	0.00283151	0		0
WBGene00013279	5.33682	3.72363	18.9234	1.36072e-05	0.00206991	0		0
WBGene00015045	5.34943	1.91745	16.7557	4.25152e-05	0.00486238	0		0
WBGene00008811	5.36259	6.49884	19.4158	1.05135e-05	0.0017003	0		0
WBGene00020400	5.39271	2.95077	18.7168	1.51642e-05	0.00221888	0		0
WBGene00011172	5.44688	7.42849	20.3985	6.28775e-06	0.00105005	0		0
WBGene00022888	5.45325	7.07564	20.6488	5.51722e-06	0.000964724	0		0
WBGene00018580	5.46543	5.61569	20.8596	4.94198e-06	0.000893278	0		0
WBGene00012679	5.50235	5.66781	21.1587	4.22778e-06	0.000801922	0		0
WBGene00018196	5.55674	5.85817	22.2224	2.42828e-06	0.000484521	0		0
WBGene00003426	5.57468	7.2833	22.4554	2.15075e-06	0.000452659	0		0
WBGene00014904	5.58356	1.61474	20.9898	4.61738e-06	0.000852571	0		0
WBGene00013771	5.58567	9.17364	13.5855	0.000227939	0.0162667	0		0
WBGene00008949	5.58761	3.23708	21.9656	2.77576e-06	0.000546754	0		0
WBGene00016356	5.64843	6.33066	23.572	1.20328e-06	0.00027187	0		0
WBGene00017955	5.65025	7.01228	23.8611	1.03544e-06	0.000241038	0		0
WBGene00006719	5.67495	2.59257	22.278	2.35889e-06	0.000476869	0		0
WBGene00020353	5.78564	8.74824	25.6348	4.12543e-07	0.000111198	0		0
WBGene00003216	5.80449	1.25486	16.4143	5.08993e-05	0.00539322	0		0
WBGene00022621	5.95007	7.22706	29.3422	6.06589e-08	2.27308e-05	0		0
WBGene00017853	5.9697	6.55739	29.646	5.18593e-08	2.04299e-05	0		0
WBGene00020433	6.0997	3.68196	30.1753	3.94713e-08	1.68455e-05	0		0
WBGene00020840	6.1293	8.9061	32.8631	9.88846e-09	4.90085e-06	0		0
WBGene00008590	6.14772	7.36654	32.597	1.13389e-08	5.44411e-06	0		0
WBGene00009959	6.30478	8.51879	36.5093	1.51937e-09	8.97829e-07	0		0
WBGene00015688	6.72389	9.61566	46.8795	7.54884e-12	6.44336e-09	0		0
WBGene00004236	7.40219	3.48583	33.1781	8.40942e-09	4.30674e-06	0		0

## Sheet: DE_glp-1_24hr HSF-1 depletion
GeneID	logFC	logCPM	LR	PValue	FDR	auxin-induced_effects		bound byHSF1 (soma/shared)		Gene_name	Note		*Differentially expressed (DE) genes in the list: are from glp-1 (2141) background, selected with lopCPM >=1, and filtered agaist DE genes changed by auxin treatment from Table S1.
WBGene00000915	-1.88432	10.3969	124.387	6.93026e-29	2.66191e-25	0		1		hsp-90
WBGene00001030	-0.676775	7.74424	41.7119	1.05761e-10	7.73771e-08	0		1		dnj-12
WBGene00001031	-1.0418	6.18798	55.6789	8.53292e-14	9.36427e-11	0		1		dnj-13
WBGene00001037	-0.523475	7.92505	24.9389	5.91774e-07	0.000156759	0		1		dnj-19
WBGene00001431	-0.828059	7.04958	44.4573	2.59968e-11	1.99707e-08	0		1		fkb-6
WBGene00001598	-1.20504	9.13246	53.0514	3.24941e-13	3.12025e-10	0		1		glh-1
WBGene00002005	-1.46711	10.0985	116.184	4.33272e-27	1.33136e-23	0		1		hsp-1
WBGene00002015	-2.67125	2.65615	93.7141	3.64563e-22	9.33525e-19	0		1		hsp-16.1
WBGene00002016	-4.36696	2.3976	65.7275	5.17779e-16	7.88671e-13	0		1		hsp-16.2
WBGene00002017	-2.68528	2.61386	88.5103	5.05712e-21	1.10997e-17	0		1		hsp-16.11
WBGene00002018	-5.65155	1.30296	54.5959	1.48042e-13	1.51635e-10	0		1		hsp-16.41
WBGene00002019	-4.3792	3.07113	148.868	3.06425e-34	2.35396e-30	0		1		hsp-16.48
WBGene00002020	-4.32914	3.07979	155.844	9.15493e-36	1.40656e-31	0		1		hsp-16.49
WBGene00002025	-0.568644	7.40557	13.8751	0.000195372	0.0141887	0		1		hsp-60
WBGene00003148	-0.798909	5.28447	11.5461	0.000678918	0.0299009	0		1		mbf-1	ortholog of human EDF1
WBGene00007235	-0.817559	5.50634	21.8185	2.99698e-06	0.000590328	0		1		ahsa-1
WBGene00009691	-1.36118	4.49174	33.8602	5.92167e-09	2.84314e-06	0		1		F44E5.4	HSP70
WBGene00009692	-1.35191	4.58499	41.5917	1.12472e-10	7.85462e-08	0		1		F44E5.5	HSP70
WBGene00012600	-1.16219	4.89695	36.982	1.19225e-09	6.78433e-07	0		1		Y38E10A.22	ortholog of human HSPBP1
WBGene00016250	-0.429782	8.09204	12.401	0.000429106	0.0227922	0		1		hsp-110
WBGene00018782	-0.916161	6.45029	51.1865	8.39937e-13	6.792e-10	0		1		cct-3
WBGene00019983	-1.40549	6.11018	78.9458	6.38365e-19	1.22598e-15	0		1		sti-1
WBGene00020035	-3.08294	2.80238	13.6765	0.000217154	0.0150966	0		1		egg-5	ortholog of human PTPRJ
WBGene00020391	-0.870971	6.74962	26.9078	2.13397e-07	6.69107e-05	0		1		cct-7
WBGene00020999	-0.575282	5.17679	13.1615	0.000285766	0.0181426	0		1		W03F9.1	ortholog of human ZPR1
WBGene00021934	-0.83528	6.33192	28.9514	7.4218e-08	2.92381e-05	0		1		cct-8
WBGene00022382	-1.94464	7.55251	137.786	8.11838e-32	4.15769e-28	0		1		Y94H6A.10	unknown function
WBGene00003450	-6.73043	6.86442	27.8032	1.34304e-07	5.03279e-05	0		0
WBGene00015820	-6.59328	5.89497	27.5882	1.50093e-07	5.49054e-05	0		0
WBGene00017132	-6.5923	3.02032	26.3531	2.84356e-07	8.40163e-05	0		0
WBGene00013773	-6.33012	1.21059	22.7227	1.87147e-06	0.000410762	0		0
WBGene00012855	-6.06763	5.85519	34.8006	3.65257e-09	1.93511e-06	0		0
WBGene00022030	-5.39094	1.62529	18.1323	2.06072e-05	0.00270606	0		0
WBGene00011155	-5.34626	4.15398	21.562	3.42571e-06	0.000657907	0		0
WBGene00016541	-4.90226	7.92999	15.8489	6.86081e-05	0.0070273	0		0
WBGene00011120	-4.8961	6.10507	15.8555	6.8369e-05	0.0070273	0		0
WBGene00011438	-4.87099	5.38517	15.5886	7.87293e-05	0.00775383	0		0
WBGene00015582	-4.74276	2.04273	13.5761	0.000229086	0.0155052	0		0
WBGene00012111	-4.68211	1.59961	13.2328	0.00027509	0.017684	0		0
WBGene00019461	-4.66507	6.39007	19.0966	1.24264e-05	0.00175155	0		0
WBGene00008662	-4.58692	2.64473	12.4061	0.000427927	0.0227922	0		0
WBGene00206474	-4.58527	2.82938	12.3676	0.000436857	0.0229858	0		0
WBGene00002193	-4.58495	6.92589	12.6915	0.000367328	0.0204479	0		0
WBGene00010265	-4.57479	6.75011	12.6299	0.000379628	0.0209054	0		0
WBGene00014728	-4.49118	4.77094	11.3666	0.000747763	0.0320053	0		0
WBGene00015816	-4.41789	2.90487	10.9983	0.000911964	0.0358348	0		0
WBGene00015572	-4.41412	5.68668	11.181	0.000826382	0.0335262	0		0
WBGene00008230	-4.41327	7.40002	11.1795	0.000827051	0.0335262	0		0
WBGene00016236	-4.38792	4.70432	10.9651	0.000928456	0.0362051	0		0
WBGene00235095	-4.36553	1.18076	19.2782	1.12987e-05	0.00166917	0		0
WBGene00013049	-4.30425	3.66455	23.4606	1.27501e-06	0.000301374	0		0
WBGene00018949	-4.18147	3.45755	18.2762	1.91082e-05	0.00253085	0		0
WBGene00017620	-3.905	3.89742	23.1415	1.50503e-06	0.000345124	0		0
WBGene00013474	-3.89647	8.76486	27.3821	1.66968e-07	5.81922e-05	0		0
WBGene00020414	-3.88354	9.44751	11.6425	0.000644602	0.0296477	0		0
WBGene00012114	-3.74602	1.32473	10.7644	0.0010347	0.0393492	0		0
WBGene00020910	-3.5741	1.52608	12.0586	0.000515545	0.025717	0		0
WBGene00017114	-3.44634	7.74182	32.0501	1.5025e-08	6.41234e-06	0		0
WBGene00012720	-3.2891	4.66037	18.521	1.68047e-05	0.00228484	0		0
WBGene00195227	-3.2777	2.83025	10.2269	0.00138405	0.0469416	0		0
WBGene00014576	-3.20488	3.0477	12.2045	0.000476739	0.024497	0		0
WBGene00219646	-3.08536	2.6376	10.4908	0.00119973	0.0430668	0		0
WBGene00015970	-3.0748	4.85517	19.9023	8.15031e-06	0.00127777	0		0
WBGene00019667	-3.01697	5.79436	14.4956	0.000140487	0.011126	0		0
WBGene00016461	-2.99848	7.9309	10.9928	0.000914686	0.0358501	0		0
WBGene00010460	-2.92393	5.98178	12.9653	0.00031731	0.0194588	0		0
WBGene00011236	-2.90576	4.30624	20.5933	5.67956e-06	0.000980458	0		0
WBGene00002026	-2.84635	3.42882	69.6841	6.96032e-17	1.1882e-13	0		0
WBGene00007986	-2.6632	6.04707	11.6049	0.000657788	0.0296477	0		0
WBGene00018301	-2.65755	6.73541	14.0879	0.000174461	0.0131393	0		0
WBGene00014040	-2.59255	1.78273	15.3486	8.93881e-05	0.00832338	0		0
WBGene00007454	-2.53677	2.60086	10.7584	0.00103808	0.0393802	0		0
WBGene00017833	-2.51644	2.62133	16.2146	5.65573e-05	0.00603434	0		0
WBGene00009071	-2.51533	1.35646	11.9596	0.000543669	0.0265172	0		0
WBGene00013033	-2.4256	6.72731	20.0748	7.44714e-06	0.0012044	0		0
WBGene00020977	-2.37655	3.44289	11.2435	0.000799011	0.0327536	0		0
WBGene00007659	-2.34879	2.72198	10.7072	0.00106719	0.0399911	0		0
WBGene00019189	-2.2778	2.30636	10.1185	0.00146789	0.048605	0		0
WBGene00014068	-2.25507	4.42924	16.3643	5.22614e-05	0.00569464	0		0
WBGene00011954	-2.25318	5.92332	12.7017	0.000365325	0.0204104	0		0
WBGene00022709	-2.24487	6.10441	13.8298	0.000200135	0.0143686	0		0
WBGene00018102	-2.20519	2.40778	13.9723	0.000185529	0.0137703	0		0
WBGene00198814	-2.17418	1.10898	10.7231	0.00105804	0.039745	0		0
WBGene00019642	-2.14496	6.95939	20.5013	5.95899e-06	0.00101727	0		0
WBGene00077699	-1.96372	4.28283	12.6537	0.000374818	0.0207148	0		0
WBGene00019410	-1.94653	8.76989	11.7916	0.000594994	0.0284782	0		0
WBGene00198014	-1.86219	6.07076	13.0266	0.000307102	0.0191025	0		0
WBGene00006445	-1.85233	1.85497	27.2064	1.82854e-07	5.97738e-05	0		0
WBGene00009644	-1.85229	2.14397	10.929	0.000946722	0.0367309	0		0
WBGene00012698	-1.84284	2.0302	10.9485	0.000936819	0.0364387	0		0
WBGene00201551	-1.83914	2.81488	11.832	0.000582208	0.0280409	0		0
WBGene00006487	-1.83534	3.83469	12.0429	0.000519899	0.0257668	0		0
WBGene00009423	-1.7917	1.52612	13.3558	0.000257622	0.016915	0		0
WBGene00011683	-1.75216	1.45574	14.2707	0.000158309	0.0121951	0		0
WBGene00013556	-1.72466	2.68157	12.1043	0.000503046	0.0253403	0		0
WBGene00014916	-1.6982	1.34829	16.8488	4.04797e-05	0.00478408	0		0
WBGene00008503	-1.65001	5.07344	16.5466	4.74688e-05	0.00544262	0		0
WBGene00018773	-1.54535	6.70457	15.0735	0.000103403	0.00917243	0		0
WBGene00012011	-1.5451	5.3916	17.3911	3.04253e-05	0.00383159	0		0
WBGene00011883	-1.5433	2.84944	11.6673	0.00063609	0.0296477	0		0
WBGene00009424	-1.52797	1.2124	10.3138	0.00132041	0.0456909	0		0
WBGene00013452	-1.49463	6.2639	19.8301	8.46375e-06	0.00131351	0		0
WBGene00018345	-1.4934	3.7595	14.5184	0.000138796	0.011049	0		0
WBGene00009110	-1.47994	2.02538	14.4291	0.000145536	0.0113503	0		0
WBGene00013294	-1.47875	1.92158	10.3642	0.0012848	0.0447763	0		0
WBGene00020046	-1.47866	1.65679	10.8597	0.000982809	0.0377497	0		0
WBGene00018119	-1.42308	8.10983	12.7968	0.000347208	0.019886	0		0
WBGene00019165	-1.41873	6.81407	18.3417	1.84626e-05	0.0024666	0		0
WBGene00004910	-1.40219	1.35848	13.8092	0.000202347	0.0144015	0		0
WBGene00022650	-1.39718	4.084	20.6837	5.41761e-06	0.000956737	0		0
WBGene00022113	-1.38059	3.93366	11.1644	0.000833808	0.0336237	0		0
WBGene00000202	-1.37426	3.49329	26.5406	2.58052e-07	7.77394e-05	0		0
WBGene00008107	-1.3066	6.16283	19.2834	1.12684e-05	0.00166917	0		0
WBGene00019757	-1.3056	5.10353	12.764	0.00035335	0.019886	0		0
WBGene00006712	-1.28584	2.27799	10.0608	0.0015146	0.0496396	0		0
WBGene00001872	-1.2723	4.63563	10.504	0.00119114	0.042868	0		0
WBGene00008302	-1.25161	3.60234	11.1526	0.00083914	0.0337501	0		0
WBGene00016281	-1.22213	2.98263	12.2109	0.000475115	0.024497	0		0
WBGene00018763	-1.19194	2.40081	13.6479	0.000220485	0.0151907	0		0
WBGene00004340	-1.18725	4.16606	12.1213	0.000498484	0.0251931	0		0
WBGene00000380	-1.18098	7.07311	62.9273	2.14479e-15	2.74605e-12	0		0
WBGene00016816	-1.13817	2.31606	10.2551	0.00136304	0.0464342	0		0
WBGene00004181	-1.13525	4.46266	16.5086	4.84296e-05	0.00544969	0		0
WBGene00001372	-1.1343	4.37019	15.4524	8.46103e-05	0.00807424	0		0
WBGene00013156	-1.12882	5.10111	12.3575	0.00043922	0.0230313	0		0
WBGene00015225	-1.10771	5.38789	10.1426	0.0014488	0.0481805	0		0
WBGene00003405	-1.08966	5.81363	11.6042	0.000658022	0.0296477	0		0
WBGene00219683	-1.08413	2.0574	11.6473	0.00064297	0.0296477	0		0
WBGene00017738	-1.08218	4.3863	10.061	0.00151443	0.0496396	0		0
WBGene00013637	-1.03556	3.79819	12.7071	0.000364263	0.0204104	0		0
WBGene00021845	-1.00986	2.89783	10.792	0.00101939	0.0389599	0		0
WBGene00002992	-0.981053	2.9493	13.1097	0.00029377	0.0184979	0		0
WBGene00019277	-0.980559	2.43933	11.3598	0.00075049	0.0320053	0		0
WBGene00009738	-0.971027	6.24994	13.4652	0.00024303	0.0160944	0		0
WBGene00004509	-0.939993	5.89136	31.9442	1.58667e-08	6.41517e-06	0		0
WBGene00000381	-0.932342	6.28523	52.159	5.11831e-13	4.62575e-10	0		0
WBGene00016355	-0.901112	3.24749	11.9279	0.000552997	0.0268869	0		0
WBGene00010703	-0.892431	5.39143	11.0567	0.000883673	0.0353561	0		0
WBGene00001112	-0.878755	5.36713	13.2553	0.00027181	0.0175466	0		0
WBGene00006050	-0.860417	10.874	17.0067	3.72489e-05	0.00443638	0		0
WBGene00010887	-0.840619	3.41274	10.1449	0.00144704	0.0481805	0		0
WBGene00011107	-0.831825	3.69006	13.2888	0.000267	0.0173088	0		0
WBGene00007303	-0.828141	3.23049	12.4162	0.000425625	0.022785	0		0
WBGene00019820	-0.819249	6.09928	15.1229	0.000100734	0.0090507	0		0
WBGene00009563	-0.78208	4.09298	10.2083	0.00139813	0.0470039	0		0
WBGene00021595	-0.781252	5.49949	15.466	8.40008e-05	0.00807424	0		0
WBGene00006735	-0.74404	5.0631	10.1823	0.00141793	0.0474619	0		0
WBGene00000983	-0.739467	6.52939	15.456	8.44505e-05	0.00807424	0		0
WBGene00000378	-0.723848	6.19565	33.7453	6.28219e-09	2.92483e-06	0		0
WBGene00010877	-0.714982	5.43059	26.1345	3.1845e-07	8.89574e-05	0		0
WBGene00016450	-0.709414	4.88022	14.538	0.000137364	0.0110292	0		0
WBGene00000966	-0.702695	5.99436	20.9789	4.64378e-06	0.000859602	0		0
WBGene00022372	-0.699573	4.27459	12.1301	0.000496139	0.0251574	0		0
WBGene00021830	-0.681177	4.50025	10.8171	0.00100565	0.0385308	0		0
WBGene00008629	-0.67163	5.59157	20.9158	4.79907e-06	0.000877773	0		0
WBGene00001387	-0.659163	8.95086	15.7587	7.19556e-05	0.00722566	0		0
WBGene00013007	-0.647499	4.7724	15.4038	8.68153e-05	0.00818301	0		0
WBGene00003482	-0.612304	7.01294	11.9922	0.000534229	0.0262233	0		0
WBGene00021097	-0.610091	7.96525	12.8368	0.000339873	0.019886	0		0
WBGene00014697	-0.605371	5.37417	12.1712	0.000485324	0.0246904	0		0
WBGene00000377	-0.603489	6.49974	27.3008	1.74137e-07	5.81922e-05	0		0
WBGene00003025	-0.596262	6.43333	11.3257	0.000764408	0.0322297	0		0
WBGene00006736	-0.589926	5.98287	11.2611	0.000791487	0.0327536	0		0
WBGene00009877	-0.581042	6.07321	11.6052	0.000657678	0.0296477	0		0
WBGene00019322	-0.570814	8.91873	10.7263	0.00105624	0.039745	0		0
WBGene00007963	-0.558853	6.42368	15.0973	0.000102107	0.0091208	0		0
WBGene00022369	-0.545693	5.97232	15.7915	7.0721e-05	0.0071484	0		0
WBGene00003060	-0.543919	7.6825	10.2565	0.00136207	0.0464342	0		0
WBGene00006772	-0.540388	3.81965	11.3165	0.00076822	0.0322297	0		0
WBGene00001130	-0.533449	6.61098	10.5163	0.00118326	0.0427756	0		0
WBGene00001090	-0.519282	5.98261	13.3205	0.000262522	0.0170907	0		0
WBGene00007964	-0.504414	7.48977	14.6871	0.000126914	0.0105064	0		0
WBGene00011735	-0.500118	7.09876	13.4183	0.000249177	0.0164307	0		0
WBGene00011897	-0.497122	5.69886	12.387	0.000432335	0.0228261	0		0
WBGene00022599	-0.495295	7.43551	13.612	0.00022475	0.0153469	0		0
WBGene00008564	-0.488774	6.66944	19.1244	1.2247e-05	0.00175155	0		0
WBGene00000379	-0.487169	6.59611	15.0649	0.000103879	0.00917243	0		0
WBGene00001224	-0.48199	4.89493	11.557	0.00067495	0.0299009	0		0
WBGene00008506	-0.477721	8.4053	14.898	0.000113481	0.00963269	0		0
WBGene00001563	-0.460448	6.33076	10.056	0.00151853	0.0496396	0		0
WBGene00020742	-0.456333	6.91991	10.6581	0.00109588	0.0405713	0		0
WBGene00011830	-0.453689	5.51489	12.3962	0.000430209	0.0227922	0		0
WBGene00012980	-0.45237	6.36891	10.3594	0.00128815	0.0447763	0		0
WBGene00000112	-0.447745	6.53774	11.4272	0.000723783	0.031502	0		0
WBGene00003085	-0.431833	7.99638	11.361	0.000750039	0.0320053	0		0
WBGene00019060	-0.39665	7.22563	17.4543	2.94301e-05	0.00376804	0		0
WBGene00000545	-0.349317	7.98879	11.5453	0.000679211	0.0299009	0		0
WBGene00012529	0.368348	6.3488	10.5449	0.00116511	0.0424694	0		0
WBGene00015930	0.38686	7.07215	13.1219	0.000291866	0.0184536	0		0
WBGene00009049	0.387302	6.09051	11.2343	0.000803012	0.0328125	0		0
WBGene00010697	0.411287	6.99423	10.2741	0.00134911	0.0463709	0		0
WBGene00001371	0.420629	6.15358	10.9714	0.000925268	0.0361726	0		0
WBGene00018509	0.435128	5.94037	10.4347	0.00123669	0.04378	0		0
WBGene00002980	0.445642	8.2811	11.8663	0.000571577	0.0277025	0		0
WBGene00020456	0.454355	8.11271	12.0176	0.000527007	0.0259517	0		0
WBGene00009050	0.454826	7.89907	11.5476	0.000678372	0.0299009	0		0
WBGene00007812	0.471375	5.422	11.5167	0.000689727	0.030277	0		0
WBGene00020557	0.473902	6.05366	13.1805	0.000282881	0.018034	0		0
WBGene00020311	0.480973	4.12578	10.057	0.00151772	0.0496396	0		0
WBGene00015913	0.487859	9.83071	11.3024	0.000774068	0.0322297	0		0
WBGene00015577	0.489236	5.49758	12.8358	0.000340058	0.019886	0		0
WBGene00010232	0.490139	5.56126	15.2881	9.22954e-05	0.00849118	0		0
WBGene00004196	0.49167	4.74027	10.23	0.00138172	0.0469416	0		0
WBGene00011722	0.496335	5.71161	12.1799	0.000483077	0.0246904	0		0
WBGene00002053	0.500734	8.69033	16.5121	4.83405e-05	0.00544969	0		0
WBGene00015219	0.502723	5.25662	13.0065	0.00031041	0.0192304	0		0
WBGene00004449	0.504836	7.13112	10.9166	0.000953075	0.0368842	0		0
WBGene00008485	0.506477	5.12795	11.4466	0.000716251	0.0312627	0		0
WBGene00004437	0.50686	5.62509	10.2686	0.00135313	0.046405	0		0
WBGene00012961	0.530512	10.1526	10.4101	0.00125325	0.043961	0		0
WBGene00008132	0.534842	6.69109	13.0613	0.000301462	0.0188279	0		0
WBGene00008830	0.547321	4.75299	11.4193	0.000726839	0.0315456	0		0
WBGene00016788	0.567058	5.12785	11.0451	0.000889238	0.0353944	0		0
WBGene00015101	0.568091	4.6049	12.7675	0.000352698	0.019886	0		0
WBGene00001335	0.580749	3.7549	10.1341	0.00145552	0.0482994	0		0
WBGene00000880	0.580785	5.52429	12.8464	0.000338136	0.019886	0		0
WBGene00009432	0.583007	6.45688	10.6931	0.00107533	0.0401004	0		0
WBGene00008220	0.597046	6.04385	14.2655	0.000158749	0.0121951	0		0
WBGene00018384	0.597095	4.82199	14.1771	0.000166386	0.0126552	0		0
WBGene00018321	0.607178	4.18855	11.6152	0.00065414	0.0296477	0		0
WBGene00016785	0.610595	4.68324	10.6752	0.00108582	0.0403936	0		0
WBGene00009978	0.611605	5.52962	12.8449	0.000338395	0.019886	0		0
WBGene00013561	0.615513	4.09816	12.786	0.000349232	0.019886	0		0
WBGene00001840	0.631971	6.98802	10.1865	0.00141473	0.0474582	0		0
WBGene00017837	0.634585	5.03999	12.793	0.000347921	0.019886	0		0
WBGene00006454	0.635325	4.96531	11.618	0.000653148	0.0296477	0		0
WBGene00008255	0.636557	4.87458	11.014	0.000904268	0.0358071	0		0
WBGene00009101	0.653274	4.6362	10.0363	0.00153486	0.049961	0		0
WBGene00009441	0.664339	4.92318	17.9872	2.22398e-05	0.0028957	0		0
WBGene00021538	0.675948	3.85004	11.7766	0.000599811	0.0286195	0		0
WBGene00011374	0.68425	4.73407	13.6233	0.000223395	0.0153225	0		0
WBGene00008330	0.695686	3.8785	10.6968	0.00107318	0.0401004	0		0
WBGene00019902	0.700972	4.45953	12.0439	0.00051961	0.0257668	0		0
WBGene00018765	0.708187	5.10603	10.5703	0.00114921	0.0421249	0		0
WBGene00010659	0.712706	5.49541	13.7994	0.000203405	0.0144015	0		0
WBGene00008588	0.714401	3.41555	10.8633	0.000980883	0.0377497	0		0
WBGene00007875	0.717516	5.08041	10.0821	0.00149721	0.0493628	0		0
WBGene00302991	0.730846	3.09431	10.4287	0.00124069	0.0438085	0		0
WBGene00012701	0.736038	4.52577	15.2306	9.51507e-05	0.00865318	0		0
WBGene00015716	0.738113	4.26855	14.5316	0.00013783	0.0110292	0		0
WBGene00007435	0.749285	3.62289	10.4633	0.00121769	0.0435083	0		0
WBGene00007780	0.761262	3.65222	13.4906	0.000239756	0.0160157	0		0
WBGene00017889	0.762105	3.05988	11.5844	0.000665077	0.0297908	0		0
WBGene00011871	0.767747	3.79746	11.0032	0.000909533	0.0358348	0		0
WBGene00010660	0.778931	5.88402	20.0827	7.41657e-06	0.0012044	0		0
WBGene00012128	0.787719	5.61464	12.4841	0.000410435	0.0220487	0		0
WBGene00001836	0.801682	4.66797	14.0732	0.000175835	0.0131782	0		0
WBGene00009048	0.827413	3.96238	14.4416	0.00014457	0.0113325	0		0
WBGene00044686	0.838132	4.36859	10.7793	0.00102642	0.0391312	0		0
WBGene00022694	0.849505	4.97817	10.2089	0.00139765	0.0470039	0		0
WBGene00007464	0.849929	3.6897	10.4166	0.00124889	0.0439085	0		0
WBGene00011676	0.861813	5.52003	21.4273	3.67495e-06	0.000697061	0		0
WBGene00007366	0.875163	5.20064	17.7303	2.54535e-05	0.00328629	0		0
WBGene00003702	0.877586	3.37612	14.7278	0.000124202	0.0103708	0		0
WBGene00016783	0.882004	4.19971	12.0203	0.000526246	0.0259517	0		0
WBGene00000408	0.883837	4.43537	14.9046	0.000113088	0.00963269	0		0
WBGene00010889	0.884476	4.0076	18.7368	1.50055e-05	0.00205843	0		0
WBGene00023418	0.892949	3.07957	14.5476	0.00013666	0.0110292	0		0
WBGene00015310	0.895246	5.17879	16.223	5.6306e-05	0.00603434	0		0
WBGene00001946	0.896192	5.19363	13.6518	0.000220025	0.0151907	0		0
WBGene00010807	0.908923	4.89028	10.3253	0.00131222	0.04551	0		0
WBGene00007856	0.916563	1.81682	10.5036	0.0011914	0.042868	0		0
WBGene00011156	0.926765	6.39692	11.0011	0.000910583	0.0358348	0		0
WBGene00016942	0.93867	5.9888	11.3561	0.000752013	0.0320053	0		0
WBGene00015327	0.938879	2.74741	15.3749	8.81521e-05	0.00825835	0		0
WBGene00021236	0.943995	7.79396	19.2261	1.16117e-05	0.00168304	0		0
WBGene00017499	0.947769	7.79069	18.8043	1.44841e-05	0.00202304	0		0
WBGene00008988	0.957574	4.38027	11.5744	0.000668673	0.0298648	0		0
WBGene00013269	0.960345	3.95733	12.269	0.000460555	0.0239863	0		0
WBGene00017500	0.961794	7.11653	23.7649	1.08847e-06	0.000261302	0		0
WBGene00012959	0.963003	2.28062	12.2239	0.000471807	0.0244894	0		0
WBGene00012562	0.977603	4.08513	12.8182	0.000343257	0.019886	0		0
WBGene00015703	0.985858	3.07004	13.5821	0.000228351	0.0155052	0		0
WBGene00006741	1.00133	1.74422	11.564	0.000672403	0.0299009	0		0
WBGene00017490	1.01854	7.1176	26.9296	2.11007e-07	6.69107e-05	0		0
WBGene00019233	1.043	3.50223	14.93	0.000111575	0.00957674	0		0
WBGene00009028	1.04509	7.48145	11.3066	0.000772339	0.0322297	0		0
WBGene00007436	1.06012	3.68058	10.2129	0.00139463	0.0470039	0		0
WBGene00011038	1.06151	3.34689	15.4693	8.38557e-05	0.00807424	0		0
WBGene00009226	1.10482	3.4261	24.4279	7.71436e-07	0.000191167	0		0
WBGene00019472	1.13005	5.4354	32.4297	1.23582e-08	5.4249e-06	0		0
WBGene00010913	1.13039	3.01273	11.6925	0.000627518	0.0294838	0		0
WBGene00022117	1.13351	4.20256	25.9861	3.43887e-07	9.43479e-05	0		0
WBGene00005655	1.17526	3.53144	31.9768	1.56028e-08	6.41517e-06	0		0
WBGene00020953	1.20237	2.61293	10.2183	0.00139053	0.0470039	0		0
WBGene00017279	1.21584	6.29565	12.5078	0.000405266	0.0218474	0		0
WBGene00012469	1.22575	3.2347	14.9398	0.000110994	0.00957674	0		0
WBGene00185086	1.22714	4.21857	12.5912	0.000387575	0.0212132	0		0
WBGene00017005	1.27644	3.91344	14.6829	0.000127192	0.0105064	0		0
WBGene00019234	1.28316	4.33934	22.6194	1.97482e-06	0.000418615	0		0
WBGene00017498	1.32394	6.9139	40.9055	1.59768e-10	1.06725e-07	0		0
WBGene00017501	1.33859	5.93897	62.5213	2.63582e-15	3.11513e-12	0		0
WBGene00019002	1.34041	6.17074	12.1739	0.000484624	0.0246904	0		0
WBGene00017271	1.38811	4.61729	10.5665	0.00115155	0.0421249	0		0
WBGene00013671	1.47113	2.30375	12.7666	0.000352863	0.019886	0		0
WBGene00021866	1.49745	1.59484	11.1963	0.000819614	0.033402	0		0
WBGene00007215	1.53661	2.4112	14.7661	0.000121707	0.0102742	0		0
WBGene00019741	1.55182	2.14114	11.7207	0.00061807	0.0293995	0		0
WBGene00021692	1.57618	1.49194	12.8475	0.000337932	0.019886	0		0
WBGene00013306	1.59095	4.00103	13.3375	0.000260155	0.0170086	0		0
WBGene00011672	1.60755	6.09917	38.7592	4.79453e-10	3.00127e-07	0		0
WBGene00002120	1.6298	4.32246	10.0929	0.00148842	0.0491786	0		0
WBGene00018999	1.64544	5.91316	15.6667	7.55425e-05	0.00753659	0		0
WBGene00013296	1.66082	3.98512	11.8475	0.000577402	0.0278968	0		0
WBGene00000412	1.66869	1.62168	17.3486	3.1113e-05	0.00385976	0		0
WBGene00015399	1.71616	3.23237	10.26	0.00135948	0.0464342	0		0
WBGene00011066	1.71976	5.17532	15.3357	8.9999e-05	0.00832978	0		0
WBGene00006721	1.72942	2.17028	16.3072	5.38576e-05	0.00582724	0		0
WBGene00175035	1.79711	4.97426	21.1597	4.22567e-06	0.000791746	0		0
WBGene00016387	1.86142	3.0515	10.3059	0.00132605	0.0457831	0		0
WBGene00015291	1.8684	5.76398	12.997	0.000311982	0.0192502	0		0
WBGene00016427	1.92117	1.65173	11.4654	0.00070904	0.0310361	0		0
WBGene00016800	1.94603	7.45049	11.3985	0.000735039	0.031765	0		0
WBGene00001413	1.95167	3.37541	10.6017	0.00112986	0.041529	0		0
WBGene00044644	1.95847	1.90714	11.3621	0.000749594	0.0320053	0		0
WBGene00016740	1.99224	1.95961	20.7546	5.22052e-06	0.000932653	0		0
WBGene00016701	2.04545	3.19941	12.0852	0.000508231	0.0254347	0		0
WBGene00020202	2.05506	3.73364	12.8281	0.000341459	0.019886	0		0
WBGene00020016	2.05686	1.27267	15.4121	8.64332e-05	0.00818301	0		0
WBGene00016074	2.16126	3.71595	10.3979	0.00126156	0.0441516	0		0
WBGene00001514	2.25139	4.27638	13.5332	0.000234379	0.0157249	0		0
WBGene00007049	2.29525	5.44561	11.9791	0.000538012	0.0263249	0		0
WBGene00022708	2.37768	8.15129	16.6201	4.56653e-05	0.00531516	0		0
WBGene00014915	2.39482	2.65233	13.0967	0.000295815	0.0185506	0		0
WBGene00007864	2.43132	1.9002	11.0518	0.000886032	0.0353584	0		0
WBGene00012431	2.5859	2.98571	12.9577	0.000318601	0.0194588	0		0
WBGene00017827	2.66046	4.37812	34.0061	5.49392e-09	2.79432e-06	0		0
WBGene00013829	2.71481	2.93927	17.0074	3.72344e-05	0.00443638	0		0
WBGene00004180	2.8024	3.09628	22.6056	1.98899e-06	0.000418615	0		0
WBGene00017545	2.86781	5.01906	12.5892	0.000387979	0.0212132	0		0
WBGene00022228	3.07636	5.02969	13.9001	0.000192793	0.0141887	0		0
WBGene00044067	3.07706	4.36426	22.1444	2.52896e-06	0.00051125	0		0
WBGene00021908	3.13776	6.1475	24.4722	7.53913e-07	0.000191167	0		0
WBGene00007092	3.22578	4.08316	11.2554	0.000793935	0.0327536	0		0
WBGene00020973	3.27105	3.65293	11.8194	0.000586156	0.0281428	0		0
WBGene00021792	3.27462	3.79322	26.2603	2.98353e-07	8.48869e-05	0		0
WBGene00022632	3.28721	5.00629	19.9072	8.12947e-06	0.00127777	0		0
WBGene00012110	3.30756	4.09882	11.6981	0.000625637	0.0294838	0		0
WBGene00013879	3.55367	7.5975	15.5973	7.83649e-05	0.00775383	0		0
WBGene00016491	3.60166	7.03547	16.4327	5.04071e-05	0.00556567	0		0
WBGene00045247	3.63409	4.93989	16.5878	4.64498e-05	0.00536582	0		0
WBGene00015634	4.00143	6.57129	23.0692	1.56275e-06	0.00035309	0		0
WBGene00008561	4.30484	3.84578	26.7195	2.35241e-07	7.22847e-05	0		0
WBGene00015505	4.4695	3.8769	10.283	0.00134258	0.0462498	0		0
WBGene00017869	4.47952	3.48024	10.4467	0.0012287	0.0435976	0		0
WBGene00007308	4.47963	8.96942	10.425	0.0012432	0.0438085	0		0
WBGene00009755	4.48274	5.71768	10.5377	0.00116964	0.0424832	0		0
WBGene00020353	4.48361	8.74824	10.4779	0.00120808	0.0432655	0		0
WBGene00010510	4.48453	6.49425	10.5307	0.00117407	0.0425436	0		0
WBGene00043998	4.50049	4.09237	10.5427	0.0011665	0.0424694	0		0
WBGene00016163	4.52995	1.64078	10.1526	0.001441	0.0481294	0		0
WBGene00185006	4.59885	3.33114	11.3123	0.000769936	0.0322297	0		0
WBGene00007853	4.60508	3.90288	11.396	0.000736028	0.031765	0		0
WBGene00077519	4.61462	5.7527	11.6065	0.00065723	0.0296477	0		0
WBGene00016402	4.61518	1.48573	11.0373	0.000892974	0.0354513	0		0
WBGene00014082	4.62103	7.60591	11.6065	0.000657208	0.0296477	0		0
WBGene00009458	4.62171	5.87543	11.6454	0.000643609	0.0296477	0		0
WBGene00007159	4.6246	8.02686	11.5888	0.000663491	0.0297908	0		0
WBGene00019406	4.62543	7.78196	11.6818	0.00063114	0.0295635	0		0
WBGene00004963	4.62803	4.96399	11.6638	0.000637274	0.0296477	0		0
WBGene00016263	4.64816	2.19888	11.1747	0.000829209	0.0335262	0		0
WBGene00012716	4.71731	1.69156	11.6319	0.000648306	0.0296477	0		0
WBGene00016161	4.74002	7.47983	12.6826	0.00036908	0.0204713	0		0
WBGene00014241	4.74092	4.50409	12.544	0.000397473	0.0215028	0		0
WBGene00010181	4.74136	4.61493	12.5722	0.000391521	0.0212566	0		0
WBGene00018134	4.75474	7.52072	12.7809	0.000350179	0.019886	0		0
WBGene00015024	4.76217	9.23941	12.8103	0.000344708	0.019886	0		0
WBGene00007601	4.76464	7.90159	12.8284	0.000341389	0.019886	0		0
WBGene00022036	4.76694	3.17545	12.5721	0.00039154	0.0212566	0		0
WBGene00006056	4.77386	9.61526	12.7894	0.00034859	0.019886	0		0
WBGene00022541	4.78275	3.84005	12.7721	0.000351819	0.019886	0		0
WBGene00219319	4.79482	1.43201	10.6342	0.00111012	0.0409999	0		0
WBGene00020087	4.83264	3.27072	13.4691	0.000242521	0.0160944	0		0
WBGene00013954	4.8402	1.15178	11.7053	0.000623232	0.0294838	0		0
WBGene00194912	4.85935	4.81952	13.6979	0.000214691	0.0149932	0		0
WBGene00008590	4.87004	7.36654	13.7649	0.000207166	0.0145337	0		0
WBGene00010241	4.8703	8.223	13.8811	0.000194742	0.0141887	0		0
WBGene00012679	4.87579	5.66781	13.8337	0.000199726	0.0143686	0		0
WBGene00007230	4.8796	6.57705	13.8888	0.000193951	0.0141887	0		0
WBGene00022090	4.88097	8.7185	13.8711	0.000195782	0.0141887	0		0
WBGene00021207	4.8813	6.41062	13.806	0.000202688	0.0144015	0		0
WBGene00013710	4.97703	5.98096	15.015	0.000106661	0.00936423	0		0
WBGene00009457	5.00798	6.56872	15.1463	9.94911e-05	0.00899165	0		0
WBGene00000935	5.02249	5.41104	15.2299	9.51827e-05	0.00865318	0		0
WBGene00009752	5.02322	1.67652	11.3028	0.000773907	0.0322297	0		0
WBGene00001016	5.05442	5.88657	14.9561	0.000110043	0.00955202	0		0
WBGene00004901	5.07587	6.49746	15.9111	6.63868e-05	0.00693855	0		0
WBGene00013357	5.07892	3.2232	15.4802	8.33735e-05	0.00807424	0		0
WBGene00007378	5.10457	3.97539	14.7362	0.000123649	0.0103708	0		0
WBGene00010743	5.12866	1.89083	14.5988	0.000133002	0.0108694	0		0
WBGene00044333	5.18607	4.91905	17.1358	3.48005e-05	0.00424345	0		0
WBGene00011376	5.21007	4.39388	17.0566	3.62818e-05	0.00438924	0		0
WBGene00009247	5.22702	1.11106	13.7834	0.000205142	0.0144578	0		0
WBGene00013192	5.35115	7.39899	19.2575	1.14218e-05	0.00167129	0		0
WBGene00018168	5.37131	3.9402	19.438	1.0392e-05	0.00156532	0		0
WBGene00008541	5.37484	8.16795	19.7565	8.79628e-06	0.00135146	0		0
WBGene00016440	5.4211	9.60518	20.3509	6.44617e-06	0.00107651	0		0
WBGene00017548	5.53983	2.0865	19.4673	1.02339e-05	0.00155677	0		0
WBGene00022289	5.58145	2.04134	16.5022	4.85946e-05	0.00544969	0		0
WBGene00189952	5.89653	5.36368	27.2998	1.74228e-07	5.81922e-05	0		0
WBGene00004798	5.93517	6.69458	28.6897	8.49553e-08	3.26313e-05	0		1
WBGene00021461	6.13799	3.13524	19.0998	1.24056e-05	0.00175155	0		0
WBGene00016239	6.23828	3.35001	33.0978	8.76368e-09	3.96015e-06	0		0

## Sheet: DE_glp-1_48hr HSF-1 depletion
GeneID	logFC	logCPM	LR	PValue	FDR	auxin-induced_effects		bound byHSF1 (soma/shared)		Gene_name	Note		*Differentially expressed (DE) genes in the list: are from glp-1 (2141) background, selected with lopCPM >=1, and filtered agaist DE genes changed by auxin treatment from Table S1.
WBGene00000064	-0.606579	8.34665	11.5932	0.00066193	0.0118806	0		1		act-2
WBGene00000883	-0.658455	7.94729	12.2556	0.00046385	0.00904395	0		1		cyn-7
WBGene00000915	-0.842126	10.3969	19.928	8.04e-06	0.00039265	0		1		hsp-90
WBGene00001030	-0.530384	7.74424	20.0708	7.46e-06	0.00037348	0		1		dnj-12
WBGene00001431	-1.10434	7.04958	59.3393	1.33e-14	6e-12	0		1		fkb-6
WBGene00001749	-0.638274	5.31455	15.1322	0.00010024	0.00286255	0		1		gst-1
WBGene00002005	-1.11292	10.0985	51.3232	7.83e-13	2.27e-10	0		1		hsp-1
WBGene00002016	-4.37903	2.3976	51.6089	6.77e-13	2.08e-10	0		1		hsp-16.2
WBGene00002018	-6.91154	1.30296	52.9879	3.36e-13	1.15e-10	0		1		hsp-16.41
WBGene00002019	-1.68102	3.07113	22.77	1.83e-06	0.00011738	0		1		hsp-16.48
WBGene00002020	-1.7205	3.07979	25.5521	4.31e-07	3.5e-05	0		1		hsp-16.49
WBGene00004093	-1.28597	7.02399	49.5604	1.92e-12	5.01e-10	0		1		ppw-1
WBGene00007235	-0.756157	5.50634	14.3455	0.00015215	0.00394193	0		1		ahsa-1
WBGene00012600	-1.04091	4.89695	23.4049	1.31e-06	9e-05	0		1		Y38E10A.22	ortholog of human HSPBP1
WBGene00015176	-0.543337	5.20996	11.8062	0.00059034	0.0109145	0		1		vps-51
WBGene00015501	-0.566086	5.82257	9.0389	0.00264295	0.033067	0		1		C06A5.3	ortholog of human HDGFL2 and PSIP1
WBGene00018782	-0.983933	6.45029	46.1077	1.12e-11	2.46e-09	0		1		sti-1
WBGene00019983	-1.38793	6.11018	57.1736	3.99e-14	1.66e-11	0		1		cct-8
WBGene00021934	-0.78026	6.33192	19.8246	8.49e-06	0.00040755	0		1		Y94H6A.10	unknown function
WBGene00022382	-1.4914	7.55251	62.1114	3.25e-15	1.85e-12	0		1
WBGene00012114	-6.92439	1.32473	19.5777	9.66e-06	0.00044565	0		0
WBGene00015591	-6.73125	3.85771	37.2155	1.06e-09	1.69e-07	0		0
WBGene00020659	-6.40235	6.10644	21.3479	3.83e-06	0.00021715	0		0
WBGene00194906	-6.27085	1.03827	19.2022	1.18e-05	0.00052976	0		0
WBGene00001859	-6.22503	2.56714	21.6262	3.31e-06	0.00018992	0		0
WBGene00018573	-6.22109	1.26024	19.1472	1.21e-05	0.00054206	0		0
WBGene00020223	-6.15597	8.95425	24.26	8.42e-07	6.13e-05	0		0
WBGene00007479	-6.13799	3.77757	23.1368	1.51e-06	9.99e-05	0		0
WBGene00011405	-6.1205	3.37928	16.7113	4.35e-05	0.00149257	0		0
WBGene00004901	-6.08285	6.49746	24.0737	9.27e-07	6.61e-05	0		0
WBGene00016843	-6.03223	4.58714	23.6256	1.17e-06	8.14e-05	0		0
WBGene00015908	-6.02594	7.73014	23.0631	1.57e-06	0.00010337	0		0
WBGene00012855	-6.02438	5.85519	23.601	1.19e-06	8.2e-05	0		0
WBGene00016942	-5.92739	5.9888	21.9549	2.79e-06	0.00016548	0		0
WBGene00044741	-5.90783	1.94921	16.7946	4.17e-05	0.00144551	0		0
WBGene00007308	-5.80765	8.96942	20.0794	7.43e-06	0.00037302	0		0
WBGene00003216	-5.7947	1.25486	12.2518	0.00046482	0.00905125	0		0
WBGene00009449	-5.78933	5.62024	19.9934	7.77e-06	0.00038514	0		0
WBGene00013705	-5.76075	2.09367	16.9749	3.79e-05	0.0013471	0		0
WBGene00011910	-5.75692	7.59847	19.7763	8.71e-06	0.00041436	0		0
WBGene00009457	-5.57745	6.56872	17.4336	2.98e-05	0.00112869	0		0
WBGene00012345	-5.54268	4.0418	16.4615	4.96e-05	0.00166912	0		0
WBGene00020167	-5.5125	1.41131	15.7339	7.29e-05	0.00225378	0		0
WBGene00013192	-5.48387	7.39899	16.1444	5.87e-05	0.00193094	0		0
WBGene00012731	-5.4781	4.16799	15.9772	6.41e-05	0.00206493	0		0
WBGene00001839	-5.45821	6.18342	16.0417	6.2e-05	0.00201272	0		0
WBGene00219319	-5.4025	1.43201	11.5284	0.0006854	0.0121459	0		0
WBGene00016239	-5.39867	3.35001	14.7172	0.0001249	0.00336672	0		0
WBGene00020684	-5.35782	3.7868	14.1861	0.00016559	0.00416671	0		0
WBGene00019586	-5.34067	8.7076	14.7976	0.00011969	0.00328369	0		0
WBGene00002064	-5.33825	7.60555	14.7467	0.00012296	0.00334363	0		0
WBGene00013858	-5.30447	7.77491	14.2531	0.0001598	0.00406477	0		0
WBGene00017549	-5.29974	2.26433	13.9195	0.00019081	0.00463135	0		0
WBGene00016702	-5.28762	4.25122	14.1756	0.00016651	0.00417078	0		0
WBGene00020293	-5.25608	6.21346	13.7228	0.00021187	0.0050187	0		0
WBGene00015929	-5.25599	7.89612	14.0671	0.00017641	0.00436439	0		0
WBGene00011918	-5.254	7.81759	13.9203	0.00019072	0.00463135	0		0
WBGene00003154	-5.25068	4.73137	13.7624	0.00020745	0.0049492	0		0
WBGene00044216	-5.24605	4.08885	13.7111	0.00021319	0.00503157	0		0
WBGene00011973	-5.23057	3.66249	13.2294	0.00027559	0.0061453	0		0
WBGene00007580	-5.20874	1.92928	12.3744	0.00043526	0.00860001	0		0
WBGene00011133	-5.17339	5.51093	13.1372	0.00028949	0.00634721	0		0
WBGene00015988	-5.17322	6.26918	13.1855	0.00028213	0.00622785	0		0
WBGene00017725	-5.16387	2.56942	12.3734	0.00043549	0.00860001	0		0
WBGene00011576	-5.16101	3.25185	12.6886	0.0003679	0.0075992	0		0
WBGene00011176	-5.15949	9.69837	13.1082	0.000294	0.0064254	0		0
WBGene00012721	-5.14595	2.52597	12.0384	0.00052116	0.0100034	0		0
WBGene00011172	-5.14442	7.42849	12.602	0.00038534	0.00788327	0		0
WBGene00020715	-5.0991	6.70347	12.4032	0.0004286	0.0085051	0		0
WBGene00016839	-5.09108	6.32579	12.3933	0.00043087	0.00853071	0		0
WBGene00013713	-5.07975	7.61548	12.3024	0.00045239	0.00886541	0		0
WBGene00018613	-5.06392	2.7249	11.5611	0.00067345	0.0119895	0		0
WBGene00016826	-5.04677	5.0745	12.1327	0.00049545	0.0095629	0		0
WBGene00235290	-4.95733	1.77802	9.01221	0.00268182	0.0333902	0		0
WBGene00008658	-4.93605	4.70223	11.2116	0.00081286	0.0137374	0		0
WBGene00219908	-4.90349	1.0789	9.31777	0.00226942	0.0298778	0		0
WBGene00021968	-4.87082	5.6706	10.5948	0.00113404	0.0177415	0		0
WBGene00016440	-4.8609	9.60518	10.5602	0.00115546	0.0179238	0		0
WBGene00013175	-4.8586	3.49831	10.1946	0.00140853	0.0207683	0		0
WBGene00013979	-4.84835	5.06122	10.4736	0.00121094	0.0185396	0		0
WBGene00011911	-4.84352	8.13076	10.4232	0.0012444	0.0189297	0		0
WBGene00004909	-4.83499	5.92872	10.468	0.0012146	0.0185682	0		0
WBGene00077569	-4.80764	2.67108	9.93629	0.00162052	0.0231391	0		0
WBGene00009846	-4.80751	6.83733	10.2352	0.00137788	0.0203947	0		0
WBGene00003184	-4.79134	2.9961	9.70516	0.00183751	0.0255489	0		0
WBGene00009390	-4.74361	2.62973	9.2175	0.00239713	0.0311323	0		0
WBGene00007244	-4.71333	4.82901	9.46167	0.0020981	0.028227	0		0
WBGene00018119	-4.70678	8.10983	9.17597	0.00245214	0.0315797	0		0
WBGene00010920	-4.6995	6.9844	9.41057	0.00215738	0.0287227	0		0
WBGene00044616	-4.69763	2.15177	8.78888	0.00303073	0.0363892	0		0
WBGene00019229	-4.69065	4.30399	9.3421	0.00223948	0.0296105	0		0
WBGene00020380	-4.68905	2.54135	9.13225	0.00251143	0.0319947	0		0
WBGene00009203	-4.67453	3.66412	9.27193	0.00232692	0.0303974	0		0
WBGene00011968	-4.65995	7.07523	9.31806	0.00226906	0.0298778	0		0
WBGene00001597	-4.6555	5.68054	9.17251	0.00245677	0.0315873	0		0
WBGene00077696	-4.63839	2.47584	9.10125	0.00255434	0.0323536	0		0
WBGene00007643	-4.63817	2.5872	15.9339	6.56e-05	0.00209948	0		0
WBGene00077576	-4.59871	3.27893	8.78809	0.00303203	0.0363892	0		0
WBGene00011748	-4.52858	9.52691	8.46039	0.00362965	0.041186	0		0
WBGene00018792	-4.52824	5.09971	8.44803	0.00365439	0.0414056	0		0
WBGene00019667	-4.50007	5.79436	8.30138	0.00396149	0.0440486	0		0
WBGene00019190	-4.45099	4.67856	7.98693	0.00471163	0.0499238	0		0
WBGene00235295	-4.32044	2.25912	16.6885	4.4e-05	0.00150722	0		0
WBGene00000620	-4.13352	2.88029	46.3128	1.01e-11	2.24e-09	0		0
WBGene00044708	-4.12578	1.95327	21.3899	3.75e-06	0.00021324	0		0
WBGene00020370	-4.06708	6.84698	22.5508	2.05e-06	0.00012834	0		0
WBGene00003157	-4.04492	5.17838	37.0534	1.15e-09	1.82e-07	0		0
WBGene00021799	-4.02898	3.60157	13.8716	0.00019574	0.00470622	0		0
WBGene00020977	-3.97883	3.44289	18.2276	1.96e-05	0.00079242	0		0
WBGene00009423	-3.85129	1.52612	43.7286	3.77e-11	7.34e-09	0		0
WBGene00011262	-3.67383	1.44646	33.3778	7.59e-09	9.59e-07	0		0
WBGene00009071	-3.63258	1.35646	10.6061	0.00112715	0.017689	0		0
WBGene00009424	-3.61191	1.2124	43.0065	5.46e-11	1.05e-08	0		0
WBGene00002228	-3.59046	5.09865	14.8476	0.00011656	0.00321507	0		0
WBGene00020467	-3.5586	2.31287	12.6823	0.00036913	0.00761247	0		0
WBGene00023424	-3.44278	6.83626	13.6384	0.00022161	0.00519819	0		0
WBGene00020686	-3.34107	3.24135	11.7106	0.00062147	0.0112996	0		0
WBGene00012926	-3.20367	7.11597	10.9748	0.00092359	0.0151781	0		0
WBGene00018708	-3.15719	3.31172	28.8507	7.82e-08	8.01e-06	0		0
WBGene00002193	-3.09915	6.92589	10.1291	0.00145948	0.021376	0		0
WBGene00011322	-2.97638	5.33292	9.0272	0.00265991	0.0332251	0		0
WBGene00007659	-2.92816	2.72198	11.745	0.00061006	0.0111607	0		0
WBGene00018531	-2.89023	6.86224	13.8604	0.0001969	0.00472693	0		0
WBGene00002026	-2.88917	3.42882	53.8875	2.12e-13	7.59e-11	0		0
WBGene00013165	-2.78932	6.9962	12.5663	0.00039276	0.00800308	0		0
WBGene00013007	-2.77287	4.7724	104.914	1.28e-24	2.45e-21	0		0
WBGene00000601	-2.75057	2.67752	20.8953	4.85e-06	0.00026335	0		0
WBGene00011286	-2.74359	1.09586	22.5801	2.02e-06	0.00012744	0		0
WBGene00014074	-2.72338	1.52741	9.16977	0.00246045	0.0315873	0		0
WBGene00012091	-2.65774	2.29724	9.38485	0.00218786	0.029053	0		0
WBGene00018999	-2.59435	5.91316	10.4243	0.00124367	0.0189297	0		0
WBGene00009005	-2.58191	4.9291	9.55796	0.00199084	0.027282	0		0
WBGene00000021	-2.5809	3.91356	13.0168	0.00030871	0.00667378	0		0
WBGene00016040	-2.47515	5.72541	12.2709	0.00046007	0.0089931	0		0
WBGene00000544	-2.39284	5.98764	11.0435	0.00088997	0.0147503	0		0
WBGene00013150	-2.36415	3.93226	19.333	1.1e-05	0.0005005	0		0
WBGene00003228	-2.35964	2.69315	9.81686	0.00172919	0.0242845	0		0
WBGene00017364	-2.29441	1.56888	18.9326	1.35e-05	0.00059326	0		0
WBGene00013208	-2.28434	2.34177	11.9501	0.00054644	0.0103013	0		0
WBGene00011986	-2.26192	2.61053	8.11182	0.00439775	0.0472889	0		0
WBGene00013972	-2.26015	3.45281	61.1251	5.36e-15	2.84e-12	0		0
WBGene00020377	-2.25876	4.30953	14.3701	0.00015016	0.00390377	0		0
WBGene00017807	-2.25169	1.5967	12.8029	0.00034608	0.00725391	0		0
WBGene00011852	-2.21024	1.0332	8.16078	0.00428059	0.0464785	0		0
WBGene00008581	-2.20254	4.80608	9.10165	0.00255379	0.0323536	0		0
WBGene00007573	-2.19454	2.67524	12.4849	0.00041026	0.00823952	0		0
WBGene00011880	-2.15951	3.5201	14.5854	0.00013395	0.00354214	0		0
WBGene00020583	-2.14258	1.0999	13.0406	0.00030481	0.00662396	0		0
WBGene00012325	-2.13217	1.54712	19.7972	8.61e-06	0.00041215	0		0
WBGene00020472	-2.13067	4.84777	46.9528	7.27e-12	1.72e-09	0		0
WBGene00009895	-2.12865	6.26043	69.387	8.09e-17	6.22e-14	0		0
WBGene00001553	-2.09366	1.10362	8.28162	0.00400485	0.0443303	0		0
WBGene00000886	-2.08236	2.34834	13.1911	0.00028128	0.00621901	0		0
WBGene00006039	-2.05222	6.99066	25.2925	4.93e-07	3.88e-05	0		0
WBGene00002008	-2.02529	9.40768	132.562	1.13e-30	5.77e-27	0		0
WBGene00007154	-2.02362	3.17216	20.1563	7.14e-06	0.00036068	0		0
WBGene00001588	-2.02082	1.16457	10.1589	0.00143604	0.021093	0		0
WBGene00008991	-2.01765	2.55733	12.0324	0.00052283	0.0100034	0		0
WBGene00016180	-2.00418	3.71663	17.293	3.2e-05	0.00119182	0		0
WBGene00015605	-1.97332	2.41192	13.6134	0.00022457	0.00525166	0		0
WBGene00020904	-1.96931	4.25466	20.2614	6.75e-06	0.00034709	0		0
WBGene00010623	-1.96341	6.48852	12.1513	0.00049054	0.00951603	0		0
WBGene00011171	-1.93662	5.93853	11.5627	0.00067286	0.0119895	0		0
WBGene00017471	-1.93189	3.05213	14.7225	0.00012455	0.00336672	0		0
WBGene00010082	-1.92896	5.6294	11.5181	0.0006892	0.0121992	0		0
WBGene00012595	-1.92186	10.1592	20.5328	5.86e-06	0.0003084	0		0
WBGene00008221	-1.91096	1.30788	9.84758	0.00170055	0.024014	0		0
WBGene00006191	-1.90331	1.076	10.0326	0.00153798	0.022292	0		0
WBGene00016052	-1.90223	1.87471	8.82354	0.00297369	0.0359463	0		0
WBGene00011112	-1.89016	4.68222	18.9812	1.32e-05	0.00058183	0		0
WBGene00011382	-1.8723	1.54936	14.9511	0.00011033	0.00309335	0		0
WBGene00013637	-1.86998	3.79819	29.4431	5.76e-08	6.06e-06	0		0
WBGene00019082	-1.8655	3.33409	8.48197	0.00358682	0.0409116	0		0
WBGene00011683	-1.85052	1.45574	11.8192	0.00058622	0.0108891	0		0
WBGene00015593	-1.83816	2.17786	13.7718	0.00020642	0.00493217	0		0
WBGene00016327	-1.81605	8.24178	9.13344	0.00250979	0.0319947	0		0
WBGene00019198	-1.80325	2.96789	21.0835	4.4e-06	0.00024127	0		0
WBGene00008503	-1.80129	5.07344	13.8829	0.00019456	0.00468982	0		0
WBGene00015076	-1.79094	1.15547	14.6172	0.0001317	0.00351912	0		0
WBGene00022202	-1.77056	1.31213	12.5273	0.00040104	0.00813897	0		0
WBGene00007658	-1.76473	3.13733	17.5646	2.78e-05	0.00106737	0		0
WBGene00021871	-1.75353	5.85805	17.0905	3.56e-05	0.0012824	0		0
WBGene00021579	-1.74051	7.71291	10.2732	0.00134973	0.0200749	0		0
WBGene00015933	-1.7378	6.67306	68.2412	1.45e-16	1.01e-13	0		0
WBGene00012324	-1.73701	2.19233	12.728	0.00036022	0.00747891	0		0
WBGene00044206	-1.71259	3.80821	14.6473	0.00012962	0.00347038	0		0
WBGene00013881	-1.7119	5.05701	21.7798	3.06e-06	0.0001773	0		0
WBGene00010636	-1.71055	3.74499	13.5618	0.00023083	0.00537665	0		0
WBGene00015102	-1.69081	3.7794	8.96755	0.00274817	0.0338867	0		0
WBGene00008278	-1.68639	1.52349	14.4545	0.00014358	0.00375187	0		0
WBGene00015392	-1.68627	1.63211	12.8343	0.00034033	0.00716268	0		0
WBGene00010554	-1.67694	1.53012	11.2829	0.00078224	0.0133984	0		0
WBGene00000712	-1.66986	6.25181	46.0655	1.14e-11	2.47e-09	0		0
WBGene00000602	-1.64668	2.32118	8.57791	0.00340265	0.0392998	0		0
WBGene00009908	-1.64239	2.24558	11.268	0.00078855	0.0134471	0		0
WBGene00006492	-1.63053	3.33071	26.127	3.2e-07	2.71e-05	0		0
WBGene00008651	-1.62604	5.39907	13.4673	0.00024276	0.00560033	0		0
WBGene00009876	-1.62541	2.21336	15.9028	6.67e-05	0.00212104	0		0
WBGene00016450	-1.62462	4.88022	54.106	1.9e-13	6.95e-11	0		0
WBGene00008068	-1.62382	3.88654	24.3093	8.2e-07	6e-05	0		0
WBGene00007303	-1.62146	3.23049	33.6991	6.43e-09	8.24e-07	0		0
WBGene00009354	-1.60988	1.6891	12.4782	0.00041172	0.00825811	0		0
WBGene00006681	-1.60086	1.7193	13.538	0.00023379	0.0054095	0		0
WBGene00000668	-1.58872	9.6216	14.7505	0.00012271	0.00334283	0		0
WBGene00015677	-1.58812	3.87489	13.9208	0.00019067	0.00463135	0		0
WBGene00020741	-1.58768	2.04582	11.6493	0.00064228	0.0115822	0		0
WBGene00044447	-1.58115	5.9053	9.34547	0.00223538	0.0295817	0		0
WBGene00011107	-1.57692	3.69006	16.4782	4.92e-05	0.00165816	0		0
WBGene00012840	-1.57565	5.3718	10.8386	0.00099408	0.0160095	0		0
WBGene00019977	-1.57037	2.6592	15.6983	7.43e-05	0.00228206	0		0
WBGene00021186	-1.53246	3.95505	8.9507	0.00277363	0.0341733	0		0
WBGene00005078	-1.53024	1.90461	8.62288	0.00331967	0.0386389	0		0
WBGene00020413	-1.51563	4.064	30.1583	3.98e-08	4.28e-06	0		0
WBGene00007963	-1.51244	6.42368	77.332	1.45e-18	1.39e-15	0		0
WBGene00009877	-1.48744	6.07321	52.1235	5.21e-13	1.67e-10	0		0
WBGene00008218	-1.48492	6.77735	13.6821	0.0002165	0.00510176	0		0
WBGene00015759	-1.48199	4.74548	17.1765	3.41e-05	0.0012431	0		0
WBGene00021503	-1.47817	5.67451	59.897	1e-14	4.8e-12	0		0
WBGene00219208	-1.46702	1.90005	8.38439	0.00378458	0.0425046	0		0
WBGene00008390	-1.467	8.41068	46.4727	9.29e-12	2.1e-09	0		0
WBGene00005657	-1.45708	2.54831	8.2971	0.00397084	0.0440809	0		0
WBGene00011763	-1.45166	2.14798	10.5365	0.00117043	0.018091	0		0
WBGene00044783	-1.43881	2.65405	10.8737	0.0009754	0.0158248	0		0
WBGene00003482	-1.43277	7.01294	44.6144	2.4e-11	4.98e-09	0		0
WBGene00012583	-1.41759	2.58647	9.94869	0.00160964	0.0230577	0		0
WBGene00004119	-1.41656	3.80301	8.63134	0.00330429	0.0384891	0		0
WBGene00009061	-1.41156	6.41428	19.3204	1.11e-05	0.0005009	0		0
WBGene00002231	-1.39734	6.45207	13.9531	0.00018743	0.00460006	0		0
WBGene00019021	-1.39646	2.58806	8.75187	0.00309284	0.036836	0		0
WBGene00021999	-1.39277	1.37219	8.28744	0.00399202	0.0442521	0		0
WBGene00003522	-1.39234	4.08002	8.21442	0.00415588	0.0453809	0		0
WBGene00004300	-1.39126	2.7934	8.45757	0.00363528	0.0412195	0		0
WBGene00004229	-1.39052	1.68912	10.5561	0.00115807	0.0179361	0		0
WBGene00013654	-1.38474	7.22275	56.893	4.6e-14	1.86e-11	0		0
WBGene00011979	-1.37639	5.84606	36.1342	1.84e-09	2.75e-07	0		0
WBGene00007297	-1.37335	6.52041	31.9796	1.56e-08	1.87e-06	0		0
WBGene00008042	-1.36112	3.75139	20.5677	5.76e-06	0.0003039	0		0
WBGene00015225	-1.35566	5.38789	11.2714	0.00078708	0.0134471	0		0
WBGene00009789	-1.34694	2.67937	11.1459	0.00084217	0.0141102	0		0
WBGene00020343	-1.34533	6.5163	9.99984	0.00156554	0.0226062	0		0
WBGene00000657	-1.33349	4.54738	16.0539	6.16e-05	0.00200394	0		0
WBGene00007872	-1.3153	4.47531	15.7913	7.07e-05	0.00220863	0		0
WBGene00008538	-1.30695	4.66937	27.4489	1.61e-07	1.5e-05	0		0
WBGene00021491	-1.29172	4.27626	12.0773	0.00051041	0.00982692	0		0
WBGene00011699	-1.28877	3.78267	15.8557	6.84e-05	0.00216106	0		0
WBGene00000176	-1.28682	3.9851	18.2228	1.97e-05	0.00079242	0		0
WBGene00012277	-1.28456	2.63104	8.10486	0.00441468	0.0473985	0		0
WBGene00011000	-1.28088	3.75229	21.7037	3.18e-06	0.00018378	0		0
WBGene00002068	-1.27717	7.41207	8.37684	0.00380033	0.0426503	0		0
WBGene00017501	-1.27457	5.93897	32.728	1.06e-08	1.29e-06	0		0
WBGene00013965	-1.27112	2.94446	11.7832	0.00059768	0.0110105	0		0
WBGene00007153	-1.27004	9.57267	37.7938	7.86e-10	1.29e-07	0		0
WBGene00000512	-1.26899	3.92228	22.835	1.77e-06	0.00011395	0		0
WBGene00003421	-1.25927	5.53083	21.8388	2.97e-06	0.00017389	0		0
WBGene00004391	-1.25331	4.50593	9.50811	0.00204566	0.0277401	0		0
WBGene00010080	-1.25074	3.54871	9.90477	0.00164851	0.0234733	0		0
WBGene00014052	-1.24634	4.40955	38.4487	5.62e-10	9.39e-08	0		0
WBGene00008566	-1.23564	4.6364	15.9965	6.35e-05	0.00205262	0		0
WBGene00003090	-1.23431	9.56816	51.2413	8.17e-13	2.32e-10	0		0
WBGene00011560	-1.23176	5.26488	11.3658	0.0007481	0.0130021	0		0
WBGene00019148	-1.2231	3.35119	16.5799	4.66e-05	0.00157843	0		0
WBGene00020678	-1.21397	4.2515	9.02198	0.00266753	0.0332661	0		0
WBGene00022104	-1.21392	3.95089	10.9899	0.00091608	0.0150854	0		0
WBGene00008914	-1.20931	2.32086	13.4104	0.00025023	0.00573812	0		0
WBGene00020182	-1.20915	4.89393	17.1953	3.37e-05	0.00123669	0		0
WBGene00220259	-1.19815	5.23724	7.99768	0.00468373	0.0497311	0		0
WBGene00007873	-1.16994	4.49285	12.8223	0.00034251	0.0071898	0		0
WBGene00008486	-1.15649	8.30514	39.3326	3.57e-10	6.39e-08	0		0
WBGene00017969	-1.1559	4.41146	8.82876	0.0029652	0.0359022	0		0
WBGene00043056	-1.15076	3.27221	11.0764	0.00087432	0.0145478	0		0
WBGene00017490	-1.14758	7.1176	23.9171	1.01e-06	7.02e-05	0		0
WBGene00002273	-1.14625	6.21713	17.3979	3.03e-05	0.0011416	0		0
WBGene00021236	-1.14437	7.79396	20.5264	5.88e-06	0.0003084	0		0
WBGene00017500	-1.13978	7.11653	23.3301	1.36e-06	9.28e-05	0		0
WBGene00012100	-1.13255	4.25062	33.2141	8.26e-09	1.02e-06	0		0
WBGene00011039	-1.1285	6.50347	10.7631	0.00103545	0.0165082	0		0
WBGene00017499	-1.11538	7.79069	18.979	1.32e-05	0.00058183	0		0
WBGene00045488	-1.11166	3.83281	21.1616	4.22e-06	0.00023432	0		0
WBGene00000378	-1.1031	6.19565	59.9171	9.89e-15	4.8e-12	0		0
WBGene00016539	-1.10204	2.45303	8.15271	0.00429967	0.0466527	0		0
WBGene00000673	-1.09714	9.09186	15.4886	8.3e-05	0.00248103	0		0
WBGene00004985	-1.0968	4.55133	8.60115	0.0033595	0.0389844	0		0
WBGene00013638	-1.09062	4.05873	20.1466	7.17e-06	0.00036131	0		0
WBGene00021167	-1.08691	4.33769	13.269	0.00026983	0.0060786	0		0
WBGene00017726	-1.0859	2.7559	9.16339	0.00246905	0.0316385	0		0
WBGene00002827	-1.07868	3.01882	11.6205	0.00065228	0.0117488	0		0
WBGene00007775	-1.07477	2.65166	14.6468	0.00012965	0.00347038	0		0
WBGene00010124	-1.07267	8.27426	12.4512	0.00041772	0.00831327	0		0
WBGene00022072	-1.06941	4.20985	9.06107	0.00261109	0.0328288	0		0
WBGene00008127	-1.067	3.76631	10.7554	0.00103975	0.0165541	0		0
WBGene00011803	-1.06555	5.24941	12.8606	0.00033557	0.00708854	0		0
WBGene00014029	-1.06422	5.7248	8.77062	0.00306121	0.0365726	0		0
WBGene00014194	-1.06004	3.64866	18.1494	2.04e-05	0.0008129	0		0
WBGene00013489	-1.05978	9.49008	14.2005	0.00016433	0.00415258	0		0
WBGene00018523	-1.05895	5.07663	35.1298	3.08e-09	4.39e-07	0		0
WBGene00000514	-1.05864	3.19882	11.1229	0.00085271	0.0142557	0		0
WBGene00206522	-1.05638	3.2045	15.0128	0.00010679	0.00301592	0		0
WBGene00022675	-1.05507	3.4582	13.5761	0.00022908	0.00534895	0		0
WBGene00001500	-1.03194	5.7267	10.6125	0.00112327	0.0176741	0		0
WBGene00020941	-1.03184	3.45008	15.3555	8.91e-05	0.00261391	0		0
WBGene00020324	-1.02005	2.30643	8.65198	0.00326707	0.0381423	0		0
WBGene00008548	-1.01369	4.51104	20.1646	7.11e-06	0.0003603	0		0
WBGene00007964	-1.01196	7.48977	43.7299	3.77e-11	7.34e-09	0		0
WBGene00018921	-1.01164	6.33138	46.5045	9.14e-12	2.1e-09	0		0
WBGene00002992	-1.00777	2.9493	9.14893	0.00248864	0.0318544	0		0
WBGene00010749	-0.989389	3.70539	14.1327	0.00017036	0.00424208	0		0
WBGene00019779	-0.987119	4.68165	15.3083	9.13e-05	0.00266219	0		0
WBGene00011894	-0.978151	3.43469	9.14237	0.00249758	0.0319241	0		0
WBGene00016594	-0.976348	10.2629	24.951	5.88e-07	4.56e-05	0		0
WBGene00000698	-0.968519	10.8423	13.3501	0.00025841	0.00588184	0		0
WBGene00009628	-0.966726	4.52906	8.30106	0.00396219	0.0440486	0		0
WBGene00270322	-0.966615	4.40092	28.1853	1.1e-07	1.06e-05	0		0
WBGene00010050	-0.964099	8.07733	21.8719	2.91e-06	0.00017158	0		0
WBGene00011166	-0.947894	3.58276	8.40988	0.00373187	0.0420544	0		0
WBGene00000214	-0.945281	9.87271	11.7138	0.00062038	0.0112996	0		0
WBGene00006585	-0.94091	5.49185	11.2299	0.00080489	0.0136644	0		0
WBGene00018971	-0.940859	4.62947	11.3804	0.00074223	0.0129328	0		0
WBGene00022245	-0.939679	9.4879	31.1946	2.33e-08	2.7e-06	0		0
WBGene00007875	-0.938936	5.08041	12.7654	0.00035309	0.00735084	0		0
WBGene00004778	-0.937807	3.48448	11.2268	0.00080623	0.013669	0		0
WBGene00018400	-0.937775	4.75918	14.1073	0.00017267	0.00428587	0		0
WBGene00013926	-0.937058	5.20291	23.1932	1.47e-06	9.79e-05	0		0
WBGene00015185	-0.936715	3.67928	15.2572	9.38e-05	0.0027146	0		0
WBGene00004122	-0.935491	3.18795	8.42297	0.00370509	0.0418567	0		0
WBGene00011095	-0.934973	3.63924	9.11908	0.00252957	0.0321458	0		0
WBGene00019962	-0.933207	5.30234	13.7413	0.00020979	0.00498954	0		0
WBGene00020693	-0.93254	4.29067	17.6628	2.64e-05	0.00103107	0		0
WBGene00011486	-0.926729	5.62533	22.9544	1.66e-06	0.00010846	0		0
WBGene00000966	-0.926597	5.99436	26.6081	2.49e-07	2.18e-05	0		0
WBGene00012416	-0.925009	3.22014	9.85667	0.00169217	0.0239176	0		0
WBGene00044492	-0.921667	7.12417	8.99212	0.00271147	0.033596	0		0
WBGene00000117	-0.917516	6.34801	55.4486	9.59e-14	3.78e-11	0		0
WBGene00018707	-0.912984	4.45616	12.6628	0.00037301	0.00767731	0		0
WBGene00018461	-0.912701	4.33014	16.8901	3.96e-05	0.00139797	0		0
WBGene00011250	-0.91053	2.60429	8.06341	0.00451681	0.0482253	0		0
WBGene00021743	-0.898211	6.66884	19.5892	9.6e-06	0.00044431	0		0
WBGene00022832	-0.897169	4.40467	22.105	2.58e-06	0.00015676	0		0
WBGene00010877	-0.892874	5.43059	31.295	2.22e-08	2.58e-06	0		0
WBGene00018460	-0.888737	4.83715	17.5389	2.81e-05	0.00107584	0		0
WBGene00003096	-0.876921	11.2546	24.8774	6.11e-07	4.72e-05	0		0
WBGene00003758	-0.876629	4.34908	10.3553	0.00129106	0.0194088	0		0
WBGene00018459	-0.875386	5.21175	17.424	2.99e-05	0.0011316	0		0
WBGene00021975	-0.8728	3.34365	13.9805	0.00018472	0.00454079	0		0
WBGene00008768	-0.867709	3.62695	8.78126	0.00304341	0.0364734	0		0
WBGene00012522	-0.866505	5.9352	8.82498	0.00297135	0.0359463	0		0
WBGene00001638	-0.865791	5.52953	18.8918	1.38e-05	0.00060213	0		0
WBGene00016677	-0.856237	4.711	15.6951	7.44e-05	0.00228206	0		0
WBGene00016877	-0.853848	6.67268	12.6266	0.0003803	0.00781143	0		0
WBGene00008707	-0.851321	9.88497	11.3799	0.00074243	0.0129328	0		0
WBGene00008499	-0.845882	7.17366	25.8565	3.68e-07	3.05e-05	0		0
WBGene00001615	-0.845844	3.3125	10.4784	0.00120777	0.0185376	0		0
WBGene00006367	-0.837357	3.2454	8.24122	0.00409497	0.0450355	0		0
WBGene00000703	-0.83438	5.23245	11.1933	0.00082094	0.0138299	0		0
WBGene00015879	-0.831602	3.80265	8.21933	0.00414465	0.0453227	0		0
WBGene00001099	-0.831114	6.8592	12.8485	0.00033775	0.00711822	0		0
WBGene00013531	-0.830333	4.2596	15.9095	6.64e-05	0.00211794	0		0
WBGene00195165	-0.827509	3.54496	9.96399	0.00159632	0.0229642	0		0
WBGene00003597	-0.825953	3.98088	9.62424	0.00192026	0.0264838	0		0
WBGene00011771	-0.823551	7.84612	10.3001	0.00133022	0.0198564	0		0
WBGene00022856	-0.820766	8.54516	34.6815	3.88e-09	5.33e-07	0		0
WBGene00013137	-0.81955	3.67923	10.2245	0.00138585	0.020493	0		0
WBGene00015932	-0.81688	4.06548	8.14487	0.00431831	0.0467872	0		0
WBGene00022743	-0.81645	4.91206	15.6674	7.55e-05	0.00230653	0		0
WBGene00015270	-0.814001	2.3395	10.8908	0.00096641	0.0157454	0		0
WBGene00000380	-0.804238	7.07311	22.7176	1.88e-06	0.00012012	0		0
WBGene00016573	-0.798991	3.65976	14.3049	0.00015546	0.00398085	0		0
WBGene00007228	-0.797573	5.78923	30.3415	3.62e-08	3.95e-06	0		0
WBGene00003089	-0.796899	2.97465	8.79531	0.00302006	0.0363638	0		0
WBGene00013996	-0.795425	4.26257	8.12627	0.00436283	0.0470942	0		0
WBGene00018407	-0.794153	3.49816	8.42858	0.00369368	0.0417585	0		0
WBGene00011739	-0.793469	4.35123	20.2128	6.93e-06	0.0003528	0		0
WBGene00008669	-0.792279	6.25019	26.64	2.45e-07	2.15e-05	0		0
WBGene00007660	-0.787239	6.43894	14.3185	0.00015434	0.00396532	0		0
WBGene00011694	-0.785746	6.30603	13.2125	0.00027809	0.00616539	0		0
WBGene00000219	-0.785188	10.377	15.3637	8.87e-05	0.00261391	0		0
WBGene00000716	-0.779383	10.3837	12.4552	0.00041684	0.00831327	0		0
WBGene00021738	-0.776212	3.59559	9.18875	0.00243507	0.031439	0		0
WBGene00000781	-0.775847	8.2206	10.3421	0.00130032	0.0194719	0		0
WBGene00015660	-0.775237	9.14701	19.6271	9.41e-06	0.00044047	0		0
WBGene00017089	-0.774431	4.10598	12.489	0.00040936	0.00823952	0		0
WBGene00044734	-0.772298	2.32008	9.50211	0.00205236	0.0277884	0		0
WBGene00008485	-0.771604	5.12795	16.3357	5.31e-05	0.00176056	0		0
WBGene00000670	-0.767934	10.2349	11.0462	0.00088867	0.0147447	0		0
WBGene00009626	-0.767085	7.62022	15.7994	7.04e-05	0.00220373	0		0
WBGene00017237	-0.766619	3.89133	8.18844	0.00421581	0.0458861	0		0
WBGene00009883	-0.764389	3.71437	10.8502	0.00098784	0.0159257	0		0
WBGene00001387	-0.763311	8.95086	16.0746	6.09e-05	0.00199322	0		0
WBGene00003982	-0.76265	8.03194	35.6107	2.41e-09	3.53e-07	0		0
WBGene00016970	-0.761864	4.53338	10.8792	0.00097252	0.0158115	0		0
WBGene00019060	-0.759024	7.22563	47.4099	5.76e-12	1.4e-09	0		0
WBGene00008565	-0.75813	6.31514	19.9724	7.86e-06	0.00038691	0		0
WBGene00003744	-0.758129	3.58781	8.46106	0.00362829	0.041186	0		0
WBGene00007405	-0.757197	3.88351	11.7389	0.00061207	0.0111752	0		0
WBGene00000118	-0.754341	7.53249	31.8417	1.67e-08	1.99e-06	0		0
WBGene00015064	-0.750288	3.83231	11.5839	0.00066526	0.0118988	0		0
WBGene00014244	-0.74715	6.93826	19.3302	1.1e-05	0.0005005	0		0
WBGene00008167	-0.746993	6.23329	10.5958	0.00113348	0.0177415	0		0
WBGene00021018	-0.744918	4.88632	11.2397	0.00080065	0.0136225	0		0
WBGene00012674	-0.743452	3.85998	8.87844	0.00288559	0.0352138	0		0
WBGene00022647	-0.738276	2.55186	8.96921	0.00274568	0.0338867	0		0
WBGene00044508	-0.738167	3.23922	8.30674	0.00394983	0.0440067	0		0
WBGene00000373	-0.736196	6.63903	18.2569	1.93e-05	0.00078457	0		0
WBGene00022858	-0.735503	6.7374	10.0493	0.00152406	0.0221321	0		0
WBGene00000184	-0.73533	4.65421	12.5409	0.00039814	0.00809127	0		0
WBGene00000675	-0.727927	12.2992	15.7688	7.16e-05	0.00223051	0		0
WBGene00018755	-0.726386	5.29892	17.7677	2.5e-05	0.00098324	0		0
WBGene00008132	-0.723297	6.69109	18.2294	1.96e-05	0.00079242	0		0
WBGene00006831	-0.720048	5.13332	25.4833	4.46e-07	3.59e-05	0		0
WBGene00000831	-0.719326	6.92369	27.1576	1.88e-07	1.71e-05	0		0
WBGene00013216	-0.718923	5.22506	10.5757	0.00114582	0.0178725	0		0
WBGene00016113	-0.717674	4.95226	10.9154	0.00095368	0.0155924	0		0
WBGene00019322	-0.715629	8.91873	12.7894	0.0003486	0.00727697	0		0
WBGene00010471	-0.710774	5.48743	16.5906	4.64e-05	0.00157382	0		0
WBGene00000381	-0.709693	6.28523	24.0684	9.3e-07	6.61e-05	0		0
WBGene00004890	-0.708578	5.85755	16.7654	4.23e-05	0.00145383	0		0
WBGene00000830	-0.703412	6.29689	29.2501	6.36e-08	6.65e-06	0		0
WBGene00014941	-0.702286	3.85371	9.47477	0.00208317	0.0281246	0		0
WBGene00019064	-0.695708	5.2348	15.3161	9.09e-05	0.00265628	0		0
WBGene00007131	-0.693541	5.16416	8.23756	0.00410323	0.0450355	0		0
WBGene00008546	-0.693535	7.37841	15.4916	8.29e-05	0.00248103	0		0
WBGene00008567	-0.689585	6.15054	25.2764	4.97e-07	3.89e-05	0		0
WBGene00001633	-0.687137	7.21096	11.0621	0.00088108	0.0146345	0		0
WBGene00008564	-0.686589	6.66944	28.082	1.16e-07	1.11e-05	0		0
WBGene00013220	-0.68489	5.46056	17.4689	2.92e-05	0.00111064	0		0
WBGene00018415	-0.683011	2.90847	8.54931	0.00345654	0.0398098	0		0
WBGene00013080	-0.682681	7.11178	28.2529	1.06e-07	1.03e-05	0		0
WBGene00019744	-0.676919	5.46315	8.85526	0.00292246	0.0355808	0		0
WBGene00006424	-0.675963	3.03356	9.20352	0.0024155	0.0312843	0		0
WBGene00022645	-0.675583	9.6335	12.7239	0.000361	0.00748509	0		0
WBGene00000696	-0.675392	10.6944	9.38043	0.00219314	0.0290979	0		0
WBGene00022490	-0.67406	4.93574	8.30272	0.00395857	0.0440486	0		0
WBGene00000680	-0.670281	12.0173	8.83597	0.0029535	0.035815	0		0
WBGene00018576	-0.661787	3.31856	9.05377	0.00262154	0.0329063	0		0
WBGene00007859	-0.657988	3.8491	8.46874	0.00361302	0.0411188	0		0
WBGene00003129	-0.656246	4.58425	8.77812	0.00304865	0.0365077	0		0
WBGene00008964	-0.652651	5.57975	9.06341	0.00260775	0.032817	0		0
WBGene00017131	-0.650587	4.98725	11.2357	0.00080239	0.0136371	0		0
WBGene00008354	-0.642996	4.75044	8.50811	0.00353568	0.0405389	0		0
WBGene00003961	-0.642038	6.01301	15.7339	7.29e-05	0.00225378	0		0
WBGene00000115	-0.640024	9.74541	21.9493	2.8e-06	0.00016548	0		0
WBGene00018811	-0.634733	9.03304	11.0151	0.00090374	0.0149301	0		0
WBGene00015131	-0.628373	5.98194	14.2038	0.00016404	0.0041521	0		0
WBGene00000754	-0.624501	11.8707	9.6867	0.00185606	0.0257138	0		0
WBGene00019682	-0.624245	8.41408	18.5865	1.62e-05	0.00068362	0		0
WBGene00000757	-0.623823	10.5716	9.6046	0.00194091	0.0267445	0		0
WBGene00010941	-0.612911	4.88533	11.0849	0.00087035	0.0145033	0		0
WBGene00003091	-0.612635	8.03852	11.3134	0.00076951	0.0132098	0		0
WBGene00000882	-0.608778	4.98167	10.4757	0.00120953	0.0185396	0		0
WBGene00015488	-0.606492	4.30489	9.8434	0.00170442	0.024033	0		0
WBGene00011050	-0.606436	6.30036	15.2742	9.3e-05	0.00269528	0		0
WBGene00006996	-0.605406	5.66851	10.5098	0.00118745	0.0182439	0		0
WBGene00020264	-0.604538	5.39059	13.539	0.00023366	0.0054095	0		0
WBGene00000973	-0.601839	6.24751	16.423	5.07e-05	0.00169962	0		0
WBGene00001819	-0.597569	5.62119	12.7946	0.00034762	0.00726651	0		0
WBGene00009440	-0.592334	6.49631	11.7554	0.00060666	0.0111483	0		0
WBGene00000187	-0.591568	4.76381	10.3721	0.00127932	0.0192701	0		0
WBGene00018384	-0.59153	4.82199	10.9358	0.00094325	0.0154664	0		0
WBGene00006916	-0.590041	5.65036	10.5196	0.00118117	0.0181838	0		0
WBGene00077437	-0.588142	6.10401	8.27637	0.00401644	0.0444267	0		0
WBGene00044079	-0.587878	5.34575	12.3219	0.00044769	0.0087957	0		0
WBGene00001478	-0.587258	5.63817	9.08075	0.00258315	0.0326377	0		0
WBGene00000991	-0.584792	8.2698	12.1355	0.0004947	0.00956051	0		0
WBGene00015814	-0.583585	8.06321	26.3494	2.85e-07	2.45e-05	0		0
WBGene00001604	-0.581272	8.62655	8.21153	0.0041625	0.0454209	0		0
WBGene00017031	-0.578985	6.08509	11.2016	0.00081729	0.0137836	0		0
WBGene00003604	-0.576555	4.4927	9.28832	0.0023062	0.0302583	0		0
WBGene00000133	-0.574586	6.14492	9.44217	0.00212053	0.0284291	0		0
WBGene00016103	-0.573666	6.2581	11.2098	0.00081366	0.0137374	0		0
WBGene00017678	-0.566933	4.95529	10.0256	0.00154379	0.022334	0		0
WBGene00001632	-0.56251	5.77409	14.1738	0.00016668	0.00417078	0		0
WBGene00008735	-0.558847	6.22581	11.8912	0.00056401	0.0105675	0		0
WBGene00000233	-0.557438	4.80041	8.96846	0.00274679	0.0338867	0		0
WBGene00011481	-0.555834	6.41154	16.3939	5.15e-05	0.00171848	0		0
WBGene00001578	-0.555377	7.67742	13.0032	0.00031096	0.00668205	0		0
WBGene00019433	-0.54699	6.98028	25.442	4.56e-07	3.65e-05	0		0
WBGene00004358	-0.54689	5.8457	11.7903	0.00059539	0.0109815	0		0
WBGene00009008	-0.540645	6.16916	14.9091	0.00011282	0.00313442	0		0
WBGene00010456	-0.532657	8.64814	10.2385	0.00137537	0.0203772	0		0
WBGene00017765	-0.531634	7.00069	13.9112	0.00019165	0.00463706	0		0
WBGene00001428	-0.525778	5.94054	9.43074	0.00213378	0.0285321	0		0
WBGene00003097	-0.523852	8.90565	13.7216	0.000212	0.0050187	0		0
WBGene00009342	-0.52348	8.57788	10.7922	0.0010193	0.016347	0		0
WBGene00009347	-0.523121	5.78398	8.48337	0.00358408	0.0409107	0		0
WBGene00017268	-0.521147	6.56223	13.0363	0.00030552	0.00662985	0		0
WBGene00011884	-0.517613	9.31877	11.3514	0.0007539	0.0130585	0		0
WBGene00001077	-0.509712	5.47769	8.93666	0.00279503	0.0343543	0		0
WBGene00021215	-0.507863	5.06244	8.23427	0.00411067	0.0450795	0		0
WBGene00009663	-0.50602	4.98608	8.73142	0.00312773	0.0370504	0		0
WBGene00017964	-0.503947	8.17944	14.8956	0.00011363	0.00315118	0		0
WBGene00017690	-0.492247	4.69911	10.3736	0.00127829	0.0192701	0		0
WBGene00011106	-0.492022	5.30829	12.5912	0.00038758	0.00791851	0		0
WBGene00012747	-0.491438	7.49537	11.477	0.00070464	0.0124438	0		0
WBGene00017071	-0.489978	7.93927	10.1127	0.0014725	0.0215257	0		0
WBGene00007150	-0.489174	7.08735	11.9373	0.00055022	0.0103599	0		0
WBGene00006781	-0.488843	5.30714	11.8806	0.00056721	0.0106147	0		0
WBGene00008506	-0.487762	8.4053	11.9234	0.00055432	0.0104242	0		0
WBGene00000223	-0.485341	6.77675	12.4265	0.00042328	0.00841309	0		0
WBGene00015168	-0.483242	7.97075	15.2448	9.44e-05	0.00272727	0		0
WBGene00019819	-0.480735	7.60161	15.6747	7.52e-05	0.00230221	0		0
WBGene00004234	-0.480022	5.27672	8.31832	0.00392473	0.0437905	0		0
WBGene00017161	-0.476322	5.39968	8.23038	0.00411949	0.045144	0		0
WBGene00008110	-0.474364	6.17346	11.4054	0.0007323	0.0128436	0		0
WBGene00022781	-0.47355	8.20185	9.31011	0.00227892	0.0299516	0		0
WBGene00000112	-0.469724	6.53774	9.2717	0.00232722	0.0303974	0		0
WBGene00013875	-0.465244	5.50689	8.72732	0.00313477	0.0370767	0		0
WBGene00000982	-0.465007	5.76326	9.00934	0.00268603	0.0334156	0		0
WBGene00005019	-0.464191	6.09629	8.52349	0.00350592	0.0402277	0		0
WBGene00008521	-0.460553	6.12921	10.7846	0.00102351	0.0163974	0		0
WBGene00010204	-0.456898	10.3549	8.2912	0.00398376	0.0441924	0		0
WBGene00020139	-0.456023	8.13418	15.8386	6.9e-05	0.0021718	0		0
WBGene00015802	-0.454736	7.92095	11.3613	0.0007499	0.0130185	0		0
WBGene00001244	-0.454573	8.41649	11.9627	0.00054277	0.0102447	0		0
WBGene00009246	-0.453529	6.53866	8.7869	0.00303401	0.0363892	0		0
WBGene00007071	-0.451181	8.4072	10.453	0.00122453	0.0186829	0		0
WBGene00019978	-0.448766	6.91335	10.0721	0.00150528	0.0219007	0		0
WBGene00018488	-0.445661	9.25787	11.9953	0.00053334	0.0101039	0		0
WBGene00010150	-0.438761	6.90111	8.99782	0.00270301	0.0335182	0		0
WBGene00016892	-0.438246	6.57689	9.51294	0.00204028	0.0277244	0		0
WBGene00003738	-0.43369	8.16341	9.00033	0.00269931	0.0334994	0		0
WBGene00019604	-0.433517	6.9388	8.91779	0.00282406	0.0345728	0		0
WBGene00016559	-0.429153	5.93479	9.9974	0.00156761	0.0226148	0		0
WBGene00019599	-0.427305	6.21529	9.04263	0.00263755	0.0330264	0		0
WBGene00017719	-0.42694	7.50213	10.573	0.00114753	0.017881	0		0
WBGene00018657	-0.426246	7.09217	11.6094	0.00065618	0.011805	0		0
WBGene00000110	-0.425973	7.01598	14.3081	0.0001552	0.00398068	0		0
WBGene00011291	-0.423239	6.04142	8.77352	0.00305636	0.0365701	0		0
WBGene00017163	-0.422751	6.23162	8.40164	0.00374883	0.0421849	0		0
WBGene00021926	-0.421356	5.11334	8.70982	0.003165	0.037348	0		0
WBGene00000829	-0.421052	11.9098	8.68489	0.00320858	0.037631	0		0
WBGene00011891	-0.420768	8.21771	9.213	0.00240303	0.0311825	0		0
WBGene00012529	-0.420155	6.3488	10.5606	0.00115523	0.0179238	0		0
WBGene00013284	-0.419923	7.10785	8.11002	0.00440214	0.0472968	0		0
WBGene00001426	-0.414923	7.57704	8.46411	0.00362222	0.041186	0		0
WBGene00002183	-0.414665	7.99498	8.0792	0.00447763	0.0480151	0		0
WBGene00000786	-0.413167	10.3702	10.8189	0.00100472	0.0161638	0		0
WBGene00019760	-0.406968	8.39544	8.14372	0.00432106	0.0467872	0		0
WBGene00001527	-0.406633	7.1828	10.3769	0.001276	0.0192578	0		0
WBGene00019001	-0.398867	8.32989	12.2393	0.00046794	0.00910049	0		0
WBGene00003214	-0.39008	8.46424	12.4854	0.00041015	0.00823952	0		0
WBGene00008117	-0.380411	7.22133	11.7754	0.0006002	0.0110437	0		0
WBGene00014001	-0.377306	7.00939	8.61391	0.00333606	0.0388003	0		0
WBGene00004025	-0.366665	6.15772	8.80657	0.00300148	0.0361684	0		0
WBGene00022673	-0.360979	7.40712	10.8746	0.0009749	0.0158248	0		0
WBGene00001334	-0.353069	7.02122	8.0233	0.00461794	0.0492366	0		0
WBGene00016084	-0.326896	10.0661	8.85071	0.00292975	0.0356113	0		0
WBGene00004405	0.329823	7.60895	8.73169	0.00312727	0.0370504	0		0
WBGene00000201	0.339852	5.99294	8.20563	0.00417605	0.0455364	0		0
WBGene00020481	0.35302	8.62826	8.82866	0.00296537	0.0359022	0		0
WBGene00004502	0.353247	7.48028	9.50863	0.00204508	0.0277401	0		0
WBGene00011761	0.353851	5.89563	8.14366	0.00432121	0.0467872	0		0
WBGene00021334	0.357018	6.07473	7.99482	0.00469113	0.0497621	0		0
WBGene00011972	0.36091	6.52767	9.54699	0.00200278	0.0273518	0		0
WBGene00001336	0.364886	7.1991	9.08094	0.00258287	0.0326377	0		0
WBGene00020301	0.366369	6.79385	8.44324	0.00366404	0.0414844	0		0
WBGene00014204	0.36805	7.66326	8.40077	0.00375062	0.0421849	0		0
WBGene00011737	0.370215	7.65082	8.00392	0.00466763	0.0496631	0		0
WBGene00006617	0.376826	7.79128	10.1019	0.0014812	0.0216117	0		0
WBGene00015930	0.378216	7.07215	10.0924	0.00148883	0.0216819	0		0
WBGene00021702	0.37867	5.85683	8.81588	0.0029862	0.0360126	0		0
WBGene00005663	0.381021	7.68485	11.6923	0.00062758	0.0113571	0		0
WBGene00010641	0.383004	6.96641	8.4184	0.00371442	0.0419004	0		0
WBGene00004273	0.385449	6.58476	9.35337	0.00222576	0.0295053	0		0
WBGene00004467	0.385768	6.05487	8.92464	0.00281349	0.0344709	0		0
WBGene00017098	0.385852	6.06713	8.63905	0.00329033	0.0383627	0		0
WBGene00019914	0.389153	7.22921	8.65701	0.00325806	0.038086	0		0
WBGene00012929	0.392245	7.36425	8.16104	0.00427999	0.0464785	0		0
WBGene00017101	0.401844	6.65972	10.5592	0.00115611	0.0179238	0		0
WBGene00022200	0.407428	6.55106	9.07868	0.00258606	0.0326477	0		0
WBGene00022176	0.408132	5.98503	13.0081	0.00031015	0.00667378	0		0
WBGene00001229	0.409657	5.65531	10.1084	0.00147592	0.0215552	0		0
WBGene00015346	0.410444	5.68331	8.48855	0.00357388	0.0408549	0		0
WBGene00019170	0.416275	5.77549	8.93845	0.00279229	0.0343481	0		0
WBGene00002191	0.416446	7.38961	11.3854	0.00074025	0.0129242	0		0
WBGene00006856	0.417088	6.16718	9.12068	0.00252736	0.0321444	0		0
WBGene00015978	0.421768	6.63698	8.67553	0.0032251	0.0377671	0		0
WBGene00014025	0.422935	6.96502	14.7763	0.00012105	0.00331517	0		0
WBGene00006798	0.423136	6.81817	11.8262	0.00058403	0.0108764	0		0
WBGene00002053	0.423169	8.69033	9.44743	0.00211445	0.0283724	0		0
WBGene00000985	0.424692	6.90332	13.55	0.00023229	0.0053912	0		0
WBGene00022401	0.425919	6.91816	13.4386	0.00024651	0.00567812	0		0
WBGene00015809	0.427288	6.29939	8.246	0.00408419	0.0449495	0		0
WBGene00004136	0.429553	5.99775	10.5253	0.00117752	0.0181458	0		0
WBGene00004727	0.43096	5.7532	13.2264	0.00027604	0.00614644	0		0
WBGene00006840	0.434657	8.9971	14.2054	0.0001639	0.0041521	0		0
WBGene00004463	0.437043	7.4574	8.39797	0.00375641	0.0422191	0		0
WBGene00015791	0.43787	6.49528	10.7997	0.00101514	0.0162974	0		0
WBGene00022310	0.442131	4.89127	8.23734	0.00410373	0.0450355	0		0
WBGene00006497	0.444174	6.07123	10.6978	0.00107261	0.017008	0		0
WBGene00021811	0.445742	5.6979	8.32817	0.00390349	0.0435864	0		0
WBGene00006727	0.446169	9.83158	9.93837	0.00161869	0.0231344	0		1
WBGene00001333	0.448641	7.86864	11.4724	0.00070638	0.0124602	0		0
WBGene00013093	0.449119	5.27925	10.3578	0.00128931	0.0194015	0		0
WBGene00002980	0.452036	8.2811	9.84275	0.00170502	0.024033	0		0
WBGene00000390	0.453374	6.905	12.9619	0.00031789	0.00679287	0		0
WBGene00012389	0.463922	6.11713	14.1856	0.00016564	0.00416671	0		0
WBGene00010736	0.465072	6.75734	12.4014	0.00042902	0.0085051	0		0
WBGene00001177	0.46526	7.44399	9.53506	0.00201584	0.0274812	0		0
WBGene00010902	0.466938	5.78293	9.19936	0.00242099	0.0313099	0		0
WBGene00003928	0.467744	7.20155	14.5802	0.00013432	0.00354578	0		0
WBGene00001443	0.468047	7.50231	13.711	0.0002132	0.00503157	0		0
WBGene00018612	0.471203	5.45921	7.99896	0.00468042	0.0497303	0		0
WBGene00016934	0.471464	5.07652	8.70591	0.0031718	0.0373995	0		0
WBGene00002024	0.474071	7.04352	11.376	0.00074398	0.0129451	0		0
WBGene00004274	0.474607	8.32688	10.6977	0.00107268	0.017008	0		0
WBGene00015308	0.475122	5.34201	8.32812	0.0039036	0.0435864	0		0
WBGene00020970	0.477036	6.17172	8.8437	0.00294102	0.03572	0		0
WBGene00017283	0.4771	5.05758	8.34636	0.00386461	0.0433084	0		0
WBGene00004266	0.477795	7.35866	18.8578	1.41e-05	0.00061123	0		0
WBGene00021906	0.480289	5.54749	8.57422	0.00340956	0.0393277	0		0
WBGene00007617	0.4812	7.25008	11.1468	0.00084177	0.0141102	0		0
WBGene00008745	0.482828	5.50451	8.52872	0.00349586	0.0401423	0		0
WBGene00008429	0.486751	6.48561	10.3425	0.00130003	0.0194719	0		0
WBGene00016608	0.487609	6.18493	10.0226	0.00154627	0.0223489	0		0
WBGene00012358	0.489008	5.54329	9.18894	0.00243482	0.031439	0		0
WBGene00010697	0.49022	6.99423	11.7479	0.00060913	0.0111607	0		0
WBGene00017904	0.491238	6.32521	8.77217	0.00305861	0.0365701	0		0
WBGene00002147	0.492845	7.5132	11.0122	0.00090514	0.0149372	0		0
WBGene00003133	0.492927	6.47332	9.71776	0.00182496	0.0254434	0		0
WBGene00004979	0.494037	4.90835	8.63871	0.00329095	0.0383627	0		0
WBGene00001584	0.499415	6.19119	9.55237	0.00199691	0.0272959	0		0
WBGene00009672	0.499549	6.5225	8.59966	0.00336226	0.0389869	0		0
WBGene00194695	0.499885	5.05146	8.21469	0.00415526	0.0453809	0		0
WBGene00002217	0.50031	7.16101	11.0231	0.00089985	0.0148819	0		0
WBGene00001259	0.501383	7.59582	11.9958	0.00053319	0.0101039	0		0
WBGene00011776	0.502002	5.30226	8.24967	0.00407593	0.0448908	0		0
WBGene00013606	0.502352	7.07922	10.5494	0.00116223	0.0179825	0		0
WBGene00004504	0.504808	6.89597	9.28619	0.00230888	0.0302676	0		0
WBGene00008422	0.505116	7.02281	8.2379	0.00410245	0.0450355	0		0
WBGene00016158	0.505375	5.79768	9.75775	0.00178569	0.0249639	0		0
WBGene00016585	0.505529	5.02656	14.1366	0.00017001	0.00424114	0		0
WBGene00000987	0.506422	5.47341	10.3827	0.00127201	0.0192165	0		0
WBGene00020949	0.50931	5.25564	9.00293	0.00269547	0.0334788	0		0
WBGene00011488	0.510416	5.66113	10.187	0.00141434	0.020834	0		0
WBGene00002138	0.512114	6.16407	11.8173	0.00058684	0.0108891	0		0
WBGene00004468	0.513469	6.0495	9.124	0.00252278	0.0321127	0		0
WBGene00015920	0.514711	5.46357	9.58165	0.00196532	0.0269909	0		0
WBGene00302980	0.516367	7.33142	17.7103	2.57e-05	0.00101075	0		0
WBGene00004061	0.519412	5.33739	11.3965	0.00073582	0.0128614	0		0
WBGene00004302	0.519685	5.82266	8.94802	0.0027777	0.034196	0		0
WBGene00007623	0.520204	4.89369	8.33728	0.00388398	0.0434431	0		0
WBGene00017733	0.521239	6.1835	8.67893	0.00321909	0.0377255	0		0
WBGene00018006	0.524299	6.1569	17.0418	3.66e-05	0.00130953	0		0
WBGene00009840	0.524454	4.87322	10.6031	0.00112901	0.0177001	0		0
WBGene00014012	0.52548	5.58657	12.521	0.00040241	0.00813897	0		0
WBGene00019863	0.527735	4.07672	10.2213	0.00138831	0.0205096	0		0
WBGene00022613	0.528524	4.93972	10.0966	0.00148546	0.0216533	0		0
WBGene00011292	0.529852	7.29202	19.6316	9.39e-06	0.00044047	0		0
WBGene00020964	0.532014	6.70662	10.8636	0.00098074	0.0158648	0		0
WBGene00011608	0.536366	5.17078	14.1848	0.0001657	0.00416671	0		0
WBGene00004296	0.538062	7.74426	9.17981	0.00244699	0.0315399	0		0
WBGene00006470	0.54082	5.21836	9.63975	0.00190411	0.0262846	0		0
WBGene00000150	0.54649	6.45173	19.4014	1.06e-05	0.00048583	0		0
WBGene00008386	0.547516	7.34404	10.5106	0.00118692	0.0182439	0		0
WBGene00018226	0.548118	4.66636	13.0729	0.0002996	0.00652913	0		0
WBGene00006372	0.550386	4.37497	8.73369	0.00312384	0.0370504	0		0
WBGene00013344	0.555194	4.34115	8.12999	0.0043539	0.0470748	0		0
WBGene00013739	0.555386	4.51482	9.06322	0.00260802	0.032817	0		0
WBGene00019515	0.557849	4.45132	8.35553	0.00384515	0.0431218	0		0
WBGene00020504	0.559204	7.32515	15.8168	6.98e-05	0.00219246	0		0
WBGene00021698	0.561674	5.85266	9.27055	0.00232868	0.0303974	0		0
WBGene00022056	0.562038	4.85236	10.9034	0.00095989	0.0156558	0		0
WBGene00022847	0.562585	6.61097	12.3277	0.00044628	0.00877933	0		0
WBGene00013340	0.563557	8.41982	16.6389	4.52e-05	0.0015403	0		1
WBGene00016555	0.567967	6.04404	14.9158	0.00011241	0.00313231	0		0
WBGene00000293	0.56806	7.31817	17.4064	3.02e-05	0.00113933	0		0
WBGene00018290	0.568638	6.15979	10.5664	0.0011516	0.0179082	0		0
WBGene00006438	0.568744	6.66992	16.1626	5.81e-05	0.00191658	0		0
WBGene00020456	0.571085	8.11271	15.2955	9.19e-05	0.00267007	0		0
WBGene00002078	0.571635	7.31369	10.335	0.00130529	0.0195083	0		0
WBGene00001582	0.571682	6.42831	14.9214	0.00011209	0.00313109	0		0
WBGene00016719	0.572328	5.17358	9.09686	0.00256049	0.0324047	0		0
WBGene00004368	0.573248	4.26445	9.17	0.00246014	0.0315873	0		0
WBGene00012298	0.574876	6.03314	16.784	4.19e-05	0.00144939	0		0
WBGene00043983	0.575165	4.94021	11.4027	0.00073339	0.0128481	0		0
WBGene00003952	0.576649	5.93743	13.1908	0.00028132	0.00621901	0		0
WBGene00002187	0.577824	5.45711	16.9628	3.81e-05	0.00135258	0		0
WBGene00001086	0.578449	5.50094	12.3608	0.00043843	0.00864711	0		0
WBGene00004037	0.57976	5.13069	13.554	0.00023179	0.00538771	0		0
WBGene00011904	0.580219	5.31774	12.0098	0.0005292	0.0101002	0		0
WBGene00007017	0.5808	5.26219	11.1884	0.00082308	0.0138357	0		0
WBGene00010664	0.581206	6.16962	12.7617	0.00035379	0.00735534	0		0
WBGene00000795	0.586707	4.06645	8.20403	0.00417974	0.0455443	0		0
WBGene00020935	0.589441	6.44263	10.1205	0.00146632	0.0214558	0		0
WBGene00017607	0.590161	5.9792	8.26003	0.00405274	0.0446674	0		0
WBGene00011970	0.592083	5.79863	17.9723	2.24e-05	0.00088756	0		0
WBGene00004089	0.593813	5.83934	12.7848	0.00034945	0.00728479	0		0
WBGene00019884	0.593925	6.39403	13.3022	0.0002651	0.00598089	0		0
WBGene00007216	0.594013	5.15117	19.6205	9.45e-06	0.00044047	0		0
WBGene00007812	0.595231	5.422	14.336	0.00015291	0.00394644	0		0
WBGene00004033	0.595362	7.07779	15.2223	9.56e-05	0.00275486	0		0
WBGene00000931	0.596396	6.80091	9.98842	0.00157528	0.0227041	0		0
WBGene00022173	0.599274	3.89529	9.44793	0.00211387	0.0283724	0		0
WBGene00017241	0.600124	5.89729	11.1207	0.00085368	0.0142565	0		0
WBGene00003730	0.600491	5.3749	11.4123	0.00072959	0.0128188	0		0
WBGene00021132	0.601673	3.83103	8.12832	0.00435792	0.0470851	0		0
WBGene00019947	0.603071	6.03995	10.6207	0.00111827	0.0176397	0		0
WBGene00015811	0.606335	7.40499	17.0241	3.69e-05	0.00131878	0		0
WBGene00002174	0.606675	6.58816	8.98573	0.00272096	0.0336864	0		0
WBGene00011058	0.610263	4.95545	9.882	0.00166903	0.0236341	0		0
WBGene00022434	0.610814	4.9865	9.31805	0.00226908	0.0298778	0		0
WBGene00020972	0.610889	3.97406	10.7775	0.00102739	0.0164425	0		0
WBGene00016960	0.612131	5.73484	9.07427	0.00259231	0.0326748	0		0
WBGene00044025	0.612499	6.1963	18.595	1.62e-05	0.00068362	0		0
WBGene00006723	0.613189	4.87294	9.04463	0.00263468	0.0330173	0		0
WBGene00002278	0.614533	5.15137	9.07417	0.00259246	0.0326748	0		0
WBGene00021854	0.61693	5.97567	9.82758	0.00171914	0.0241877	0		0
WBGene00012471	0.617301	7.37471	22.1676	2.5e-06	0.00015233	0		0
WBGene00003209	0.618713	5.11693	15.3021	9.16e-05	0.00266586	0		0
WBGene00013464	0.620605	4.59976	9.2024	0.00241698	0.0312843	0		0
WBGene00000543	0.621934	5.37306	8.78707	0.00303373	0.0363892	0		0
WBGene00004308	0.628987	3.30214	8.26174	0.00404893	0.0446651	0		0
WBGene00002152	0.630781	7.28894	22.557	2.04e-06	0.00012834	0		0
WBGene00006061	0.631048	5.26008	13.2152	0.00027769	0.00616539	0		0
WBGene00018350	0.631696	6.59167	12.903	0.00032806	0.00698105	0		0
WBGene00014075	0.632257	4.25013	9.74291	0.00180015	0.0251432	0		0
WBGene00018632	0.634611	5.02851	12.6067	0.00038436	0.00787369	0		0
WBGene00017478	0.63526	5.36246	9.00477	0.00269276	0.0334721	0		0
WBGene00006446	0.635339	4.87772	14.5898	0.00013364	0.00354214	0		0
WBGene00004460	0.635879	7.47767	19.1645	1.2e-05	0.00053873	0		1
WBGene00007103	0.637479	6.39075	20.4945	5.98e-06	0.00031147	0		0
WBGene00019427	0.637775	4.70357	9.93252	0.00162384	0.023165	0		0
WBGene00016874	0.63959	4.51276	10.853	0.00098636	0.0159186	0		0
WBGene00008622	0.64069	5.77268	9.94469	0.00161314	0.0230767	0		0
WBGene00016862	0.641516	6.40593	16.8545	4.04e-05	0.00141566	0		0
WBGene00006571	0.644003	6.44641	10.6114	0.0011239	0.0176741	0		0
WBGene00019713	0.644951	7.53256	15.0335	0.00010562	0.00298854	0		0
WBGene00009127	0.64571	6.03883	9.78508	0.00175933	0.0246628	0		0
WBGene00012117	0.648861	6.13462	9.20376	0.00241519	0.0312843	0		0
WBGene00013545	0.653529	6.85604	14.3706	0.00015013	0.00390377	0		0
WBGene00012472	0.653866	6.43739	14.5135	0.00013916	0.00366099	0		0
WBGene00009224	0.653964	4.24556	15.5338	8.1e-05	0.00244621	0		0
WBGene00015037	0.654052	3.54291	9.73388	0.00180902	0.0252441	0		0
WBGene00000086	0.654259	4.66236	10.2988	0.00133117	0.0198564	0		0
WBGene00020774	0.655702	5.74723	18.5616	1.64e-05	0.00069053	0		0
WBGene00022067	0.657033	3.95297	11.9898	0.00053492	0.0101213	0		0
WBGene00011828	0.657564	3.52089	10.5814	0.00114234	0.0178362	0		0
WBGene00001230	0.65796	6.72816	22.9153	1.69e-06	0.00010975	0		0
WBGene00007694	0.658503	5.33519	10.9725	0.00092475	0.0151793	0		0
WBGene00013682	0.65902	7.62046	11.6887	0.0006288	0.0113658	0		0
WBGene00020628	0.662285	5.89558	16.887	3.97e-05	0.00139797	0		0
WBGene00019715	0.662978	5.98526	22.2811	2.36e-06	0.00014416	0		0
WBGene00013529	0.66693	4.7202	13.9129	0.00019148	0.00463706	0		0
WBGene00013955	0.671274	3.29566	8.72814	0.00313336	0.0370767	0		0
WBGene00003877	0.671389	4.16596	8.11843	0.00438176	0.0472099	0		0
WBGene00020153	0.673404	3.65861	8.70096	0.00318043	0.0374151	0		0
WBGene00017592	0.678524	5.67143	20.6613	5.48e-06	0.00029445	0		0
WBGene00003073	0.679766	7.64692	19.0247	1.29e-05	0.00057298	0		0
WBGene00004003	0.680915	5.97002	11.9964	0.00053302	0.0101039	0		0
WBGene00022413	0.681677	7.04435	18.1947	1.99e-05	0.00080095	0		0
WBGene00006529	0.685057	9.76591	8.74756	0.00310017	0.0368722	0		0
WBGene00003795	0.68529	7.41805	12.5479	0.00039665	0.00807177	0		0
WBGene00003087	0.687154	4.22023	10.2894	0.00133795	0.0199188	0		0
WBGene00020152	0.687945	3.42966	9.5306	0.00202074	0.0275237	0		0
WBGene00007007	0.689282	5.75124	18.5	1.7e-05	0.00070217	0		0
WBGene00013766	0.691586	6.33882	16.768	4.22e-05	0.00145383	0		0
WBGene00008091	0.692878	4.28721	8.75213	0.00309241	0.036836	0		0
WBGene00001132	0.69452	6.43377	12.6071	0.00038427	0.00787369	0		0
WBGene00008099	0.695075	4.64394	13.1365	0.0002896	0.00634721	0		0
WBGene00003084	0.700792	5.17051	14.4179	0.0001464	0.00381885	0		0
WBGene00007725	0.703225	5.47141	13.9356	0.00018918	0.0046246	0		0
WBGene00022372	0.703662	4.27459	10.6249	0.00111573	0.0176359	0		0
WBGene00011562	0.703928	7.16502	11.8416	0.00057922	0.0108	0		0
WBGene00006700	0.704411	5.78457	8.00723	0.00465909	0.0496066	0		0
WBGene00044770	0.704944	4.20986	13.3288	0.00026136	0.00592265	0		0
WBGene00004509	0.706382	5.89136	15.4231	8.59e-05	0.00255867	0		0
WBGene00011944	0.706727	7.21485	11.268	0.00078856	0.0134471	0		0
WBGene00003010	0.707954	5.27359	15.6437	7.65e-05	0.00233102	0		0
WBGene00011349	0.709331	6.02589	19.7527	8.81e-06	0.00041795	0		0
WBGene00021685	0.711198	5.73877	18.5328	1.67e-05	0.00069724	0		0
WBGene00007980	0.712052	8.05038	35.1733	3.02e-09	4.33e-07	0		0
WBGene00000777	0.715603	6.12299	20.9292	4.77e-06	0.00025965	0		0
WBGene00012351	0.715679	6.78293	24.8176	6.3e-07	4.84e-05	0		0
WBGene00012385	0.717754	3.8977	9.50168	0.00205284	0.0277884	0		0
WBGene00004051	0.721463	6.45901	14.9716	0.00010914	0.00307408	0		0
WBGene00002036	0.725585	7.27	18.7792	1.47e-05	0.00063337	0		0
WBGene00021752	0.727578	4.80209	16.4033	5.12e-05	0.00171367	0		0
WBGene00010083	0.72989	4.76736	13.0101	0.00030981	0.00667378	0		0
WBGene00006463	0.730016	5.75244	10.4166	0.00124887	0.0189788	0		0
WBGene00010910	0.730513	5.40954	20.7803	5.15e-06	0.00027866	0		0
WBGene00019902	0.733136	4.45953	11.0236	0.00089959	0.0148819	0		0
WBGene00016190	0.733624	5.71593	10.6218	0.00111762	0.0176397	0		0
WBGene00004951	0.734389	8.21912	15.5697	7.95e-05	0.00240972	0		0
WBGene00003602	0.735139	4.01794	9.0558	0.00261863	0.0328966	0		0
WBGene00006986	0.735491	5.08886	12.0251	0.0005249	0.0100306	0		0
WBGene00021979	0.737122	4.37515	9.88466	0.00166662	0.0236266	0		0
WBGene00022426	0.740218	5.57568	16.7933	4.17e-05	0.00144551	0		0
WBGene00018011	0.740414	5.2575	13.2623	0.00027079	0.00608394	0		0
WBGene00000276	0.741215	6.55216	33.8455	5.97e-09	7.7e-07	0		0
WBGene00044069	0.742068	5.4468	14.1362	0.00017004	0.00424114	0		0
WBGene00003593	0.742127	6.67934	30.7031	3.01e-08	3.32e-06	0		0
WBGene00018509	0.742921	5.94037	25.5285	4.36e-07	3.52e-05	0		0
WBGene00012204	0.743307	4.40874	14.8399	0.00011703	0.00322237	0		0
WBGene00194651	0.743315	4.13033	10.9129	0.00095499	0.0155924	0		0
WBGene00003802	0.745336	4.36293	9.33527	0.00224786	0.0296957	0		0
WBGene00006732	0.746134	4.3184	11.7378	0.00061244	0.0111752	0		0
WBGene00017210	0.746493	5.50161	19.8753	8.27e-06	0.00039938	0		0
WBGene00003721	0.746901	3.84174	12.0339	0.00052242	0.0100034	0		0
WBGene00019006	0.747739	4.95691	13.737	0.00021027	0.00499325	0		0
WBGene00019615	0.748721	4.7397	15.726	7.32e-05	0.00225867	0		0
WBGene00004322	0.749407	5.88136	18.4532	1.74e-05	0.00071341	0		0
WBGene00013196	0.751586	3.89883	8.85464	0.00292345	0.0355808	0		0
WBGene00020088	0.755651	3.26635	12.0041	0.00053085	0.0101039	0		0
WBGene00045416	0.764969	7.7701	16.9294	3.88e-05	0.00137341	0		0
WBGene00003921	0.766293	4.22849	9.8225	0.0017239	0.0242323	0		0
WBGene00006537	0.768631	8.94589	15.8748	6.77e-05	0.00214381	0		0
WBGene00002239	0.76942	3.62289	8.53903	0.00347611	0.0400052	0		0
WBGene00219699	0.772414	3.81264	11.7051	0.0006233	0.0113195	0		0
WBGene00022196	0.772776	4.69885	10.3484	0.00129587	0.0194431	0		0
WBGene00045433	0.774947	3.932	10.2927	0.00133559	0.019903	0		0
WBGene00021855	0.775914	4.27496	11.7118	0.00062106	0.0112996	0		0
WBGene00002139	0.776064	4.72221	16.345	5.28e-05	0.00175571	0		0
WBGene00010700	0.777346	6.334	17.5634	2.78e-05	0.00106737	0		0
WBGene00017062	0.777885	6.23772	29.8392	4.69e-08	5.01e-06	0		0
WBGene00003485	0.777941	8.14288	25.3236	4.85e-07	3.86e-05	0		0
WBGene00004882	0.779509	5.27664	18.4988	1.7e-05	0.00070217	0		0
WBGene00001371	0.781208	6.15358	32.5082	1.19e-08	1.44e-06	0		0
WBGene00012167	0.782166	3.80511	8.11213	0.004397	0.0472889	0		0
WBGene00015926	0.782368	5.81849	26.7844	2.27e-07	2.03e-05	0		0
WBGene00013132	0.782486	4.402	8.00137	0.00467421	0.0496986	0		0
WBGene00000022	0.784347	6.65657	21.9487	2.8e-06	0.00016548	0		0
WBGene00008220	0.788089	6.04385	20.2717	6.72e-06	0.0003464	0		0
WBGene00303015	0.788338	2.35732	8.53428	0.0034852	0.0400498	0		0
WBGene00000519	0.789936	6.44684	24.3139	8.18e-07	6e-05	0		0
WBGene00012683	0.799017	5.4393	10.4476	0.00122809	0.0187186	0		0
WBGene00001489	0.799522	5.69592	9.70958	0.0018331	0.0255106	0		0
WBGene00017866	0.801598	2.81996	10.7046	0.00106872	0.0169802	0		0
WBGene00001041	0.801785	4.81097	24.1119	9.09e-07	6.53e-05	0		0
WBGene00018210	0.80305	3.55523	10.7731	0.00102987	0.016465	0		0
WBGene00006718	0.808449	4.46631	18.1879	2e-05	0.00080095	0		0
WBGene00016735	0.809792	6.99333	24.5763	7.14e-07	5.33e-05	0		0
WBGene00020981	0.811372	5.41356	22.3569	2.26e-06	0.00014026	0		0
WBGene00013822	0.8149	3.22307	8.92794	0.00280842	0.0344636	0		0
WBGene00015095	0.818819	4.41589	17.142	3.47e-05	0.00125689	0		0
WBGene00077593	0.818899	3.86412	11.5712	0.00066982	0.0119525	0		0
WBGene00021512	0.818942	5.04062	15.1618	9.87e-05	0.00282329	0		0
WBGene00015598	0.820425	3.67434	8.29867	0.00396742	0.0440748	0		0
WBGene00011213	0.820667	4.45505	14.4545	0.00014359	0.00375187	0		0
WBGene00021256	0.821708	4.90997	20.0403	7.58e-06	0.00037825	0		0
WBGene00004916	0.823237	5.12306	20.5186	5.91e-06	0.00030862	0		0
WBGene00019199	0.825871	5.30767	10.1817	0.00141838	0.0208735	0		0
WBGene00009511	0.829378	3.0509	14.87	0.00011518	0.00318847	0		0
WBGene00019592	0.831788	5.54007	22.0576	2.65e-06	0.00015818	0		0
WBGene00015680	0.839549	5.88855	25.1326	5.35e-07	4.17e-05	0		0
WBGene00015041	0.84108	2.91955	9.51941	0.00203309	0.0276674	0		0
WBGene00021538	0.841554	3.85004	14.7295	0.00012409	0.00336672	0		0
WBGene00013558	0.841953	4.95573	13.3293	0.00026129	0.00592265	0		0
WBGene00021210	0.842145	4.16193	8.79019	0.00302855	0.0363892	0		0
WBGene00018046	0.842863	2.74786	8.41845	0.00371432	0.0419004	0		0
WBGene00012464	0.843331	3.45593	8.86666	0.00290426	0.0354135	0		0
WBGene00007028	0.844081	6.04964	16.6749	4.44e-05	0.00151473	0		0
WBGene00018164	0.846443	3.70665	10.7625	0.00103579	0.0165082	0		0
WBGene00015577	0.8489	5.49758	30.8403	2.8e-08	3.16e-06	0		0
WBGene00005655	0.85349	3.53144	14.0601	0.00017706	0.00437349	0		0
WBGene00008681	0.862775	4.72051	27.8734	1.3e-07	1.23e-05	0		0
WBGene00022107	0.866023	4.02484	12.9672	0.000317	0.00678334	0		0
WBGene00011713	0.866689	6.11998	9.03152	0.00265363	0.0331736	0		0
WBGene00000785	0.867786	4.25649	13.3257	0.00026179	0.00592369	0		0
WBGene00006876	0.868701	9.99702	20.4592	6.09e-06	0.00031618	0		0
WBGene00016939	0.878639	2.9224	12.9166	0.00032569	0.00694016	0		0
WBGene00023486	0.881822	3.54639	8.58296	0.00339324	0.0392574	0		0
WBGene00021253	0.882857	4.58117	13.8811	0.00019475	0.00468982	0		0
WBGene00001161	0.883035	4.13	18.5379	1.67e-05	0.00069724	0		0
WBGene00077525	0.883752	4.38398	13.7594	0.00020777	0.00494922	0		0
WBGene00016156	0.88545	4.5196	13.36	0.00025705	0.00587697	0		0
WBGene00007561	0.890577	4.51148	21.3277	3.87e-06	0.00021865	0		0
WBGene00185079	0.893046	2.55435	9.39164	0.00217978	0.0289707	0		0
WBGene00008441	0.894	4.01791	10.3922	0.0012655	0.0191576	0		0
WBGene00003220	0.896191	5.55532	11.8087	0.00058955	0.010913	0		0
WBGene00018090	0.899255	6.28963	25.7255	3.94e-07	3.25e-05	0		0
WBGene00012788	0.899435	2.77039	8.98167	0.00272702	0.0337343	0		0
WBGene00003413	0.899496	5.70695	17.1628	3.43e-05	0.00124614	0		0
WBGene00003969	0.904435	3.10355	9.33001	0.00225431	0.0297553	0		0
WBGene00004969	0.904914	8.9027	9.31412	0.00227395	0.0299118	0		0
WBGene00013425	0.906249	4.56015	19.0484	1.27e-05	0.00056755	0		0
WBGene00006568	0.908747	3.00943	9.81198	0.00173379	0.0243269	0		0
WBGene00009512	0.912898	4.06692	13.2328	0.00027509	0.00614311	0		0
WBGene00015557	0.916099	6.18884	8.01469	0.00463995	0.049437	0		0
WBGene00018990	0.927875	4.75547	9.95446	0.0016046	0.0230187	0		0
WBGene00008133	0.929053	3.1032	10.1949	0.00140828	0.0207683	0		0
WBGene00016763	0.930655	6.22602	39.5066	3.27e-10	5.91e-08	0		0
WBGene00006578	0.933042	4.63035	24.1538	8.89e-07	6.42e-05	0		0
WBGene00007506	0.936283	5.21572	18.642	1.58e-05	0.00067118	0		0
WBGene00015167	0.936583	5.88122	38.8278	4.63e-10	7.9e-08	0		0
WBGene00044789	0.937861	5.20504	26.7256	2.34e-07	2.07e-05	0		0
WBGene00019166	0.961934	4.54714	20.7018	5.37e-06	0.00028931	0		0
WBGene00019188	0.963207	4.07292	8.69774	0.00318606	0.0374526	0		0
WBGene00003136	0.96443	3.92537	8.33675	0.00388511	0.0434431	0		0
WBGene00003700	0.967315	3.20331	17.2763	3.23e-05	0.00119546	0		0
WBGene00019593	0.969804	4.27763	12.036	0.00052184	0.0100034	0		0
WBGene00001092	0.96981	3.20244	10.0568	0.00151789	0.0220632	0		0
WBGene00021262	0.973954	4.27352	15.9604	6.47e-05	0.00207888	0		0
WBGene00013265	0.97464	3.45176	8.48584	0.00357922	0.0408856	0		0
WBGene00003239	0.975866	3.81692	15.8092	7.01e-05	0.00219678	0		0
WBGene00011348	0.977127	5.62999	22.3096	2.32e-06	0.00014318	0		0
WBGene00009692	0.988388	4.58499	19.6966	9.08e-06	0.00042908	0		1
WBGene00007118	0.990712	3.86795	12.8591	0.00033584	0.00708854	0		0
WBGene00004859	0.991604	5.26034	24.4839	7.49e-07	5.56e-05	0		0
WBGene00009957	0.997339	7.75777	21.1861	4.17e-06	0.00023284	0		0
WBGene00009886	0.998397	5.72474	27.101	1.93e-07	1.75e-05	0		0
WBGene00017448	1.00583	3.30737	17.6288	2.68e-05	0.00104699	0		0
WBGene00008408	1.01186	3.65635	10.3399	0.00130183	0.0194755	0		0
WBGene00007073	1.01254	4.47414	15.3951	8.72e-05	0.00258178	0		0
WBGene00008969	1.01629	4.27846	23.9655	9.81e-07	6.91e-05	0		0
WBGene00010822	1.0175	5.57082	59.3745	1.3e-14	6e-12	0		0
WBGene00009691	1.02329	4.49174	16.807	4.14e-05	0.00144165	0		1
WBGene00012474	1.02416	5.43505	28.658	8.64e-08	8.73e-06	0		0
WBGene00022203	1.02602	4.26356	8.70139	0.00317968	0.0374151	0		0
WBGene00002998	1.02785	5.38866	19.974	7.85e-06	0.00038691	0		0
WBGene00021365	1.02923	6.0279	15.4914	8.29e-05	0.00248103	0		0
WBGene00013522	1.02996	2.45007	9.42696	0.00213818	0.0285413	0		0
WBGene00013445	1.02999	4.84736	10.0274	0.00154231	0.0223337	0		0
WBGene00011756	1.03364	5.68427	38.7436	4.83e-10	8.16e-08	0		0
WBGene00010342	1.03661	2.63873	8.74355	0.003107	0.0368902	0		0
WBGene00008830	1.04547	4.75299	34.4299	4.42e-09	5.9e-07	0		0
WBGene00011676	1.04849	5.52003	24.2273	8.56e-07	6.2e-05	0		0
WBGene00009102	1.05556	3.99293	21.0506	4.47e-06	0.00024457	0		0
WBGene00006683	1.05561	3.18584	10.8612	0.000982	0.0158648	0		0
WBGene00004955	1.05587	9.06215	45.6748	1.4e-11	2.94e-09	0		0
WBGene00013598	1.06008	4.56315	49.9127	1.61e-12	4.33e-10	0		0
WBGene00009380	1.06093	3.95178	26.7532	2.31e-07	2.05e-05	0		0
WBGene00016796	1.06115	3.88668	9.05181	0.00262435	0.0329146	0		0
WBGene00044403	1.06183	3.34758	12.5033	0.00040623	0.00819076	0		0
WBGene00006963	1.06328	4.95973	18.0267	2.18e-05	0.00086477	0		0
WBGene00016976	1.0637	2.66485	10.0399	0.00153182	0.0222237	0		0
WBGene00007109	1.06407	4.43579	21.2667	4e-06	0.0002249	0		0
WBGene00021703	1.07156	5.58232	31.4895	2.01e-08	2.35e-06	0		0
WBGene00009839	1.07254	3.52412	13.32	0.00026259	0.00593306	0		0
WBGene00001946	1.07948	5.19363	17.6776	2.62e-05	0.00102567	0		0
WBGene00020993	1.08029	3.39872	11.5318	0.00068417	0.0121381	0		0
WBGene00018698	1.08242	4.83552	11.0752	0.00087491	0.0145478	0		0
WBGene00016005	1.08702	3.12819	13.5181	0.00023627	0.00545877	0		0
WBGene00017681	1.08762	3.74685	11.3205	0.00076656	0.0131886	0		0
WBGene00010061	1.09292	7.1152	18.677	1.55e-05	0.00066082	0		0
WBGene00020819	1.0967	5.90755	8.76252	0.00307483	0.0367069	0		0
WBGene00004020	1.10364	5.24466	42.935	5.66e-11	1.07e-08	0		0
WBGene00009101	1.10427	4.6362	24.6167	6.99e-07	5.24e-05	0		0
WBGene00010477	1.10463	3.08347	8.60591	0.00335074	0.0389416	0		0
WBGene00017434	1.11695	2.84178	12.5147	0.00040376	0.00815156	0		0
WBGene00012460	1.11877	3.40259	10.3873	0.00126887	0.0191879	0		0
WBGene00013440	1.12193	4.08387	8.07476	0.00448861	0.0480579	0		0
WBGene00235340	1.12305	2.72136	8.92568	0.00281189	0.0344709	0		0
WBGene00001865	1.12377	5.05867	14.9663	0.00010945	0.00307408	0		0
WBGene00003903	1.13069	7.3661	29.2277	6.44e-08	6.68e-06	0		0
WBGene00021820	1.13826	6.07738	34.8225	3.61e-09	5e-07	0		0
WBGene00014215	1.13919	5.89645	33.9855	5.55e-09	7.23e-07	0		0
WBGene00000458	1.14327	4.09852	24.0406	9.43e-07	6.68e-05	0		0
WBGene00017861	1.14376	3.58042	23.1376	1.51e-06	9.99e-05	0		0
WBGene00003185	1.1447	4.34195	15.3991	8.7e-05	0.00258134	0		0
WBGene00008361	1.14713	4.22573	13.6536	0.00021982	0.00516419	0		0
WBGene00019892	1.15248	3.4927	19.9259	8.05e-06	0.00039265	0		0
WBGene00010752	1.15324	4.06898	15.8831	6.74e-05	0.00213879	0		0
WBGene00002057	1.16093	4.0276	22.2925	2.34e-06	0.00014388	0		0
WBGene00004746	1.16543	4.70202	49.2004	2.31e-12	5.92e-10	0		0
WBGene00303068	1.16896	1.77218	8.43347	0.00368376	0.041677	0		0
WBGene00022823	1.17048	2.49297	9.55494	0.00199412	0.027282	0		0
WBGene00023519	1.17546	5.18534	27.1243	1.91e-07	1.73e-05	0		0
WBGene00015479	1.17776	3.17802	13.2363	0.00027458	0.00614063	0		0
WBGene00045060	1.18323	4.56465	8.26143	0.00404963	0.0446651	0		0
WBGene00019165	1.19209	6.81407	16.0666	6.12e-05	0.0019948	0		0
WBGene00018997	1.201	2.36282	15.0448	0.00010499	0.00297611	0		0
WBGene00012610	1.20123	2.52917	8.75291	0.00309109	0.036836	0		0
WBGene00044756	1.20132	1.82539	16.8186	4.11e-05	0.00143943	0		0
WBGene00010889	1.20152	4.0076	32.906	9.67e-09	1.19e-06	0		0
WBGene00012624	1.20463	3.51534	30.8175	2.83e-08	3.18e-06	0		0
WBGene00006539	1.20986	5.07616	63.9666	1.27e-15	7.78e-13	0		0
WBGene00003836	1.21316	2.45297	11.8639	0.00057233	0.0106844	0		0
WBGene00019273	1.21754	4.85902	11.2624	0.00079094	0.0134722	0		0
WBGene00017625	1.22833	3.01038	15.5977	7.84e-05	0.00237901	0		0
WBGene00012011	1.23878	5.3916	10.5312	0.00117373	0.0181056	0		0
WBGene00016063	1.24163	3.5649	10.9327	0.00094479	0.0154753	0		0
WBGene00019972	1.25143	6.63676	10.6134	0.00112269	0.0176741	0		0
WBGene00000685	1.25721	2.78946	10.8808	0.00097166	0.0158115	0		0
WBGene00006738	1.25895	2.47186	12.318	0.00044861	0.00880263	0		0
WBGene00022353	1.26533	2.10092	9.2425	0.00236461	0.0307881	0		0
WBGene00023483	1.26597	3.0736	8.07593	0.00448572	0.0480579	0		0
WBGene00010851	1.26998	4.46596	44.1226	3.08e-11	6.15e-09	0		0
WBGene00044423	1.27159	2.82282	11.5457	0.00067905	0.0120752	0		0
WBGene00019531	1.27566	5.54057	9.18412	0.00244124	0.0314922	0		0
WBGene00015638	1.27704	3.31681	23.206	1.46e-06	9.76e-05	0		0
WBGene00005649	1.28554	2.93421	25.6474	4.1e-07	3.37e-05	0		0
WBGene00019472	1.28595	5.4354	35.0273	3.25e-09	4.58e-07	0		0
WBGene00008403	1.28665	2.23771	14.3525	0.00015157	0.00393378	0		0
WBGene00016151	1.28983	6.95992	53.5052	2.58e-13	9.01e-11	0		0
WBGene00007114	1.29629	2.51769	10.6419	0.00110557	0.0174932	0		0
WBGene00022345	1.30689	1.59709	11.5884	0.00066366	0.0118978	0		0
WBGene00011052	1.30698	1.58495	17.2531	3.27e-05	0.0012054	0		0
WBGene00045468	1.31134	5.32413	18.7217	1.51e-05	0.00064911	0		0
WBGene00002058	1.31615	5.7433	34.2387	4.87e-09	6.46e-07	0		0
WBGene00022054	1.31894	2.45216	10.1743	0.00142414	0.0209383	0		0
WBGene00021865	1.33015	3.24921	18.931	1.36e-05	0.00059326	0		0
WBGene00010092	1.34855	6.87201	20.2111	6.93e-06	0.0003528	0		0
WBGene00022288	1.37152	5.28844	11.7974	0.00059314	0.0109531	0		0
WBGene00013809	1.37434	5.61918	28.489	9.42e-08	9.28e-06	0		0
WBGene00019833	1.37557	2.17184	12.7166	0.00036242	0.00750424	0		0
WBGene00013728	1.38405	5.13619	13.3552	0.0002577	0.00588184	0		0
WBGene00006533	1.38514	5.55042	75.9414	2.92e-18	2.64e-15	0		0
WBGene00012652	1.38915	2.75749	9.89361	0.00165853	0.0235506	0		0
WBGene00000249	1.3897	3.82855	18.3268	1.86e-05	0.00076031	0		0
WBGene00017510	1.39213	2.24449	16.3224	5.34e-05	0.00176915	0		0
WBGene00010118	1.3931	2.25565	10.4079	0.00125476	0.0190307	0		0
WBGene00022419	1.39459	2.48224	19.6747	9.18e-06	0.00043268	0		0
WBGene00017667	1.39741	4.00016	39.0192	4.2e-10	7.41e-08	0		0
WBGene00017327	1.40066	2.94766	28.4999	9.37e-08	9.28e-06	0		0
WBGene00044204	1.4262	3.0898	17.5922	2.74e-05	0.00105926	0		0
WBGene00021692	1.43201	1.49194	10.1325	0.00145681	0.0213573	0		0
WBGene00012297	1.44074	4.42456	18.7875	1.46e-05	0.00063239	0		0
WBGene00045457	1.44277	5.85041	37.5467	8.92e-10	1.44e-07	0		0
WBGene00019532	1.44872	1.07908	10.4085	0.00125435	0.0190307	0		0
WBGene00009951	1.45546	1.75806	8.06688	0.00450816	0.0482197	0		0
WBGene00013303	1.46328	7.10579	11.1375	0.00084599	0.0141588	0		0
WBGene00000871	1.48612	5.01116	8.57952	0.00339964	0.0392998	0		0
WBGene00001912	1.49096	2.81526	26.3754	2.81e-07	2.43e-05	0		0
WBGene00013107	1.50387	6.24381	14.3338	0.00015309	0.00394644	0		0
WBGene00003035	1.50851	2.55305	12.6881	0.00036799	0.0075992	0		0
WBGene00015580	1.51126	5.51698	64.6243	9.06e-16	5.8e-13	0		0
WBGene00001571	1.51235	5.90327	16.878	3.99e-05	0.0014014	0		0
WBGene00022596	1.51681	5.22943	12.231	0.00047002	0.00912948	0		0
WBGene00010913	1.51902	3.01273	20.617	5.61e-06	0.00029719	0		0
WBGene00002052	1.52024	5.7467	83.2523	7.22e-20	7.4e-17	0		0
WBGene00004952	1.52864	5.22988	13.145	0.00028828	0.00634096	0		0
WBGene00044258	1.53032	4.42407	20.2978	6.63e-06	0.00034286	0		0
WBGene00007368	1.5329	2.89911	13.6172	0.00022412	0.00524914	0		0
WBGene00016663	1.54575	1.268	9.40185	0.00216766	0.0288346	0		0
WBGene00013019	1.55141	4.12455	36.7995	1.31e-09	2.05e-07	0		0
WBGene00021133	1.55503	1.77714	8.12498	0.00436595	0.0470942	0		0
WBGene00007613	1.55517	5.23231	8.70177	0.00317902	0.0374151	0		0
WBGene00018305	1.5595	2.44567	14.7607	0.00012206	0.00333083	0		0
WBGene00015518	1.56395	2.33783	19.2515	1.15e-05	0.00051776	0		0
WBGene00020788	1.56744	4.76557	47.9147	4.45e-12	1.1e-09	0		0
WBGene00001016	1.57123	5.88657	12.267	0.00046104	0.00900054	0		0
WBGene00011798	1.57255	2.42606	8.28461	0.00399824	0.0442891	0		0
WBGene00013727	1.57662	3.11953	11.3028	0.00077392	0.0132707	0		0
WBGene00021927	1.59077	1.30788	9.11519	0.00253495	0.0321876	0		0
WBGene00020381	1.59119	4.29335	12.1469	0.00049171	0.00952657	0		0
WBGene00010263	1.59197	3.90108	12.8221	0.00034255	0.0071898	0		0
WBGene00022399	1.5966	4.98749	16.7702	4.22e-05	0.00145383	0		0
WBGene00020193	1.59804	1.65042	14.9393	0.00011102	0.00310708	0		0
WBGene00011833	1.60012	6.21163	85.9453	1.85e-20	2.37e-17	0		0
WBGene00045411	1.60297	1.5525	8.22681	0.00412759	0.0451683	0		0
WBGene00007810	1.60498	3.14891	34.5573	4.14e-09	5.58e-07	0		0
WBGene00009075	1.61028	6.18859	26.0302	3.36e-07	2.82e-05	0		0
WBGene00016766	1.61835	1.27076	11.3279	0.00076352	0.0131658	0		0
WBGene00020725	1.61892	3.71391	33.3718	7.61e-09	9.59e-07	0		0
WBGene00007220	1.61986	2.61133	14.8068	0.0001191	0.00327355	0		0
WBGene00020189	1.62137	2.3306	12.8589	0.00033588	0.00708854	0		0
WBGene00003846	1.62975	3.05963	21.6509	3.27e-06	0.0001882	0		0
WBGene00007348	1.63772	4.39481	37.8055	7.82e-10	1.29e-07	0		0
WBGene00007724	1.64997	5.08138	84.8345	3.24e-20	3.56e-17	0		0
WBGene00011672	1.6576	6.09917	34.6405	3.97e-09	5.39e-07	0		0
WBGene00003405	1.66586	5.81363	31.0972	2.45e-08	2.81e-06	0		0
WBGene00002056	1.67836	7.90514	84.9232	3.1e-20	3.56e-17	0		0
WBGene00019507	1.6944	3.41365	9.13285	0.0025106	0.0319947	0		0
WBGene00002054	1.69795	7.38612	184.231	5.78e-42	8.88e-38	0		0
WBGene00006853	1.71407	2.53695	11.4611	0.00071069	0.0125218	0		0
WBGene00011671	1.72802	1.11737	13.6658	0.00021839	0.00513846	0		0
WBGene00007640	1.73019	5.1204	19.9997	7.75e-06	0.00038511	0		0
WBGene00013755	1.74583	2.39083	23.53	1.23e-06	8.47e-05	0		0
WBGene00012720	1.75051	4.66037	12.0468	0.00051882	0.00997632	0		0
WBGene00045412	1.76833	1.25493	8.83739	0.0029512	0.035815	0		0
WBGene00011494	1.7729	2.25795	16.4997	4.87e-05	0.00164303	0		0
WBGene00017853	1.77431	6.55739	21.1446	4.26e-06	0.00023454	0		0
WBGene00044233	1.78025	2.91394	44.5402	2.49e-11	5.1e-09	0		0
WBGene00012961	1.79015	10.1526	95.0218	1.88e-22	3.21e-19	0		0
WBGene00021265	1.7951	5.6751	11.6778	0.00063249	0.0114191	0		0
WBGene00008010	1.81511	6.80124	60.2451	8.38e-15	4.29e-12	0		0
WBGene00021382	1.81796	5.30316	18.1875	2e-05	0.00080095	0		0
WBGene00008346	1.85743	5.79837	10.392	0.00126562	0.0191576	0		0
WBGene00013956	1.86424	7.54678	11.9988	0.00053235	0.0101039	0		0
WBGene00021002	1.87647	1.2203	13.0113	0.00030962	0.00667378	0		0
WBGene00004078	1.89772	1.67255	8.22871	0.00412329	0.0451534	0		0
WBGene00021787	1.90563	6.2373	9.7106	0.00183208	0.0255106	0		0
WBGene00004043	1.90697	6.07853	14.0985	0.00017348	0.00429888	0		0
WBGene00012315	1.9297	7.25046	9.94791	0.00161032	0.0230577	0		0
WBGene00007631	1.93129	4.11371	9.41367	0.00215373	0.028699	0		1
WBGene00019712	1.95145	4.81258	54.9486	1.24e-13	4.75e-11	0		0
WBGene00019642	1.96837	6.95939	17.6074	2.72e-05	0.00105349	0		0
WBGene00206459	1.9708	2.33986	16.0721	6.1e-05	0.00199322	0		0
WBGene00014813	1.97529	6.66927	19.0021	1.31e-05	0.00057815	0		0
WBGene00015590	1.99474	2.94494	11.3182	0.0007675	0.0131901	0		0
WBGene00019146	2.00601	3.85262	21.8101	3.01e-06	0.00017518	0		0
WBGene00013785	2.01198	6.09009	23.9472	9.9e-07	6.95e-05	0		0
WBGene00010782	2.01307	2.46683	22.0677	2.63e-06	0.00015818	0		0
WBGene00012131	2.01923	3.87968	50.5616	1.15e-12	3.23e-10	0		0
WBGene00044238	2.05172	1.15633	11.3548	0.00075253	0.0130495	0		0
WBGene00015191	2.05261	2.4984	17.1339	3.48e-05	0.00125758	0		0
WBGene00013252	2.05729	2.6466	19.614	9.48e-06	0.00044047	0		0
WBGene00044514	2.06237	1.93939	11.7446	0.00061019	0.0111607	0		0
WBGene00021832	2.11093	5.31585	27.035	2e-07	1.8e-05	0		0
WBGene00019234	2.11327	4.33934	51.4982	7.17e-13	2.16e-10	0		0
WBGene00018954	2.1159	3.65522	11.968	0.00054122	0.010228	0		0
WBGene00016111	2.11643	2.65799	17.3669	3.08e-05	0.00115473	0		0
WBGene00013357	2.15299	3.2232	12.006	0.0005303	0.0101039	0		0
WBGene00009217	2.16206	5.57749	9.83602	0.00171127	0.024099	0		0
WBGene00010295	2.16309	1.43657	8.60269	0.00335668	0.0389811	0		0
WBGene00011804	2.1641	2.84444	12.7988	0.00034685	0.00726021	0		0
WBGene00016336	2.17532	2.3586	13.942	0.00018853	0.00461986	0		0
WBGene00018908	2.18113	4.38783	34.1866	5.01e-09	6.58e-07	0		0
WBGene00020116	2.19496	7.1	8.65605	0.00325977	0.038086	0		0
WBGene00185002	2.20126	3.10376	28.3154	1.03e-07	1e-05	0		0
WBGene00010422	2.22748	1.20206	22.6343	1.96e-06	0.00012441	0		0
WBGene00016946	2.2291	5.97286	11.1052	0.00086087	0.0143609	0		0
WBGene00022198	2.24743	1.72869	10.2499	0.00136693	0.0202913	0		0
WBGene00013246	2.28144	4.32614	54.1899	1.82e-13	6.82e-11	0		0
WBGene00010719	2.29661	6.92236	8.74571	0.00310331	0.0368749	0		0
WBGene00006375	2.29844	7.03538	36.1803	1.8e-09	2.74e-07	0		0
WBGene00013729	2.30846	5.62623	121.422	3.09e-28	9.49e-25	0		0
WBGene00009515	2.3115	1.22782	15.6975	7.43e-05	0.00228206	0		0
WBGene00013250	2.31979	3.38879	15.9986	6.34e-05	0.00205262	0		0
WBGene00014915	2.32983	2.65233	13.2619	0.00027085	0.00608394	0		0
WBGene00012110	2.34721	4.09882	14.2096	0.00016354	0.0041521	0		0
WBGene00009247	2.36391	1.11106	12.4744	0.00041256	0.00826334	0		0
WBGene00000412	2.36642	1.62168	25.2942	4.92e-07	3.88e-05	0		0
WBGene00002143	2.36917	4.04626	10.6082	0.00112589	0.0176873	0		0
WBGene00023263	2.38059	1.19387	12.9294	0.00032346	0.0069022	0		0
WBGene00017774	2.3891	4.95046	51.3442	7.75e-13	2.27e-10	0		0
WBGene00013249	2.39135	2.16351	10.1475	0.00144501	0.0212045	0		0
WBGene00015313	2.4058	4.41069	23.2219	1.44e-06	9.73e-05	0		0
WBGene00002368	2.41039	3.64637	52.3397	4.67e-13	1.53e-10	0		1
WBGene00020035	2.45156	2.80238	11.8954	0.00056274	0.0105596	0		1
WBGene00195227	2.46161	2.83025	8.0789	0.00447836	0.0480151	0		0
WBGene00017545	2.46378	5.01906	9.87924	0.00167154	0.0236478	0		0
WBGene00020898	2.46943	4.87606	13.216	0.00027757	0.00616539	0		0
WBGene00019858	2.47189	2.46164	28.317	1.03e-07	1e-05	0		0
WBGene00013758	2.49113	2.80178	46.8313	7.74e-12	1.8e-09	0		0
WBGene00021014	2.49188	5.25991	17.3697	3.08e-05	0.00115473	0		0
WBGene00008118	2.52973	2.00453	11.6936	0.00062717	0.0113571	0		0
WBGene00008874	2.58378	5.10754	16.5897	4.64e-05	0.00157382	0		0
WBGene00015456	2.62436	3.13711	27.4372	1.62e-07	1.5e-05	0		0
WBGene00219322	2.6359	2.55177	9.76878	0.001775	0.0248371	0		0
WBGene00012236	2.63858	2.73711	12.3557	0.00043963	0.00865959	0		0
WBGene00011954	2.66354	5.92332	15.3561	8.9e-05	0.00261391	0		0
WBGene00008779	2.66381	1.45086	18.9041	1.37e-05	0.00059998	0		0
WBGene00004984	2.69392	4.37789	12.1046	0.00050298	0.00969618	0		0
WBGene00022542	2.70337	4.26996	11.5725	0.00066933	0.0119525	0		0
WBGene00206415	2.72302	1.35372	9.41942	0.002147	0.0286341	0		0
WBGene00017481	2.75412	2.46449	11.3238	0.0007652	0.0131799	0		0
WBGene00010643	2.78896	1.85392	10.4637	0.0012174	0.0185926	0		0
WBGene00001401	2.79076	2.90785	9.58118	0.00196582	0.0269909	0		0
WBGene00004808	2.82	4.55655	17.5771	2.76e-05	0.00106502	0		0
WBGene00010293	2.82561	2.71337	36.3898	1.62e-09	2.48e-07	0		0
WBGene00019598	2.84349	1.93872	9.26144	0.00234029	0.0305231	0		0
WBGene00002120	2.84481	4.32246	19.3275	1.1e-05	0.0005005	0		0
WBGene00007977	2.85009	7.63613	17.0665	3.61e-05	0.00129565	0		0
WBGene00013241	2.8565	2.42935	16.1046	5.99e-05	0.00196768	0		0
WBGene00020597	2.8659	4.56253	13.8945	0.00019337	0.00467118	0		0
WBGene00003230	2.9224	5.88209	14.1796	0.00016616	0.00417078	0		0
WBGene00010460	2.93554	5.98178	22.9327	1.68e-06	0.00010922	0		0
WBGene00020642	2.94216	3.03305	14.6917	0.0001266	0.00340054	0		0
WBGene00008013	2.9498	4.75968	11.2679	0.00078858	0.0134471	0		0
WBGene00019530	2.96127	5.03037	11.5847	0.00066496	0.0118988	0		0
WBGene00007323	3.03937	3.46686	12.4527	0.00041739	0.00831327	0		0
WBGene00008569	3.04544	3.37789	41.2494	1.34e-10	2.48e-08	0		0
WBGene00013247	3.07407	3.67627	75.2611	4.12e-18	3.52e-15	0		0
WBGene00001607	3.09538	4.1739	66.6553	3.23e-16	2.16e-13	0		0
WBGene00022113	3.12811	3.93366	40.1176	2.39e-10	4.37e-08	0		0
WBGene00014643	3.12948	1.58918	11.8109	0.00058884	0.010913	0		0
WBGene00020914	3.13842	6.38928	14.0086	0.00018197	0.00448051	0		0
WBGene00002067	3.18405	1.39043	25.9124	3.57e-07	2.98e-05	0		0
WBGene00008155	3.19692	2.73798	19.9087	8.12e-06	0.00039493	0		0
WBGene00016387	3.20785	3.0515	21.2047	4.13e-06	0.00023144	0		0
WBGene00015616	3.22554	3.51799	9.27874	0.00231829	0.0303651	0		0
WBGene00194812	3.23675	2.32257	16.9845	3.77e-05	0.00134344	0		0
WBGene00219886	3.26505	1.99972	28.6	8.9e-08	8.94e-06	0		0
WBGene00016930	3.2759	3.40192	15.5167	8.18e-05	0.00246367	0		0
WBGene00001482	3.27874	2.11577	44.3906	2.69e-11	5.44e-09	0		0
WBGene00022888	3.40403	7.07564	11.2252	0.00080694	0.013669	0		0
WBGene00000499	3.40466	2.74019	10.7054	0.00106825	0.0169802	0		0
WBGene00020087	3.51714	3.27072	19.8771	8.26e-06	0.00039938	0		0
WBGene00015386	3.53935	4.54065	27.4095	1.65e-07	1.51e-05	0		0
WBGene00007864	3.57792	1.9002	19.5061	1e-05	0.00046128	0		0
WBGene00010053	3.62103	3.88284	13.3951	0.00025228	0.00577657	0		1
WBGene00013348	3.66629	2.73233	14.0277	0.00018014	0.00444247	0		0
WBGene00021358	3.6759	6.11266	22.6975	1.9e-06	0.00012088	0		0
WBGene00000820	3.727	5.21933	14.7645	0.0001218	0.00332989	0		0
WBGene00000615	3.90387	1.72435	27.7668	1.37e-07	1.29e-05	0		0
WBGene00002063	3.9327	4.03186	61.9015	3.61e-15	1.98e-12	0		0
WBGene00015399	3.93694	3.23237	38.969	4.31e-10	7.52e-08	0		0
WBGene00004798	3.95202	6.69458	29.1993	6.53e-08	6.73e-06	0		1
WBGene00022488	3.96173	3.10134	52.4166	4.49e-13	1.5e-10	0		0
WBGene00018839	4.00268	5.98183	19.8364	8.44e-06	0.00040631	0		0
WBGene00019189	4.04274	2.30636	27.4781	1.59e-07	1.49e-05	0		0
WBGene00016339	4.04571	3.42441	19.6115	9.49e-06	0.00044047	0		0
WBGene00022043	4.19058	1.85069	14.5062	0.0001397	0.003669	0		0
WBGene00012689	4.22255	7.72808	36.1562	1.82e-09	2.74e-07	0		0
WBGene00011513	4.35128	1.83659	8.8207	0.00297833	0.0359621	0		0
WBGene00021001	4.35833	2.66801	8.72232	0.00314337	0.0371498	0		0
WBGene00000592	4.36296	4.64756	24.6195	6.98e-07	5.24e-05	0		0
WBGene00010271	4.38604	2.24314	9.13727	0.00250454	0.0319865	0		0
WBGene00206474	4.38907	2.82938	9.16387	0.00246839	0.0316385	0		0
WBGene00219460	4.39155	3.18365	9.25214	0.0023522	0.0306525	0		0
WBGene00010542	4.4005	1.35252	8.90824	0.00283887	0.0346988	0		0
WBGene00019086	4.41026	7.62719	9.43123	0.00213321	0.0285321	0		0
WBGene00022064	4.41276	5.7452	9.46719	0.00209179	0.0282162	0		0
WBGene00022705	4.41924	8.47698	9.46214	0.00209756	0.028227	0		0
WBGene00004958	4.4299	6.30071	9.4921	0.00206359	0.0278847	0		0
WBGene00012564	4.43368	1.89147	9.14789	0.00249005	0.0318544	0		0
WBGene00016010	4.4343	4.93925	9.54237	0.00200782	0.0273963	0		0
WBGene00021288	4.43543	7.53735	9.55647	0.00199246	0.027282	0		0
WBGene00011173	4.44	8.19884	9.57469	0.00197278	0.0270623	0		0
WBGene00001639	4.44038	3.39426	9.45298	0.00210807	0.0283362	0		0
WBGene00013547	4.44088	2.10956	9.43264	0.00213157	0.0285321	0		0
WBGene00007249	4.44899	5.196	9.58904	0.00195742	0.0269237	0		0
WBGene00012565	4.45439	3.98178	41.7933	1.01e-10	1.9e-08	0		0
WBGene00017035	4.45479	4.92535	9.58953	0.0019569	0.0269237	0		0
WBGene00020635	4.46726	4.96232	9.69166	0.00185106	0.0256676	0		0
WBGene00001910	4.57097	1.17704	9.34838	0.00223183	0.0295602	0		0
WBGene00010194	4.61177	2.22369	10.8013	0.00101428	0.0162974	0		0
WBGene00019139	4.62298	1.37334	9.89484	0.00165742	0.0235506	0		0
WBGene00018850	4.62691	2.24854	46.9642	7.23e-12	1.72e-09	0		0
WBGene00010608	4.63835	2.18187	10.9938	0.00091419	0.0150705	0		0
WBGene00021792	4.66385	3.79322	11.1885	0.00082308	0.0138357	0		0
WBGene00022507	4.67048	3.90464	11.2156	0.00081113	0.0137249	0		0
WBGene00008650	4.67952	5.25891	11.343	0.00075732	0.0130736	0		0
WBGene00004963	4.68149	4.96399	11.398	0.00073525	0.0128614	0		0
WBGene00017851	4.70625	8.11617	11.5327	0.00068383	0.0121381	0		0
WBGene00009942	4.71443	3.65262	11.4924	0.00069881	0.012355	0		0
WBGene00014179	4.72278	8.51361	11.6025	0.00065863	0.0118354	0		0
WBGene00017633	4.72504	2.98138	11.4111	0.00073005	0.0128188	0		0
WBGene00271802	4.76743	1.41809	10.914	0.0009544	0.0155924	0		0
WBGene00009270	4.82938	4.39498	127.903	1.18e-29	4.53e-26	0		0
WBGene00018178	4.85571	5.85911	13.0003	0.00031144	0.00668295	0		0
WBGene00020675	4.85809	4.01783	12.8902	0.00033031	0.00700522	0		0
WBGene00018930	4.88431	5.46408	13.1764	0.0002835	0.00624926	0		0
WBGene00018347	4.89012	6.1266	13.1437	0.00028849	0.00634096	0		0
WBGene00007248	4.89405	8.34142	13.2556	0.00027177	0.00609563	0		0
WBGene00013431	4.90153	4.31494	13.1225	0.00029176	0.00638555	0		0
WBGene00017548	4.90211	2.0865	11.7534	0.00060734	0.0111483	0		0
WBGene00021471	4.91066	6.54439	13.3514	0.00025823	0.00588184	0		0
WBGene00045247	4.93112	4.93989	13.4305	0.00024757	0.00569405	0		0
WBGene00015215	4.98536	3.22545	13.3366	0.00026028	0.00591564	0		0
WBGene00010447	5.01327	2.16502	14.2539	0.00015973	0.00406477	0		0
WBGene00000821	5.04057	1.51374	13.832	0.0001999	0.00479132	0		0
WBGene00044684	5.04108	6.44719	14.7131	0.00012517	0.00336801	0		0
WBGene00000474	5.05549	5.29963	14.9684	0.00010933	0.00307408	0		0
WBGene00044763	5.06696	5.89017	15.0682	0.0001037	0.00295038	0		0
WBGene00011898	5.06818	1.16888	14.1226	0.00017127	0.00425796	0		0
WBGene00014241	5.06934	4.50409	14.8604	0.00011577	0.00319904	0		0
WBGene00013776	5.07774	3.13325	14.5882	0.00013375	0.00354214	0		0
WBGene00007515	5.07872	1.19991	13.5607	0.00023097	0.00537665	0		0
WBGene00008063	5.08607	9.017	15.0793	0.00010309	0.00293848	0		0
WBGene00235300	5.08987	3.80052	14.9138	0.00011254	0.00313231	0		0
WBGene00013158	5.10175	5.44348	15.1866	9.74e-05	0.00279195	0		0
WBGene00014809	5.11353	2.57081	14.5406	0.00013717	0.00361487	0		0
WBGene00020652	5.19847	3.12525	45.7768	1.33e-11	2.83e-09	0		0
WBGene00011467	5.2698	6.10673	17.132	3.49e-05	0.00125758	0		0
WBGene00013811	5.28609	5.53391	17.3209	3.16e-05	0.00117725	0		0
WBGene00007378	5.28768	3.97539	15.5402	8.08e-05	0.00244273	0		0
WBGene00086551	5.31277	3.28849	17.2032	3.36e-05	0.00123451	0		0
WBGene00013611	5.3484	1.17863	15.9566	6.48e-05	0.00207888	0		0
WBGene00022795	5.3701	5.50655	18.586	1.62e-05	0.00068362	0		0
WBGene00016312	5.38197	5.00351	18.7147	1.52e-05	0.00064967	0		0
WBGene00008092	5.39033	4.83309	18.7672	1.48e-05	0.00063559	0		0
WBGene00019254	5.40196	1.29084	17.2734	3.24e-05	0.00119546	0		0
WBGene00012159	5.40859	2.62826	18.1745	2.02e-05	0.00080435	0		0
WBGene00194998	5.43484	1.86893	18.4899	1.71e-05	0.00070356	0		0
WBGene00011062	5.44878	2.00199	18.4794	1.72e-05	0.00070555	0		0
WBGene00044158	5.46595	2.47891	19.0938	1.24e-05	0.00055582	0		0
WBGene00010781	5.58953	2.75668	20.6244	5.59e-06	0.00029713	0		0
WBGene00007797	5.62214	3.62391	22.08	2.62e-06	0.00015818	0		0
WBGene00017922	5.66672	5.63996	22.4098	2.2e-06	0.000137	0		0
WBGene00009042	5.6816	4.20628	22.0594	2.64e-06	0.00015818	0		0
WBGene00021704	5.80745	1.23467	21.6107	3.34e-06	0.00019075	0		0
WBGene00013886	5.83677	4.39318	15.1864	9.74e-05	0.00279195	0		0
WBGene00019084	5.83803	6.73204	15.4261	8.58e-05	0.00255867	0		0
WBGene00013995	5.84919	3.218	24.7511	6.52e-07	4.94e-05	0		0
WBGene00019150	5.86015	4.93099	25.5634	4.28e-07	3.5e-05	0		0
WBGene00019013	5.88241	3.58768	26.0602	3.31e-07	2.79e-05	0		0
WBGene00009811	6.01218	6.26822	28.6829	8.53e-08	8.67e-06	0		0
WBGene00018065	6.03646	4.3761	28.5126	9.31e-08	9.28e-06	0		0
WBGene00013474	6.07711	8.76486	22.9856	1.63e-06	0.00010717	0		0
WBGene00017553	6.10559	6.37894	30.7751	2.9e-08	3.23e-06	0		0
WBGene00010662	6.22862	3.16993	26.2424	3.01e-07	2.57e-05	0		0
WBGene00011376	6.24639	4.39388	31.5633	1.93e-08	2.28e-06	0		0
WBGene00018168	6.32745	3.9402	34.8203	3.62e-09	5e-07	0		0
WBGene00017312	6.34673	3.8043	30.3506	3.61e-08	3.95e-06	0		0
WBGene00016551	6.53215	1.07844	33.3126	7.85e-09	9.8e-07	0		0
WBGene00013610	6.55038	2.94163	38.9023	4.46e-10	7.69e-08	0		0
WBGene00021880	6.8611	5.05693	50.057	1.49e-12	4.1e-10	0		0
WBGene00010212	6.94047	2.55436	48.7542	2.9e-12	7.31e-10	0		0
WBGene00007445	7.18954	3.53748	59.0478	1.54e-14	6.76e-12	0		0
WBGene00009222	7.37434	1.90421	51.8653	5.94e-13	1.86e-10	0		0

## Sheet: DE_WT_8hr HSF-1 depletion
GeneID	logFC	logCPM	LR	PValue	FDR		bound byHSF1 (soma/shared)		Gene_name	Note		*Differentially expressed (DE) genes in the list: are from the wildtype background through the comparison of JTL611 (eft-3p::tir1; hsf-1::degron) against CA1200 (eft-3p::tir1) when both treated with auxin; selected with lopCPM >=1.
WBGene00000915	-0.842643	12.1084	35.924	2.05167e-09	3.68036e-06		1		hsp-90			* Pseudogenes are removed from the list
WBGene00001031	-0.60243	7.76719	30.9028	2.71279e-08	3.64971e-05		1		dnj-13
WBGene00001431	-0.4992	8.54988	21.101	4.357e-06	0.0033496		1		fkb-6
WBGene00002005	-0.717871	11.9804	25.16	5.2766e-07	0.000516291		1		hsc-70
WBGene00012600	-0.361862	5.91877	15.0386	0.000105334	0.0472378		1		Y38E10A.22	ortholog of human HSPBP1
WBGene00015504	-0.480683	7.25567	17.3854	3.05166e-05	0.0182473		1		simr-1
WBGene00018782	-0.39029	7.52167	15.8969	6.68885e-05	0.0327237		1		cct-3
WBGene00022382	-1.72243	3.97969	37.2981	1.01382e-09	2.18235e-06		1		Y94H6A.10
WBGene00001854	-1.24728	1.91839	39.1024	4.02152e-10	1.44279e-06		0
WBGene00044989	-1.23107	5.56378	16.8757	3.991e-05	0.0226079		0
WBGene00022569	-0.956516	1.23605	16.2492	5.55339e-05	0.0284624		0
WBGene00015577	-0.826089	5.53674	19.2283	1.15979e-05	0.00789551		0
WBGene00010281	-0.509564	7.3831	21.6569	3.26035e-06	0.00269932		0
WBGene00016274	0.546983	3.79931	15.6781	7.50897e-05	0.0351387		0
WBGene00014505	0.570082	4.63916	16.6435	4.51043e-05	0.0242729		0
WBGene00044213	1.26905	2.72536	25.6884	4.01231e-07	0.000431845		0
WBGene00010957	1.37706	5.37201	38.4745	5.54727e-10	1.49263e-06		0
WBGene00010966	1.50593	4.76073	21.6635	3.24907e-06	0.00269932		0
WBGene00010961	1.62938	5.06396	47.17	6.50904e-12	3.50284e-08		0
WBGene00014160	1.8266	5.16416	144.478	2.7933e-33	3.00643e-29		0
WBGene00010958	1.86517	2.96955	29.0875	6.91811e-08	8.27329e-05		0

## Sheet: DE_WT_24hr HSF-1 depletion
GeneID	logFC	logCPM	LR	PValue	FDR		bound byHSF1 (soma/shared)		Gene_name	Note		*Differentially expressed (DE) genes in the list: are from the wildtype background through the comparison of JTL611 (eft-3p::tir1; hsf-1::degron) against CA1200 (eft-3p::tir1) when both treated with auxin; selected with lopCPM >=1.
WBGene00009692	-3.06941	2.11364	47.6048	5.21409e-12	6.7177e-09		1		F44E5.5	HSP70		* Pseudogenes are removed from the list
WBGene00009691	-3.02212	2.10866	46.2002	1.06766e-11	1.22271e-08		1		F44E5.4	HSP70
WBGene00000915	-0.768081	12.1944	26.204	3.07191e-07	0.000186248		1		hsp-90
WBGene00019983	-0.65047	7.91167	27.592	1.49795e-07	9.64961e-05		1		sti-1
WBGene00001031	-0.644835	7.86084	23.5914	1.19121e-06	0.000558082		1		dnj-13
WBGene00002005	-0.583605	11.9205	15.0623	0.000104018	0.0180243		1		hsc-70
WBGene00020391	-0.504977	8.35488	19.8505	8.37398e-06	0.00261547		1		cct-7
WBGene00021248	-0.503504	6.65312	20.1778	7.05671e-06	0.00227292		1		Y22D7AL.10	ortholog of human HSP10/HSPE1
WBGene00007235	-0.487481	8.55251	24.8603	6.16375e-07	0.000352943		1		ahsa-1
WBGene00000064	-0.456495	10.3191	16.0264	6.24648e-05	0.012624		1		act-2
WBGene00003148	-0.442545	7.35384	18.8522	1.41248e-05	0.00383118		1		mbf-1
WBGene00001431	-0.407288	8.65354	18.7056	1.52533e-05	0.00403118		1		fkb-6
WBGene00018782	-0.395809	7.36382	14.3192	0.000154284	0.0248254		1		cct-3
WBGene00006706	-0.346951	8.28097	11.9541	0.000545263	0.0488698		1		ubc-9
WBGene00015504	-0.334313	7.3631	12.2723	0.000459727	0.0451277		1		simr-1
WBGene00022382	-2.69822	5.96318	29.807	4.7726e-08	3.78394e-05		1		Y94H6A.10	unknown function
WBGene00000378	-0.434792	9.04106	15.475	8.36057e-05	0.0153879		0		cct-2
WBGene00010470	-1.3077	4.15368	16.7709	4.21751e-05	0.00944996		0
WBGene00009221	-1.29724	4.20125	23.1097	1.5302e-06	0.000657155		0
WBGene00016987	-0.836195	4.2662	14.2533	0.000159777	0.0248254		0
WBGene00010248	-0.731439	2.23347	12.0103	0.000529084	0.0486899		0
WBGene00016939	-0.716652	3.98716	15.3576	8.89619e-05	0.0160865		0
WBGene00017413	-0.693952	3.0632	12.4737	0.000412713	0.0421171		0
WBGene00019963	-0.669369	2.88632	13.7404	0.00020989	0.0296347		0
WBGene00019962	-0.601706	5.63768	12.791	0.000348296	0.0381902		0
WBGene00011509	-0.597064	6.12877	13.5027	0.000238214	0.0313914		0
WBGene00018424	-0.569838	5.41801	15.9313	6.56829e-05	0.0130191		0
WBGene00000975	-0.564421	6.43263	19.0773	1.2553e-05	0.003594		0
WBGene00022060	-0.557509	3.52889	12.5791	0.000390088	0.0410269		0
WBGene00013380	-0.550511	6.7754	21.976	2.76086e-06	0.00109447		0
WBGene00006496	-0.546229	4.15286	13.5289	0.000234912	0.0313914		0
WBGene00011501	-0.526483	8.79153	11.9893	0.00053508	0.0488059		0
WBGene00013127	-0.522946	5.34976	14.6078	0.000132369	0.0222671		0
WBGene00010036	-0.51808	6.47708	14.2322	0.000161584	0.0248254		0
WBGene00011849	-0.505988	4.80312	13.2787	0.000268442	0.0337418		0
WBGene00001853	-0.503742	5.51997	12.8071	0.000345301	0.0381902		0
WBGene00007225	-0.468246	7.0051	12.0654	0.000513673	0.0481859		0
WBGene00015912	-0.457666	5.49933	12.3128	0.000449859	0.0448234		0
WBGene00017712	-0.45584	5.4557	12.8409	0.000339131	0.0380307		0
WBGene00000380	-0.439011	9.29692	18.5753	1.63323e-05	0.00420841		0
WBGene00009367	-0.428348	5.73698	12.3169	0.000448865	0.0448234		0
WBGene00003216	-0.426787	6.64207	16.3182	5.35474e-05	0.0112635		0
WBGene00012481	-0.425943	7.993	14.5855	0.000133944	0.0222671		0
WBGene00021920	-0.417447	5.95047	12.0119	0.000528616	0.0486899		0
WBGene00019357	-0.39307	6.71764	11.9605	0.000543409	0.0488698		0
WBGene00010478	-0.39049	8.50484	12.9218	0.000324779	0.0376123		0
WBGene00003955	-0.364343	8.72209	12.6215	0.00038134	0.0405203		0
WBGene00000804	-0.358344	6.70832	12.8538	0.000336791	0.0380307		0
WBGene00010303	-0.341138	7.97292	12.2416	0.000467368	0.0451313		0
WBGene00004700	-0.339202	8.8017	13.1279	0.000290926	0.0356974		0
WBGene00010085	0.388389	6.15811	12.5287	0.000400757	0.0413061		0
WBGene00013297	0.422689	6.8375	12.9568	0.000318767	0.0374815		0
WBGene00011144	0.431196	6.08035	16.3315	5.31731e-05	0.0112635		0
WBGene00011066	0.431883	6.73865	13.6754	0.000217278	0.0302633		0
WBGene00003066	0.458193	5.25367	12.1609	0.000488021	0.0465743		0
WBGene00020408	0.480329	4.4756	12.0632	0.000514258	0.0481859		0
WBGene00006394	0.571435	6.23362	20.6483	5.51854e-06	0.00196137		0
WBGene00008370	0.633529	4.02692	12.5378	0.000398806	0.0413061		0
WBGene00050885	0.742642	2.40101	13.014	0.000309171	0.0374815		0
WBGene00007766	0.758749	5.93117	16.0719	6.09826e-05	0.012571		0
WBGene00021076	0.77463	3.12903	12.7565	0.000354765	0.0384901		0
WBGene00004370	0.803986	2.47523	13.3491	0.000258542	0.0328986		0
WBGene00014031	0.822746	3.18862	13.4587	0.000243871	0.0314197		0
WBGene00003618	0.915467	1.18951	12.9495	0.000320013	0.0374815		0
WBGene00010293	0.967	4.04127	14.4517	0.000143799	0.0235259		0
WBGene00012564	0.972879	3.93383	12.839	0.000339461	0.0380307		0
WBGene00019197	0.978905	2.22866	15.7314	7.30018e-05	0.0139339		0
WBGene00008390	0.998737	3.43282	32.934	9.53397e-09	8.93333e-06		0
WBGene00001175	1.013	2.74936	22.7254	1.86886e-06	0.000770494		0
WBGene00010212	1.07007	3.30058	28.9995	7.23981e-08	5.33005e-05		0
WBGene00019997	1.09738	2.70804	21.2091	4.11804e-06	0.00151588		0
WBGene00002063	1.15251	3.84546	18.2788	1.90823e-05	0.00474735		0
WBGene00014206	1.22064	1.18998	13.1742	0.000283825	0.0352456		0
WBGene00018356	1.24085	1.32865	21.4309	3.66806e-06	0.00140025		0
WBGene00006986	1.24316	2.68153	23.6545	1.15277e-06	0.000558082		0
WBGene00012202	1.28264	1.99484	18.9594	1.33527e-05	0.00371962		0
WBGene00021654	2.02683	3.20512	16.5797	4.66472e-05	0.0102296		0
WBGene00021107	2.24492	2.6307	20.2805	6.68795e-06	0.00222363		0
WBGene00017186	2.24492	2.6307	20.2805	6.68795e-06	0.00222363		0
WBGene00013569	1.38187	3.1233	17.165	3.42687e-05	0.00784906		1		bath-36
