# Supplementary material for: Auxin-Inducible Degron System Reveals Temporal-Spatial Roles of HSF-1 and Its Transcriptional Program in Lifespan Assurance
Source: Front Aging. 2022 Jul 11;3:899744. doi: 10.3389/fragi.2022.899744 (PMC9309338; doi:10.3389/fragi.2022.899744)
Supplement: Supplementary file 7 [file Table1.xlsx]

## Sheet: edgeR_CA1200_EtOHvsAuxin_2hr
GeneID	logFC	logCPM	LR	PValue	FDR		*CA1200 (eft-3p::tir1): pan-soma expression of TIR1 transgene
WBGene00001477	-3.59961	-0.408686	52.6472	3.99e-13	3.85e-10
WBGene00002015	-1.60709	0.215104	21.8823	2.9e-06	0.000932295
WBGene00002017	-1.60709	0.215104	21.8823	2.9e-06	0.000932295
WBGene00012099	-1.60479	-0.0502305	17.4085	3.01e-05	0.006752
WBGene00002019	-1.29437	0.392315	19.1261	1.22e-05	0.00313185
WBGene00002020	-1.29437	0.392315	19.1261	1.22e-05	0.00313185
WBGene00019890	0.329964	7.92536	13.9609	0.000186653	0.0349403
WBGene00012608	0.333952	8.72362	16.1554	5.84e-05	0.0126179
WBGene00017244	0.407479	6.81883	17.4753	2.91e-05	0.00663723
WBGene00022260	0.470832	4.3745	16.5989	4.62e-05	0.0101607
WBGene00017480	0.542806	6.16971	50.0416	1.51e-12	1.26e-09
WBGene00009450	0.545146	5.84324	29.3797	5.95e-08	2.76e-05
WBGene00012538	0.560343	5.28452	23.4652	1.27e-06	0.000456684
WBGene00000111	0.597015	3.28681	13.9682	0.000185929	0.0349403
WBGene00008032	0.60393	5.07423	21.1472	4.25e-06	0.00130109
WBGene00003997	0.675731	4.77393	23.9676	9.8e-07	0.00037234
WBGene00021590	0.686037	3.71049	20.2352	6.85e-06	0.00186719
WBGene00015449	0.699078	5.6714	13.7653	0.000207122	0.0371103
WBGene00020895	0.703452	2.77113	14.4913	0.000140806	0.0271691
WBGene00018194	0.734022	2.84699	15.9666	6.45e-05	0.013705
WBGene00021224	0.758549	6.3521	13.87	0.000195904	0.0356091
WBGene00018910	0.758576	6.35218	13.8719	0.000195708	0.0356091
WBGene00015692	0.84321	3.22258	23.4614	1.27e-06	0.000456684
WBGene00020891	0.853071	3.33141	18.3656	1.82e-05	0.00439749
WBGene00019100	0.888637	3.5109	21.4325	3.66e-06	0.00114916
WBGene00017336	0.988654	4.99047	37.2809	1.02e-09	6.41e-07
WBGene00017331	1.04868	1.30436	15.4885	8.3e-05	0.0173517
WBGene00013906	1.05357	3.07198	26.8119	2.24e-07	9.7e-05
WBGene00007807	1.0695	5.34093	15.4322	8.55e-05	0.0175829
WBGene00006890	1.09479	4.6766	30.4765	3.38e-08	1.63e-05
WBGene00016004	1.11551	5.17368	39.474	3.32e-10	2.19e-07
WBGene00007072	1.11603	3.17088	15.1386	9.99e-05	0.0198884
WBGene00008803	1.12956	2.64312	20.776	5.16e-06	0.00150583
WBGene00016174	1.13388	3.453	26.4953	2.64e-07	0.000110444
WBGene00010123	1.22667	2.71135	14.7571	0.000122283	0.0239637
WBGene00008584	1.23599	3.56159	20.8817	4.89e-06	0.00145886
WBGene00001753	1.25131	4.67142	20.6909	5.4e-06	0.00153848
WBGene00017332	1.29597	0.854274	19.4483	1.03e-05	0.00275819
WBGene00019741	1.29792	1.03604	15.3799	8.79e-05	0.0177852
WBGene00007455	1.3755	6.33442	93.5132	4.04e-22	8.43e-19
WBGene00019232	1.42271	4.00299	95.4246	1.54e-22	3.85e-19
WBGene00011801	1.44904	2.29109	18.9028	1.38e-05	0.00338274
WBGene00017431	1.49729	5.3288	36.0792	1.89e-09	1.03e-06
WBGene00020587	1.51196	2.42846	20.2538	6.78e-06	0.00186719
WBGene00019550	1.5521	1.42031	35.219	2.95e-09	1.54e-06
WBGene00021412	1.55808	2.34391	51.3135	7.87e-13	7.05e-10
WBGene00003995	1.57866	5.25453	45.404	1.6e-11	1.18e-08
WBGene00018647	1.61925	1.76481	36.28	1.71e-09	9.74e-07
WBGene00011517	1.66087	1.46518	27.4928	1.58e-07	7.06e-05
WBGene00018333	1.69471	0.585112	19.0627	1.26e-05	0.00317301
WBGene00017658	1.72009	5.96635	60.0182	9.4e-15	1.18e-11
WBGene00015044	1.76347	1.94266	18.2128	1.98e-05	0.00467478
WBGene00018643	1.779	2.04001	35.0686	3.18e-09	1.6e-06
WBGene00007885	1.87156	3.68065	48.8384	2.78e-12	2.18e-09
WBGene00012610	1.96724	0.291897	23.3073	1.38e-06	0.000481042
WBGene00015788	2.0871	0.296819	17.9107	2.32e-05	0.00537716
WBGene00019234	2.22629	3.13841	67.6146	1.99e-16	2.77e-13
WBGene00044514	2.26413	0.505099	41.2369	1.35e-10	9.4e-08
WBGene00011800	2.33333	3.87716	25.4634	4.51e-07	0.000176705
WBGene00013901	2.37739	4.89834	123.717	9.72e-29	6.09e-25
WBGene00219274	2.44873	0.891443	23.0094	1.61e-06	0.000546473
WBGene00007811	2.50325	5.10175	114.512	1.01e-26	4.21e-23
WBGene00019473	2.81592	3.09076	59.0195	1.56e-14	1.78e-11
WBGene00008829	2.91046	1.46433	25.608	4.18e-07	0.000169236
WBGene00001769	3.038	2.07778	107.748	3.05e-25	9.57e-22
WBGene00015400	3.05371	5.67346	56.5171	5.57e-14	5.82e-11
WBGene00007362	3.16334	5.56247	79.9083	3.92e-19	7.03e-16
WBGene00001783	3.47022	2.18296	190.231	2.83e-43	3.55e-39
WBGene00019565	3.48123	3.09715	36.973	1.2e-09	7.15e-07
WBGene00016786	3.76397	1.34671	69.1138	9.29e-17	1.46e-13
WBGene00010470	0.534127	3.97359	13.1476	0.000287883	0.050854
WBGene00002013	-1.26617	-0.252261	12.3499	0.000441016	0.0768225
WBGene00022261	1.3447	0.198247	12.0379	0.000521298	0.0895633
WBGene00018743	-0.979394	1.03857	11.9396	0.000549535	0.0931388
WBGene00008830	0.741236	1.98482	11.8715	0.000569991	0.0953177
WBGene00019645	0.404957	5.05068	11.7554	0.000606682	0.099804
WBGene00018343	-0.648828	4.19339	11.7369	0.000612734	0.099804
WBGene00000986	1.81329	1.00597	11.6805	0.000631569	0.101553
WBGene00011798	1.36057	1.1104	11.5388	0.000681582	0.108208
WBGene00005655	0.718416	3.15318	10.8828	0.000970597	0.152165
WBGene00010660	0.600261	5.38845	10.7949	0.00101779	0.157594
WBGene00007810	0.80962	2.84038	10.612	0.00112356	0.171849
WBGene00001262	0.224693	7.14028	10.5039	0.00119125	0.178902
WBGene00002271	-0.307429	6.46169	10.4931	0.0011982	0.178902
WBGene00009973	0.318365	5.47566	10.288	0.00133897	0.197569
WBGene00009110	0.705141	1.93965	10.1613	0.0014342	0.20916
WBGene00014138	0.339764	5.27035	10.1382	0.00145229	0.209364
WBGene00000920	0.710909	1.78239	10.0314	0.00153891	0.217638
WBGene00016644	-0.339364	5.5725	10.0249	0.0015444	0.217638
WBGene00050904	-1.04075	0.979153	9.8529	0.00169564	0.236297
WBGene00008519	1.15025	0.0321054	9.79057	0.00175409	0.240255
WBGene00009898	-0.374161	5.11505	9.78192	0.00176236	0.240255
WBGene00011830	0.450141	3.56836	9.72481	0.00181797	0.245172
WBGene00010790	-0.886507	4.37856	9.6541	0.00188929	0.25208
WBGene00021121	-3.02117	2.00334	9.55226	0.00199704	0.263651
WBGene00019818	1.46611	-0.141358	9.49613	0.00205906	0.269007
WBGene00015930	0.432909	4.25957	9.43224	0.00213204	0.275671
WBGene00007947	0.361112	4.35948	9.41063	0.00215732	0.276092
WBGene00018138	0.29243	7.67834	9.33329	0.00225029	0.285082
WBGene00013515	0.588118	3.98935	8.9062	0.00284205	0.356449
WBGene00007487	1.05665	0.0709788	8.84054	0.00294612	0.365844
WBGene00020245	-0.447196	3.16089	8.76391	0.0030725	0.377797
WBGene00003879	-5.26541	-0.457583	8.71368	0.00315831	0.384578
WBGene00011487	0.25119	6.55079	8.67181	0.0032317	0.389731
WBGene00008390	-0.612505	2.89281	8.64985	0.00327088	0.390699
WBGene00019653	-0.934924	1.18449	8.4758	0.00359902	0.425839
WBGene00303011	0.424964	4.54382	8.40243	0.00374721	0.439229
WBGene00020909	0.232176	5.50441	8.34528	0.0038669	0.44811
WBGene00007812	0.238425	6.80249	8.33239	0.00389443	0.44811
WBGene00011556	0.513945	3.17516	8.27069	0.00402902	0.459381
WBGene00009047	1.66599	1.17727	8.23334	0.00411277	0.464706
WBGene00010961	-0.543778	5.42987	8.16457	0.00427166	0.473363
WBGene00006825	0.575942	2.09536	8.15512	0.00429398	0.473363
WBGene00007479	1.27849	-0.133525	8.13799	0.00433472	0.473363
WBGene00000670	-0.572765	5.52204	8.13564	0.00434035	0.473363
WBGene00010888	0.445585	2.90101	8.10276	0.00441978	0.474588
WBGene00009125	0.703422	1.04875	8.09116	0.00444816	0.474588
WBGene00009044	0.91102	0.429627	8.08427	0.00446511	0.474588
WBGene00006650	-1.80441	2.13012	8.02529	0.00461286	0.486172
WBGene00009431	0.402948	3.46848	7.82971	0.00513943	0.537156
WBGene00005092	1.05075	0.710189	7.75201	0.00536527	0.549254
WBGene00017991	-0.86995	0.240036	7.74358	0.00539039	0.549254
WBGene00017092	0.913262	0.233417	7.74157	0.00539639	0.549254
WBGene00020551	-1.20147	0.85704	7.72731	0.00543919	0.549254
WBGene00007848	0.434628	5.99514	7.71439	0.00547824	0.549254
WBGene00002090	-0.787677	1.39502	7.70136	0.00551794	0.549254
WBGene00011831	0.495705	3.58426	7.63947	0.00571046	0.563105
WBGene00018253	-0.72507	2.13607	7.628	0.00574689	0.563105
WBGene00020861	-1.01935	0.00500668	7.57155	0.00592968	0.576512
WBGene00008577	-0.918756	0.592851	7.245	0.00710989	0.68594
WBGene00006593	0.319891	4.46644	7.19954	0.00729221	0.69816
WBGene00022657	-0.969913	0.0982647	7.11848	0.00762933	0.7199
WBGene00013284	0.292702	5.79584	7.11736	0.00763409	0.7199
WBGene00044410	-0.670448	0.90284	6.98383	0.00822496	0.769832
WBGene00007819	-0.74322	0.833875	6.95924	0.00833873	0.774699
WBGene00001760	0.919678	-0.0375218	6.91873	0.00852977	0.784187
WBGene00008741	0.186512	7.66907	6.90965	0.00857318	0.784187
WBGene00022162	0.587155	1.37922	6.88784	0.00867839	0.784187
WBGene00018052	-0.549482	2.29004	6.88526	0.00869095	0.784187
WBGene00021197	-0.894131	0.071641	6.85678	0.00883055	0.791091
WBGene00018393	0.447357	7.17017	6.8263	0.00898254	0.799
WBGene00015087	0.601177	1.81096	6.78964	0.00916886	0.80838
WBGene00013426	-1.08848	-0.0859438	6.76945	0.00927316	0.80838
WBGene00004123	-1.27938	0.068427	6.76787	0.00928135	0.80838
WBGene00022160	0.847388	0.849906	6.74887	0.00938069	0.808504
WBGene00014101	0.968818	0.00946728	6.74298	0.00941171	0.808504
WBGene00008945	0.624031	1.48194	6.71502	0.00956043	0.815693
WBGene00020613	-1.16252	0.660692	6.69556	0.00966532	0.819071
WBGene00000544	0.644979	1.37858	6.6812	0.00974352	0.820156
WBGene00001980	0.262484	6.46747	6.62579	0.0100513	0.840421
WBGene00021985	0.417067	3.80157	6.61289	0.0101243	0.84092
WBGene00020970	0.234485	5.48435	6.58514	0.0102833	0.847626
WBGene00010244	0.246282	5.06387	6.57533	0.0103402	0.847626
WBGene00018459	-0.584606	2.91274	6.47698	0.0109281	0.878587
WBGene00018460	-0.584606	2.91274	6.47698	0.0109281	0.878587
WBGene00018461	-0.584606	2.91274	6.47698	0.0109281	0.878587
WBGene00000512	-0.428304	4.1521	6.42544	0.0112497	0.895131
WBGene00010440	-0.211874	6.63523	6.42121	0.0112766	0.895131
WBGene00019895	0.225902	7.32506	6.36254	0.0116555	0.919389
WBGene00021881	-0.964953	-0.0281505	6.32367	0.0119137	0.932726
WBGene00003786	0.448235	8.81352	6.31482	0.0119733	0.932726
WBGene00013008	-0.65879	0.66143	6.26733	0.0122984	0.952141
WBGene00011535	-3.83033	-0.601769	6.24726	0.0124386	0.957083
WBGene00044667	0.616544	1.43984	6.21502	0.0126671	0.96625
WBGene00016863	1.10967	0.055107	6.20782	0.0127187	0.96625
WBGene00017948	0.566138	3.18823	6.18366	0.0128936	0.96625
WBGene00003559	0.215091	6.4687	6.17253	0.0129749	0.96625
WBGene00021372	0.447952	3.61377	6.15985	0.0130682	0.96625
WBGene00009903	0.846036	0.625991	6.15431	0.0131092	0.96625
WBGene00010774	-0.744674	0.69268	6.15245	0.013123	0.96625
WBGene00018702	-0.533241	2.70453	6.14559	0.013174	0.96625
WBGene00020394	1.09953	3.38568	6.09213	0.0135786	0.987175
WBGene00009213	-0.794971	0.237512	6.08336	0.0136461	0.987175
WBGene00009049	0.485648	3.83064	6.07698	0.0136955	0.987175
WBGene00020593	0.491081	2.36816	6.04546	0.0139421	0.995452
WBGene00001993	0.276884	7.11616	6.04205	0.013969	0.995452
WBGene00013135	0.636174	1.30119	5.98647	0.014416	0.99993
WBGene00007867	0.752408	1.27313	5.93898	0.0148096	0.99993
WBGene00009888	0.165642	7.60524	5.85499	0.015533	0.99993
WBGene00011829	-0.622608	1.4223	5.84192	0.0156487	0.99993
WBGene00001914	0.552956	1.85645	5.79547	0.0160675	0.99993
WBGene00013732	0.25558	4.78823	5.79317	0.0160885	0.99993
WBGene00018794	0.293422	4.89385	5.78946	0.0161225	0.99993
WBGene00017432	1.19094	-0.204544	5.71857	0.0167864	0.99993
WBGene00008694	0.20311	6.8273	5.6984	0.0169804	0.99993
WBGene00003676	0.321813	3.69495	5.69215	0.017041	0.99993
WBGene00013156	0.257071	6.78146	5.68589	0.0171018	0.99993
WBGene00011321	-1.19213	-0.145791	5.67918	0.0171674	0.99993
WBGene00249815	-0.56693	1.19984	5.65347	0.0174208	0.99993
WBGene00016013	0.52604	2.85559	5.58669	0.0180975	0.99993
WBGene00015577	0.4425	5.90737	5.56612	0.0183113	0.99993
WBGene00009830	-0.37703	2.74542	5.54759	0.0185062	0.99993
WBGene00000951	0.620775	0.90106	5.54504	0.0185332	0.99993
WBGene00018468	0.500649	1.83779	5.54263	0.0185586	0.99993
WBGene00018085	-0.47352	1.88608	5.53484	0.0186415	0.99993
WBGene00021078	0.215655	5.35129	5.51882	0.018813	0.99993
WBGene00014230	-0.192535	5.39238	5.51322	0.0188733	0.99993
WBGene00012545	-0.479875	1.97362	5.49975	0.0190191	0.99993
WBGene00011006	0.210482	6.29777	5.48876	0.0191391	0.99993
WBGene00006897	-0.745531	0.228296	5.4373	0.0197111	0.99993
WBGene00010827	-0.44148	1.83212	5.43632	0.0197222	0.99993
WBGene00007675	-0.53791	1.58379	5.42622	0.0198365	0.99993
WBGene00010923	0.270271	6.04663	5.42555	0.0198442	0.99993
WBGene00004128	0.35445	5.10048	5.41695	0.0199422	0.99993
WBGene00010125	-0.611529	1.50055	5.36766	0.0205135	0.99993
WBGene00013549	0.191737	5.52591	5.36361	0.0205611	0.99993
WBGene00004346	0.603103	0.774098	5.32615	0.0210077	0.99993
WBGene00007902	-0.773478	0.0706785	5.32542	0.0210166	0.99993
WBGene00009653	0.797722	0.0234289	5.31373	0.021158	0.99993
WBGene00015897	0.441547	2.14957	5.30919	0.0212132	0.99993
WBGene00022270	0.539336	1.76357	5.30647	0.0212463	0.99993
WBGene00007887	-0.807398	0.231411	5.30433	0.0212725	0.99993
WBGene00016817	-0.788436	0.465364	5.29485	0.0213886	0.99993
WBGene00206491	-0.681683	1.00258	5.29241	0.0214185	0.99993
WBGene00045275	0.550462	2.5886	5.28882	0.0214627	0.99993
WBGene00019466	-0.188607	7.78515	5.27392	0.0216472	0.99993
WBGene00019188	0.470105	3.64273	5.26362	0.0217757	0.99993
WBGene00022385	0.59164	0.926039	5.24548	0.0220039	0.99993
WBGene00010368	0.402147	3.68713	5.23827	0.0220952	0.99993
WBGene00016366	0.672489	0.446525	5.22688	0.0222403	0.99993
WBGene00003409	0.24741	4.73835	5.2249	0.0222658	0.99993
WBGene00009295	-0.500847	2.02366	5.21498	0.0223932	0.99993
WBGene00021519	0.919779	-0.0166738	5.19781	0.0226154	0.99993
WBGene00009984	-0.781167	0.928734	5.14444	0.023321	0.99993
WBGene00009057	0.220475	5.09281	5.13006	0.0235149	0.99993
WBGene00000562	-0.741249	0.463226	5.1174	0.0236871	0.99993
WBGene00045208	-0.637309	0.982423	5.11431	0.0237293	0.99993
WBGene00018804	0.580058	0.926456	5.10397	0.0238711	0.99993
WBGene00175035	0.561699	1.06172	5.09129	0.0240463	0.99993
WBGene00019885	0.866531	0.0760375	5.06925	0.024354	0.99993
WBGene00016346	-0.662042	0.865821	5.05806	0.0245117	0.99993
WBGene00015987	0.410181	2.5285	5.05422	0.024566	0.99993
WBGene00004403	0.237731	5.08202	5.04635	0.0246778	0.99993
WBGene00013575	-0.172624	6.76341	5.04241	0.0247341	0.99993
WBGene00017450	-0.266836	4.0198	5.02407	0.0249973	0.99993
WBGene00002282	0.844478	-0.0268043	4.99153	0.0254716	0.99993
WBGene00013176	0.214946	4.86157	4.96564	0.0258557	0.99993
WBGene00006636	-0.417418	2.43865	4.96493	0.0258664	0.99993
WBGene00013004	0.226636	4.55738	4.95842	0.025964	0.99993
WBGene00017727	-0.189976	6.24146	4.9095	0.0267093	0.99993
WBGene00004825	-0.281598	3.86529	4.90643	0.0267568	0.99993
WBGene00016002	0.210706	7.49011	4.89419	0.0269472	0.99993
WBGene00019600	0.185996	7.49685	4.89206	0.0269806	0.99993
WBGene00019963	0.4423	5.95139	4.87842	0.0271944	0.99993
WBGene00015067	0.500192	1.99593	4.87374	0.0272683	0.99993
WBGene00016230	0.427241	2.49913	4.87319	0.0272771	0.99993
WBGene00009642	0.383385	2.68569	4.87012	0.0273256	0.99993
WBGene00019965	0.397018	4.30103	4.85537	0.0275602	0.99993
WBGene00086565	-0.813545	-0.0535659	4.82905	0.0279841	0.99993
WBGene00016713	0.510727	1.27166	4.81896	0.0281483	0.99993
WBGene00013086	0.745321	0.241861	4.8179	0.0281656	0.99993
WBGene00001824	0.368891	2.36369	4.81728	0.0281758	0.99993
WBGene00000123	0.262716	7.73652	4.81683	0.0281832	0.99993
WBGene00020416	1.03412	-0.355391	4.81304	0.0282452	0.99993
WBGene00008195	-0.44259	2.09861	4.79862	0.0284826	0.99993
WBGene00003394	-0.62772	0.677091	4.77657	0.0288495	0.99993
WBGene00001172	0.211952	5.57881	4.75589	0.0291982	0.99993
WBGene00001155	0.158385	9.16401	4.7544	0.0292235	0.99993
WBGene00011486	-0.515334	1.53695	4.74145	0.0294442	0.99993
WBGene00008364	-0.275321	3.86213	4.72728	0.0296878	0.99993
WBGene00019742	0.525477	1.81174	4.72055	0.0298042	0.99993
WBGene00011340	-0.342757	3.76515	4.68942	0.0303488	0.99993
WBGene00009515	-0.443561	2.57373	4.68367	0.0304507	0.99993
WBGene00000549	0.165793	6.6845	4.68258	0.03047	0.99993
WBGene00010193	-0.248123	4.31496	4.67394	0.0306236	0.99993
WBGene00003572	0.27626	3.87459	4.67154	0.0306665	0.99993
WBGene00011717	-0.253088	4.00787	4.66906	0.0307107	0.99993
WBGene00006642	0.733772	0.0105519	4.63782	0.0312748	0.99993
WBGene00011295	-0.701821	0.631044	4.61647	0.0316663	0.99993
WBGene00021681	0.224654	7.0933	4.60693	0.031843	0.99993
WBGene00008810	0.855394	0.700931	4.59467	0.0320715	0.99993
WBGene00008953	-0.376656	2.88153	4.59452	0.0320743	0.99993
WBGene00008840	0.767931	0.233752	4.59316	0.0320997	0.99993
WBGene00017802	-0.49417	2.02465	4.58724	0.0322109	0.99993
WBGene00269434	0.583679	1.0303	4.5858	0.0322379	0.99993
WBGene00015483	-0.379034	3.54862	4.56607	0.0326114	0.99993
WBGene00017578	-0.355029	3.18042	4.55562	0.0328109	0.99993
WBGene00009854	0.566944	0.95829	4.54344	0.033045	0.99993
WBGene00020802	-0.524293	1.24176	4.54015	0.0331087	0.99993
WBGene00010789	0.690948	1.0771	4.53044	0.033297	0.99993
WBGene00009427	-0.704957	-0.00788333	4.52481	0.0334068	0.99993
WBGene00007590	0.653924	0.186831	4.51466	0.0336055	0.99993
WBGene00017484	-1.26663	-0.544347	4.5093	0.033711	0.99993
WBGene00015976	-0.174222	5.56841	4.509	0.033717	0.99993
WBGene00014666	-0.158068	6.66521	4.50776	0.0337414	0.99993
WBGene00077761	0.205907	5.55038	4.49473	0.0339994	0.99993
WBGene00009523	-0.628631	0.61368	4.48958	0.0341021	0.99993
WBGene00012717	-0.311603	4.15056	4.4889	0.0341155	0.99993
WBGene00001433	0.439188	1.84791	4.4784	0.0343259	0.99993
WBGene00003247	0.238359	4.68242	4.4544	0.0348114	0.99993
WBGene00011808	0.587193	1.541	4.45384	0.0348228	0.99993
WBGene00009677	0.498758	1.47127	4.42824	0.0353489	0.99993
WBGene00013142	0.742351	0.554083	4.42695	0.0353758	0.99993
WBGene00003891	0.157559	7.79933	4.4253	0.0354098	0.99993
WBGene00000284	0.480284	1.23039	4.4198	0.0355241	0.99993
WBGene00020489	-0.710751	0.155182	4.41768	0.0355684	0.99993
WBGene00019480	0.713436	0.324054	4.38902	0.0361712	0.99993
WBGene00013257	0.535694	1.34233	4.38602	0.0362347	0.99993
WBGene00007664	-0.645362	0.355099	4.38123	0.0363368	0.99993
WBGene00009026	-0.677598	0.714998	4.37517	0.0364662	0.99993
WBGene00022675	0.476284	1.78227	4.36956	0.0365865	0.99993
WBGene00007474	0.321265	3.45781	4.3662	0.0366586	0.99993
WBGene00022100	0.504996	1.38849	4.36437	0.036698	0.99993
WBGene00009237	-0.1995	6.71233	4.3634	0.036719	0.99993
WBGene00013966	-0.266307	3.73223	4.35754	0.0368455	0.99993
WBGene00018342	-0.301115	4.63841	4.35351	0.0369327	0.99993
WBGene00008080	-0.229978	4.49808	4.33511	0.037334	0.99993
WBGene00009104	-0.725439	0.265254	4.3274	0.0375036	0.99993
WBGene00016943	0.197114	9.64435	4.32718	0.0375084	0.99993
WBGene00018566	-0.68878	0.837636	4.31977	0.0376721	0.99993
WBGene00004108	0.362799	3.01081	4.31361	0.0378087	0.99993
WBGene00001604	-0.222992	7.13593	4.30838	0.0379251	0.99993
WBGene00011300	-0.172774	6.28077	4.30286	0.0380484	0.99993
WBGene00012582	0.448159	1.54348	4.2907	0.0383214	0.99993
WBGene00022358	0.27849	3.68309	4.27461	0.0386859	0.99993
WBGene00015088	-0.276754	3.70606	4.2723	0.0387385	0.99993
WBGene00020446	-0.199471	5.57358	4.24651	0.0393311	0.99993
WBGene00012404	-0.752752	0.0262183	4.24274	0.0394185	0.99993
WBGene00021731	-0.889659	1.05765	4.23937	0.0394969	0.99993
WBGene00003589	-0.253738	4.85432	4.2224	0.0398937	0.99993
WBGene00012423	0.183345	5.06123	4.22162	0.039912	0.99993
WBGene00013670	0.155827	6.14879	4.21523	0.0400626	0.99993
WBGene00003029	0.744316	0.535247	4.21298	0.0401157	0.99993
WBGene00008167	0.342975	4.49269	4.21234	0.040131	0.99993
WBGene00017700	-0.559444	0.808559	4.20851	0.0402215	0.99993
WBGene00020359	-0.42481	1.65558	4.20838	0.0402248	0.99993
WBGene00002295	0.193907	5.7729	4.1959	0.0405218	0.99993
WBGene00045457	-1.22701	0.613913	4.18821	0.0407061	0.99993
WBGene00011578	-0.574804	0.704625	4.18706	0.0407338	0.99993
WBGene00006588	0.217428	6.1892	4.18661	0.0407445	0.99993
WBGene00000160	0.166733	6.17117	4.17323	0.0410675	0.99993
WBGene00018781	0.250528	4.02181	4.16172	0.0413474	0.99993
WBGene00006980	0.725448	0.209397	4.14351	0.0417944	0.99993
WBGene00013088	0.954704	-0.30227	4.13677	0.041961	0.99993
WBGene00008980	-0.350313	2.79685	4.1357	0.0419878	0.99993
WBGene00012680	0.402702	2.93182	4.12701	0.0422038	0.99993
WBGene00004008	0.608632	2.60162	4.12354	0.0422904	0.99993
WBGene00018939	0.496625	1.16251	4.10273	0.0428141	0.99993
WBGene00021614	-0.316465	2.87458	4.08752	0.0432009	0.99993
WBGene00006984	-0.254199	4.20178	4.08579	0.0432451	0.99993
WBGene00003747	0.4951	0.894684	4.08334	0.043308	0.99993
WBGene00001149	0.153941	7.63798	4.07923	0.0434135	0.99993
WBGene00008687	-0.224718	4.21489	4.07588	0.0434996	0.99993
WBGene00015896	0.375267	2.26516	4.07306	0.0435723	0.99993
WBGene00008199	-0.277909	4.34366	4.05408	0.0440648	0.99993
WBGene00009579	0.745866	0.0443369	4.0521	0.0441163	0.99993
WBGene00002207	0.277656	4.98563	4.03687	0.0445163	0.99993
WBGene00002025	0.14625	8.77408	4.03031	0.0446898	0.99993
WBGene00017811	-0.166785	5.38143	4.02796	0.0447519	0.99993
WBGene00009978	-0.192894	4.83878	4.02737	0.0447676	0.99993
WBGene00007378	0.895976	0.131638	4.02334	0.0448749	0.99993
WBGene00015887	0.206263	4.49305	4.01765	0.0450265	0.99993
WBGene00001398	-0.215004	7.95209	4.0116	0.0451884	0.99993
WBGene00015353	-0.299265	3.54697	3.99901	0.0455269	0.99993
WBGene00011102	-0.14309	6.0657	3.99719	0.0455763	0.99993
WBGene00219859	-0.632504	0.335284	3.9959	0.045611	0.99993
WBGene00022043	-0.203655	5.16457	3.99533	0.0456265	0.99993
WBGene00015569	-0.372166	2.45129	3.97738	0.0461151	0.99993
WBGene00044644	0.700729	1.59462	3.9695	0.0463316	0.99993
WBGene00006771	0.276118	6.55293	3.96835	0.0463632	0.99993
WBGene00020901	-0.440945	1.50186	3.96832	0.0463641	0.99993
WBGene00004933	0.420917	1.4531	3.96452	0.0464688	0.99993
WBGene00018373	0.272644	4.32434	3.96336	0.0465009	0.99993
WBGene00000929	0.362359	3.29391	3.95149	0.04683	0.99993
WBGene00000138	0.351622	4.08708	3.94498	0.0470114	0.99993
WBGene00008504	-0.242477	4.08494	3.94043	0.0471388	0.99993
WBGene00011042	0.892433	1.62455	3.93318	0.0473424	0.99993
WBGene00017861	0.467322	3.22761	3.93	0.0474321	0.99993
WBGene00016845	-1.62733	2.45101	3.90782	0.0480618	0.99993
WBGene00011450	-1.0222	0.168025	3.89347	0.0484742	0.99993
WBGene00020502	-0.606193	0.568093	3.88997	0.0485754	0.99993
WBGene00003549	0.471315	1.40464	3.88929	0.0485948	0.99993
WBGene00009692	-1.30263	1.72074	3.88363	0.048759	0.99993
WBGene00004057	-0.311536	3.14455	3.87801	0.0489226	0.99993
WBGene00013841	-1.0563	-0.163187	3.87262	0.0490798	0.99993
WBGene00012754	0.769383	0.0388231	3.86177	0.0493982	0.99993
WBGene00010248	-0.537767	1.30658	3.8609	0.0494237	0.99993
WBGene00003119	0.154378	6.12251	3.85783	0.0495143	0.99993
WBGene00077773	0.948681	-0.207202	3.85148	0.049702	0.99993
WBGene00009691	-1.30883	1.70256	3.84952	0.0497601	0.99993
WBGene00206388	-0.503824	1.94846	3.84868	0.049785	0.99993
WBGene00000162	0.190996	5.51247	3.84037	0.0500325	0.99993
WBGene00004003	0.592564	5.05032	3.83708	0.0501307	0.99993
WBGene00000298	0.25338	5.3226	3.83028	0.0503344	0.99993
WBGene00018013	0.200063	4.71883	3.82988	0.0503466	0.99993
WBGene00019021	-1.26624	1.17167	3.82161	0.0505957	0.99993
WBGene00012730	0.239182	5.99655	3.80944	0.0509644	0.99993
WBGene00018265	-0.404631	1.61897	3.80708	0.0510364	0.99993
WBGene00011437	0.781639	0.144307	3.79827	0.0513056	0.99993
WBGene00019977	-0.555144	0.92406	3.79482	0.0514114	0.99993
WBGene00018860	0.370613	2.91134	3.78203	0.0518058	0.99993
WBGene00017306	-0.775305	0.131124	3.76186	0.0524343	0.99993
WBGene00020434	-0.393435	1.72159	3.76102	0.0524604	0.99993
WBGene00009177	-0.140975	6.42326	3.75628	0.0526096	0.99993
WBGene00020058	0.658778	0.958099	3.75424	0.0526737	0.99993
WBGene00002055	0.21532	5.64514	3.75414	0.0526768	0.99993
WBGene00016417	0.394263	2.32798	3.73437	0.0533039	0.99993
WBGene00022192	-0.161605	5.36312	3.73392	0.053318	0.99993
WBGene00015112	-0.543857	1.50609	3.73081	0.0534174	0.99993
WBGene00010009	-0.600152	0.558628	3.72145	0.0537178	0.99993
WBGene00011244	-0.339648	2.72472	3.71883	0.0538019	0.99993
WBGene00013946	0.268495	3.68496	3.69511	0.054572	0.99993
WBGene00002058	-0.245345	4.62123	3.6931	0.0546378	0.99993
WBGene00001752	0.257273	4.56207	3.69106	0.0547048	0.99993
WBGene00011979	-0.685505	1.63878	3.68893	0.0547747	0.99993
WBGene00020592	0.18201	4.91026	3.67676	0.0551759	0.99993
WBGene00015333	0.498357	2.17606	3.67438	0.055255	0.99993
WBGene00015116	0.240313	4.90668	3.66863	0.0554458	0.99993
WBGene00010957	-0.385757	5.6439	3.66804	0.0554653	0.99993
WBGene00009189	-0.144091	7.30183	3.66232	0.0556561	0.99993
WBGene00006718	-0.603846	0.741637	3.65686	0.0558389	0.99993
WBGene00008043	0.812592	1.47371	3.65685	0.055839	0.99993
WBGene00016148	-0.218035	5.03652	3.65398	0.0559354	0.99993
WBGene00020453	-0.470506	2.02788	3.65189	0.0560055	0.99993
WBGene00015208	-0.166484	5.32084	3.62997	0.0567479	0.99993
WBGene00017279	-0.35422	2.69284	3.62873	0.0567903	0.99993
WBGene00015216	-0.594255	1.93887	3.62808	0.0568124	0.99993
WBGene00003693	-0.430585	1.21935	3.62783	0.056821	0.99993
WBGene00021533	0.324603	3.05045	3.62765	0.0568271	0.99993
WBGene00016843	-0.548023	1.36539	3.62557	0.0568982	0.99993
WBGene00013881	-0.163978	5.58448	3.61954	0.0571048	0.99993
WBGene00003710	0.596916	1.64403	3.61685	0.0571971	0.99993
WBGene00008564	0.154665	5.4998	3.60983	0.0574389	0.99993
WBGene00019057	-0.377835	2.10186	3.60416	0.0576351	0.99993
WBGene00023036	-0.396324	1.60497	3.60404	0.0576393	0.99993
WBGene00010806	0.158758	6.66859	3.60335	0.0576632	0.99993
WBGene00004220	0.35052	2.08966	3.59383	0.0579944	0.99993
WBGene00000510	0.567726	1.76414	3.58994	0.0581304	0.99993
WBGene00017673	0.453361	1.07566	3.58958	0.0581428	0.99993
WBGene00018692	-0.444895	1.29907	3.58939	0.0581495	0.99993
WBGene00019146	1.2201	-0.215615	3.58267	0.0583852	0.99993
WBGene00019780	-0.203766	4.52146	3.58203	0.0584078	0.99993
WBGene00021146	0.203114	4.36857	3.57892	0.058517	0.99993
WBGene00022331	-0.588635	0.406441	3.57795	0.0585512	0.99993
WBGene00003883	0.324217	2.86112	3.57734	0.0585728	0.99993
WBGene00015258	0.524461	0.388609	3.57184	0.058767	0.99993
WBGene00018787	0.688075	0.642652	3.56797	0.0589044	0.99993
WBGene00004007	0.49092	2.00145	3.55775	0.0592679	0.99993
WBGene00016756	-0.23895	4.30905	3.53864	0.0599548	0.99993
WBGene00018975	0.230397	6.27661	3.53713	0.060009	0.99993
WBGene00011912	-0.135814	6.91639	3.51501	0.0608154	0.99993
WBGene00007946	1.51614	-0.157836	3.50821	0.0610655	0.99993
WBGene00019157	0.17972	5.59222	3.50548	0.061166	0.99993
WBGene00045261	-0.333538	3.04446	3.50446	0.0612039	0.99993
WBGene00017177	-0.156188	6.09125	3.48758	0.0618311	0.99993
WBGene00003696	0.441071	1.44808	3.48274	0.0620121	0.99993
WBGene00014200	-0.775629	0.236254	3.47842	0.0621741	0.99993
WBGene00003474	0.149689	5.89005	3.4754	0.0622875	0.99993
WBGene00009706	0.634554	4.8137	3.46996	0.0624927	0.99993
WBGene00009131	-0.190458	5.42876	3.46871	0.06254	0.99993
WBGene00016509	0.153437	7.79768	3.46698	0.0626057	0.99993
WBGene00008124	0.39491	2.11469	3.46529	0.0626695	0.99993
WBGene00004437	-0.140055	6.3184	3.45747	0.0629667	0.99993
WBGene00013866	-0.245716	4.41095	3.44198	0.0635596	0.99993
WBGene00018879	-0.748486	-0.154395	3.43864	0.0636882	0.99993
WBGene00269376	-0.403862	1.37862	3.43547	0.0638105	0.99993
WBGene00004047	0.215111	4.88242	3.43521	0.0638205	0.99993
WBGene00086569	-0.570828	0.944756	3.43152	0.0639634	0.99993
WBGene00009829	-0.143028	6.34084	3.42655	0.0641562	0.99993
WBGene00012733	0.69757	0.293746	3.42336	0.06428	0.99993
WBGene00012548	0.396497	2.08246	3.42316	0.0642877	0.99993
WBGene00010904	0.314831	7.23794	3.42115	0.0643661	0.99993
WBGene00007600	-0.667139	0.413897	3.40963	0.0648169	0.99993
WBGene00001113	-0.297169	3.28737	3.40583	0.0649665	0.99993
WBGene00044988	-0.305491	2.8841	3.39675	0.0653251	0.99993
WBGene00000176	0.350042	5.81477	3.39402	0.0654331	0.99993
WBGene00017769	0.181357	5.07207	3.39002	0.0655923	0.99993
WBGene00001215	0.291876	5.73791	3.38659	0.0657287	0.99993
WBGene00004002	-0.696236	0.932956	3.38633	0.0657391	0.99993
WBGene00021227	0.177624	5.24868	3.38391	0.0658356	0.99993
WBGene00015273	0.177607	5.2485	3.3833	0.06586	0.99993
WBGene00019743	0.465472	1.73822	3.38262	0.0658872	0.99993
WBGene00006886	0.337184	2.47703	3.36728	0.0665033	0.99993
WBGene00019627	-0.132031	6.24564	3.36371	0.0666477	0.99993
WBGene00021756	0.24432	4.00093	3.36235	0.0667028	0.99993
WBGene00000190	-0.484851	1.55757	3.36187	0.0667221	0.99993
WBGene00249817	0.757178	-0.076585	3.36016	0.0667915	0.99993
WBGene00007859	0.163988	4.99415	3.35858	0.0668559	0.99993
WBGene00011202	-0.541398	0.803081	3.35292	0.0670858	0.99993
WBGene00018174	0.257442	4.66924	3.35246	0.0671045	0.99993
WBGene00003038	-0.23914	3.98902	3.35121	0.0671555	0.99993
WBGene00011759	-0.145682	5.83834	3.34792	0.0672901	0.99993
WBGene00011870	0.366064	2.10692	3.34753	0.0673058	0.99993
WBGene00008312	-0.417802	1.93148	3.34162	0.0675482	0.99993
WBGene00007349	0.394529	1.68903	3.34055	0.067592	0.99993
WBGene00022647	0.298176	2.65331	3.33784	0.0677035	0.99993
WBGene00011017	-0.212517	4.96848	3.33653	0.0677573	0.99993
WBGene00018612	0.151926	6.0777	3.33196	0.067946	0.99993
WBGene00022140	0.610877	0.698229	3.33074	0.0679962	0.99993
WBGene00002134	0.186358	4.71174	3.3254	0.0682175	0.99993
WBGene00011917	-0.150652	5.72993	3.32425	0.0682652	0.99993
WBGene00019819	0.128995	7.13734	3.30877	0.0689112	0.99993
WBGene00010859	0.334554	2.24696	3.30588	0.0690323	0.99993
WBGene00013543	0.385834	1.51797	3.30306	0.0691508	0.99993
WBGene00000067	0.145239	9.39658	3.30182	0.0692034	0.99993
WBGene00017365	-0.637468	0.251085	3.29933	0.069308	0.99993
WBGene00012942	-3.14615	0.225357	3.29699	0.0694069	0.99993
WBGene00021292	0.142611	7.26499	3.29473	0.0695027	0.99993
WBGene00003185	-0.136309	5.99278	3.29131	0.0696476	0.99993
WBGene00007886	-0.364463	2.22668	3.28575	0.0698835	0.99993
WBGene00021456	0.189048	4.90459	3.28289	0.0700055	0.99993
WBGene00009902	0.238831	4.17891	3.2755	0.0703214	0.99993
WBGene00007488	-0.182369	4.74977	3.27109	0.0705108	0.99993
WBGene00018658	-0.369278	1.67493	3.26419	0.0708082	0.99993
WBGene00010148	0.513112	0.89231	3.2562	0.0711539	0.99993
WBGene00004124	0.366202	2.27343	3.25604	0.0711607	0.99993
WBGene00003887	0.261424	4.07969	3.24739	0.0715373	0.99993
WBGene00022885	-0.304704	3.06126	3.23742	0.071974	0.99993
WBGene00000799	-0.309549	3.07463	3.23661	0.0720095	0.99993
WBGene00020662	0.134162	8.60588	3.23164	0.0722281	0.99993
WBGene00019771	0.158115	5.54436	3.22705	0.072431	0.99993
WBGene00006428	-0.617715	0.366591	3.22676	0.0724438	0.99993
WBGene00003905	0.195091	6.01368	3.22297	0.072612	0.99993
WBGene00021552	-0.169084	5.52832	3.21983	0.072751	0.99993
WBGene00013917	-0.223363	4.03668	3.21979	0.0727529	0.99993
WBGene00004796	0.451232	1.97166	3.21668	0.0728913	0.99993
WBGene00017264	-0.659416	-0.0150702	3.21134	0.0731293	0.99993
WBGene00021697	0.200563	6.6633	3.21038	0.0731726	0.99993
WBGene00019249	0.294006	6.27537	3.20036	0.0736219	0.99993
WBGene00009943	-0.316883	2.43969	3.19149	0.0740224	0.99993
WBGene00011914	-0.158159	5.46649	3.19058	0.0740635	0.99993
WBGene00000388	-0.228199	4.7153	3.18965	0.0741059	0.99993
WBGene00044756	-0.481299	1.2566	3.18907	0.0741322	0.99993
WBGene00009350	0.32494	2.01765	3.18551	0.0742939	0.99993
WBGene00007435	-0.158327	5.12337	3.18124	0.0744882	0.99993
WBGene00021154	0.502013	0.893978	3.18068	0.0745138	0.99993
WBGene00013593	0.164289	4.88076	3.17881	0.074599	0.99993
WBGene00004945	0.285749	3.82695	3.1709	0.0749612	0.99993
WBGene00009660	-0.305566	2.47593	3.1684	0.0750758	0.99993
WBGene00020801	0.451974	1.30917	3.1675	0.0751174	0.99993
WBGene00018561	-0.679692	0.17111	3.1675	0.0751175	0.99993
WBGene00021941	-0.636304	0.314403	3.1663	0.0751725	0.99993
WBGene00013167	0.297042	3.1733	3.16344	0.0753042	0.99993
WBGene00012835	0.182731	4.92751	3.15546	0.0756734	0.99993
WBGene00019986	-0.180051	4.65819	3.152	0.0758341	0.99993
WBGene00020388	0.607571	0.065852	3.15123	0.0758698	0.99993
WBGene00016445	0.39387	1.77813	3.14998	0.0759278	0.99993
WBGene00006467	0.308718	2.64909	3.14757	0.0760401	0.99993
WBGene00008252	0.265604	3.46058	3.14389	0.0762121	0.99993
WBGene00010454	-0.530072	1.10586	3.13576	0.0765926	0.99993
WBGene00010972	0.503123	0.946541	3.12806	0.0769553	0.99993
WBGene00002245	0.136089	5.66748	3.12408	0.0771436	0.99993
WBGene00021943	0.181775	4.63349	3.12093	0.0772929	0.99993
WBGene00014253	-0.151215	6.3479	3.11782	0.0774404	0.99993
WBGene00018500	0.582043	0.0481641	3.11562	0.0775448	0.99993
WBGene00001812	-0.123736	6.7264	3.11307	0.0776664	0.99993
WBGene00009192	-0.175043	5.07109	3.10712	0.0779508	0.99993
WBGene00008237	-0.142885	5.81251	3.10184	0.0782041	0.99993
WBGene00006404	0.320625	5.60252	3.09849	0.0783649	0.99993
WBGene00010491	-0.309844	3.04645	3.09698	0.0784378	0.99993
WBGene00008441	0.206699	4.27293	3.09162	0.0786965	0.99993
WBGene00015012	-0.588947	0.275009	3.09145	0.0787047	0.99993
WBGene00008408	-0.173856	4.82864	3.09008	0.0787709	0.99993
WBGene00019847	0.435376	1.32898	3.08974	0.0787875	0.99993
WBGene00014915	-0.180311	4.85006	3.08859	0.0788429	0.99993
WBGene00004053	0.226857	5.96854	3.07957	0.0792816	0.99993
WBGene00010062	-0.789246	0.00301411	3.06263	0.080112	0.99993
WBGene00019609	0.66168	0.0407847	3.06196	0.0801451	0.99993
WBGene00011756	0.308249	3.31514	3.05995	0.0802443	0.99993
WBGene00014139	0.149698	5.64952	3.05991	0.0802463	0.99993
WBGene00006390	-0.132827	5.87073	3.05876	0.080303	0.99993
WBGene00008656	0.535862	0.438667	3.05819	0.0803311	0.99993
WBGene00013522	-0.541089	0.643246	3.05799	0.0803411	0.99993
WBGene00018007	-0.141391	7.12711	3.05532	0.080473	0.99993
WBGene00006459	0.642486	0.276585	3.05524	0.0804773	0.99993
WBGene00021846	0.22467	3.89928	3.04831	0.0808212	0.99993
WBGene00008654	0.272958	5.45309	3.0442	0.0810261	0.99993
WBGene00015620	0.657118	-0.0334478	3.04034	0.0812191	0.99993
WBGene00000903	0.376607	2.09425	3.03991	0.0812407	0.99993
WBGene00015052	0.31684	3.17038	3.02954	0.0817613	0.99993
WBGene00013484	-0.638277	0.230024	3.02803	0.0818372	0.99993
WBGene00010238	0.62442	5.31497	3.02757	0.0818604	0.99993
WBGene00003407	0.1988	5.81718	3.02536	0.081972	0.99993
WBGene00020735	0.32367	2.7916	3.02217	0.0821335	0.99993
WBGene00001067	-3.8326	2.59388	3.01254	0.0826227	0.99993
WBGene00007919	-0.466964	1.19601	3.01086	0.0827084	0.99993
WBGene00021922	0.167519	5.20082	3.0013	0.0831979	0.99993
WBGene00021810	0.19867	4.32399	3.00124	0.0832006	0.99993
WBGene00004203	0.247259	5.60064	2.99711	0.0834133	0.99993
WBGene00017557	0.305865	2.5771	2.99625	0.0834573	0.99993
WBGene00022203	0.220776	5.90414	2.99594	0.0834733	0.99993
WBGene00009778	-0.804807	-0.341315	2.99527	0.0835078	0.99993
WBGene00019827	0.156343	5.81579	2.99428	0.0835589	0.99993
WBGene00016745	-0.385902	1.35497	2.98587	0.0839943	0.99993
WBGene00008841	0.455632	1.28868	2.97874	0.0843649	0.99993
WBGene00008536	-0.244604	3.82374	2.97749	0.0844303	0.99993
WBGene00004826	-0.292721	2.58312	2.97741	0.0844343	0.99993
WBGene00003044	-0.156876	5.25681	2.97739	0.0844354	0.99993
WBGene00011456	0.647572	-0.116903	2.97581	0.0845177	0.99993
WBGene00001577	-0.437686	1.76754	2.97546	0.084536	0.99993
WBGene00022615	0.369697	2.05479	2.97074	0.084783	0.99993
WBGene00016590	-0.24276	4.19829	2.96632	0.0850149	0.99993
WBGene00009547	-0.644792	0.0362473	2.96619	0.085022	0.99993
WBGene00006976	-0.164162	5.25948	2.96588	0.0850382	0.99993
WBGene00206354	-0.440524	1.12416	2.95389	0.085671	0.99993
WBGene00015141	0.162158	5.18	2.94825	0.0859706	0.99993
WBGene00009489	0.532306	0.504163	2.9473	0.0860212	0.99993
WBGene00003903	0.20385	5.89273	2.94318	0.0862408	0.99993
WBGene00006830	0.321701	2.23164	2.93377	0.0867445	0.99993
WBGene00008742	0.490404	1.07022	2.93157	0.0868631	0.99993
WBGene00019062	-0.465286	0.940669	2.92873	0.0870158	0.99993
WBGene00001854	0.367356	1.82004	2.92827	0.0870405	0.99993
WBGene00010544	-0.495781	0.628216	2.92723	0.0870969	0.99993
WBGene00017048	-0.365222	1.47327	2.92575	0.0871765	0.99993
WBGene00001517	-0.631308	0.0601827	2.92265	0.0873441	0.99993
WBGene00016211	-0.621397	0.168537	2.9222	0.0873685	0.99993
WBGene00015218	-0.532601	0.190045	2.92058	0.0874562	0.99993
WBGene00002077	0.160826	9.91165	2.92032	0.0874705	0.99993
WBGene00009176	-0.203673	4.02578	2.91892	0.0875464	0.99993
WBGene00012999	0.146335	6.42249	2.91859	0.0875642	0.99993
WBGene00021394	-0.214321	3.93365	2.91788	0.0876031	0.99993
WBGene00019250	0.220422	3.96728	2.91495	0.087762	0.99993
WBGene00194665	-0.575822	1.06875	2.91448	0.0877878	0.99993
WBGene00012973	0.158462	6.60341	2.91106	0.0879743	0.99993
WBGene00019215	-0.372088	1.76148	2.90686	0.0882034	0.99993
WBGene00195063	-0.287572	2.83994	2.90368	0.0883776	0.99993
WBGene00019994	0.277587	3.46441	2.90357	0.0883835	0.99993
WBGene00000227	0.187785	5.22021	2.89551	0.0888264	0.99993
WBGene00012107	-0.40113	1.28733	2.89333	0.0889467	0.99993
WBGene00019346	-0.323829	2.32076	2.89288	0.088972	0.99993
WBGene00019572	0.158594	5.69689	2.89083	0.089085	0.99993
WBGene00004061	0.255325	3.40829	2.89002	0.0891298	0.99993
WBGene00010227	-0.156693	5.1425	2.88696	0.0892995	0.99993
WBGene00021495	-0.300983	3.11803	2.8839	0.0894691	0.99993
WBGene00001844	0.250621	3.83989	2.88255	0.0895442	0.99993
WBGene00007372	0.381689	3.27624	2.88115	0.0896218	0.99993
WBGene00017990	-0.166632	5.22119	2.87857	0.0897659	0.99993
WBGene00007627	-0.135929	6.01358	2.8781	0.0897921	0.99993
WBGene00013224	-0.150409	5.35259	2.87705	0.0898508	0.99993
WBGene00004210	0.26564	4.55388	2.86998	0.0902461	0.99993
WBGene00206380	-0.499243	0.603463	2.86874	0.0903155	0.99993
WBGene00011205	-0.317059	3.18224	2.8676	0.0903794	0.99993
WBGene00194641	-0.382392	1.65747	2.85929	0.0908478	0.99993
WBGene00016782	0.477186	0.883868	2.85809	0.0909152	0.99993
WBGene00012130	0.264924	4.52097	2.85592	0.091038	0.99993
WBGene00018522	0.124627	6.94494	2.85562	0.0910554	0.99993
WBGene00018877	0.531328	4.3872	2.85448	0.0911198	0.99993
WBGene00013836	-0.57211	0.652553	2.85367	0.0911655	0.99993
WBGene00007658	-0.685562	0.0665555	2.85343	0.0911793	0.99993
WBGene00020886	-0.173505	5.36309	2.85243	0.0912361	0.99993
WBGene00000854	-0.127005	5.90679	2.85189	0.0912665	0.99993
WBGene00194894	0.540464	0.469937	2.84976	0.0913873	0.99993
WBGene00001651	0.198857	5.67744	2.84837	0.0914668	0.99993
WBGene00044734	-0.309169	2.44179	2.84714	0.0915364	0.99993
WBGene00015270	-0.309169	2.44179	2.84714	0.0915364	0.99993
WBGene00011930	-0.367093	1.97573	2.84488	0.0916657	0.99993
WBGene00002128	0.706529	-0.25678	2.84453	0.0916854	0.99993
WBGene00013111	0.355689	2.12216	2.84344	0.0917478	0.99993
WBGene00011092	-0.257188	2.76087	2.84188	0.0918368	0.99993
WBGene00022876	0.375749	2.79982	2.84069	0.0919047	0.99993
WBGene00008110	0.157445	5.63772	2.8381	0.0920533	0.99993
WBGene00013343	0.138122	5.71728	2.83684	0.092125	0.99993
WBGene00015698	-0.124328	6.95246	2.83399	0.0922889	0.99993
WBGene00003239	-0.263844	3.43666	2.82547	0.0927796	0.99993
WBGene00009895	-0.554145	2.40902	2.82439	0.0928422	0.99993
WBGene00018307	0.532635	0.432353	2.82149	0.0930101	0.99993
WBGene00018200	-0.514695	1.1285	2.82103	0.093037	0.99993
WBGene00013347	0.185578	4.85071	2.81496	0.0933892	0.99993
WBGene00000112	0.132807	6.90779	2.81186	0.0935701	0.99993
WBGene00018657	0.147215	6.06061	2.80978	0.0936911	0.99993
WBGene00005018	-0.639732	2.31973	2.80664	0.0938751	0.99993
WBGene00044699	-0.382601	1.58095	2.80613	0.0939047	0.99993
WBGene00007666	0.252469	3.84715	2.8017	0.0941644	0.99993
WBGene00022632	0.403843	1.54574	2.80075	0.0942204	0.99993
WBGene00020695	0.142275	5.69784	2.80058	0.0942304	0.99993
WBGene00010657	0.275665	3.71886	2.80047	0.0942365	0.99993
WBGene00022770	-0.288581	2.4451	2.79859	0.094347	0.99993
WBGene00003404	0.234257	4.03555	2.79788	0.0943888	0.99993
WBGene00014035	-0.474644	1.25608	2.79616	0.0944902	0.99993
WBGene00018867	0.191229	4.35481	2.79354	0.094645	0.99993
WBGene00000191	-0.697151	0.395615	2.78841	0.0949484	0.99993
WBGene00003030	0.124431	6.77179	2.78488	0.0951576	0.99993
WBGene00013808	0.143205	5.90805	2.77623	0.095673	0.99993
WBGene00006648	0.150818	5.04416	2.775	0.0957468	0.99993
WBGene00011444	0.235891	3.63773	2.77409	0.095801	0.99993
WBGene00007030	0.132388	6.47507	2.77305	0.0958636	0.99993
WBGene00011224	-0.291737	2.77105	2.7719	0.0959324	0.99993
WBGene00019666	0.184452	5.32584	2.77063	0.0960083	0.99993
WBGene00015288	0.544158	0.0669936	2.7687	0.0961243	0.99993
WBGene00007838	-0.60549	0.0321326	2.76823	0.0961523	0.99993
WBGene00000967	-0.178855	4.72049	2.76794	0.0961699	0.99993
WBGene00021781	-0.198728	4.60055	2.76382	0.0964176	0.99993
WBGene00008743	0.355947	2.87687	2.76011	0.0966415	0.99993
WBGene00022195	0.186076	4.55596	2.75216	0.0971232	0.99993
WBGene00000151	-0.143785	6.27678	2.75208	0.0971281	0.99993
WBGene00003602	-0.329082	2.9289	2.74477	0.0975731	0.99993
WBGene00018812	0.159685	6.28371	2.74442	0.0975942	0.99993
WBGene00018356	0.368012	1.69328	2.74236	0.0977206	0.99993
WBGene00008380	-0.166289	6.39439	2.7401	0.0978585	0.99993
WBGene00009048	0.353705	6.33282	2.73562	0.0981332	0.99993
WBGene00007626	-0.154356	5.32484	2.73234	0.0983352	0.99993
WBGene00015115	-0.576469	0.239163	2.72467	0.0988082	0.99993
WBGene00022104	-0.547058	0.346252	2.72413	0.0988421	0.99993
WBGene00011134	0.36495	2.65738	2.71941	0.0991348	0.99993
WBGene00000069	-0.512237	0.297151	2.71789	0.0992289	0.99993
WBGene00010471	0.162686	4.87165	2.71738	0.099261	0.99993
WBGene00013860	0.347296	2.02067	2.71455	0.0994372	0.99993
WBGene00004736	0.169054	9.74152	2.7139	0.0994774	0.99993
WBGene00006865	-0.503115	0.564048	2.71363	0.0994941	0.99993
WBGene00000711	-2.74891	2.43066	2.71198	0.099597	0.99993
WBGene00018656	-0.201767	4.41813	2.70931	0.0997644	0.99993
WBGene00020947	0.431075	1.45169	2.70809	0.0998403	0.99993
WBGene00007394	0.210487	3.84034	2.70743	0.0998815	0.99993
WBGene00004076	0.212386	9.43781	2.70689	0.0999155	0.99993
WBGene00017808	0.338754	2.63941	2.70099	0.100286	0.99993
WBGene00014151	0.144423	6.37638	2.69988	0.100356	0.99993
WBGene00013509	0.357693	1.4036	2.69278	0.100804	0.99993
WBGene00000133	-0.263805	4.10007	2.69225	0.100837	0.99993
WBGene00017881	0.149978	7.48902	2.68636	0.101211	0.99993
WBGene00007703	0.271889	6.16971	2.68632	0.101214	0.99993
WBGene00001251	0.186451	4.36564	2.68518	0.101286	0.99993
WBGene00001196	0.132275	5.81716	2.68462	0.101321	0.99993
WBGene00019337	0.259389	3.46364	2.68242	0.101462	0.99993
WBGene00000114	0.146662	9.90565	2.67954	0.101645	0.99993
WBGene00013321	0.279507	2.63528	2.67906	0.101676	0.99993
WBGene00001163	-0.376021	1.6282	2.67898	0.101681	0.99993
WBGene00018577	-0.453086	1.22574	2.67887	0.101688	0.99993
WBGene00007130	0.337617	2.66702	2.67653	0.101837	0.99993
WBGene00014159	-0.506383	0.3209	2.67649	0.10184	0.99993
WBGene00007710	-0.127724	6.38367	2.6752	0.101922	0.99993
WBGene00010840	0.165499	5.77636	2.67478	0.10195	0.99993
WBGene00012633	0.666393	0.0115895	2.67026	0.102239	0.99993
WBGene00004192	-0.461718	0.645906	2.66677	0.102464	0.99993
WBGene00021016	0.447593	0.682871	2.6625	0.102739	0.99993
WBGene00001158	-0.608084	2.86358	2.66232	0.102751	0.99993
WBGene00021906	0.194015	5.084	2.65475	0.103241	0.99993
WBGene00009068	0.556422	0.0726598	2.64801	0.10368	0.99993
WBGene00020486	-0.297047	2.17401	2.6471	0.103739	0.99993
WBGene00011129	0.634436	0.111663	2.64361	0.103967	0.99993
WBGene00019006	-0.220946	3.82977	2.64312	0.103999	0.99993
WBGene00002180	-0.183041	4.48561	2.64169	0.104093	0.99993
WBGene00043980	-0.483365	0.766429	2.64103	0.104136	0.99993
WBGene00011322	0.438914	1.06306	2.63876	0.104285	0.99993
WBGene00044686	0.19879	4.05537	2.63855	0.104299	0.99993
WBGene00002047	0.132099	7.07316	2.63719	0.104388	0.99993
WBGene00021460	0.133236	5.69595	2.63717	0.104389	0.99993
WBGene00004756	0.159017	6.54305	2.63572	0.104485	0.99993
WBGene00010558	-0.491391	0.475626	2.63393	0.104603	0.99993
WBGene00003249	-0.414016	1.63258	2.63342	0.104636	0.99993
WBGene00017830	-0.155024	6.16437	2.6333	0.104644	0.99993
WBGene00016616	-0.347448	1.93346	2.63306	0.10466	0.99993
WBGene00013350	0.258393	3.28725	2.62937	0.104903	0.99993
WBGene00018871	-0.454908	0.947766	2.62859	0.104955	0.99993
WBGene00018293	0.222905	3.8311	2.62391	0.105265	0.99993
WBGene00006618	-0.152425	5.24082	2.62333	0.105303	0.99993
WBGene00010925	-0.345358	1.87196	2.62271	0.105344	0.99993
WBGene00021871	-0.358946	1.36941	2.62192	0.105397	0.99993
WBGene00003965	0.281072	3.0246	2.62074	0.105475	0.99993
WBGene00003664	-0.51345	0.272489	2.61897	0.105593	0.99993
WBGene00001948	-0.515337	0.473162	2.60945	0.106228	0.99993
WBGene00014030	-0.217656	4.29767	2.60895	0.106262	0.99993
WBGene00018969	-0.586512	1.11995	2.60764	0.10635	0.99993
WBGene00007217	-0.146555	5.52189	2.60732	0.106372	0.99993
WBGene00014173	-1.68567	2.8119	2.60518	0.106515	0.99993
WBGene00044440	0.211179	3.7466	2.60206	0.106725	0.99993
WBGene00007391	-0.233992	3.62161	2.60029	0.106844	0.99993
WBGene00007324	-0.472473	0.792815	2.59438	0.107243	0.99993
WBGene00019185	0.457672	1.71002	2.59387	0.107278	0.99993
WBGene00019744	-0.27575	4.70014	2.59116	0.107462	0.99993
WBGene00001772	0.422293	1.34395	2.58289	0.108024	0.99993
WBGene00023490	-0.262172	3.44027	2.58062	0.108179	0.99993
WBGene00009405	-0.567921	0.897442	2.57636	0.108471	0.99993
WBGene00016735	0.298302	3.62266	2.57572	0.108515	0.99993
WBGene00016900	0.531021	0.519934	2.5757	0.108516	0.99993
WBGene00018836	-0.157591	4.98427	2.57564	0.10852	0.99993
WBGene00015709	0.439334	3.99141	2.57434	0.108609	0.99993
WBGene00022505	0.47768	2.18115	2.5739	0.108639	0.99993
WBGene00007509	-0.17034	4.8047	2.57217	0.108759	0.99993
WBGene00015932	-0.718947	-0.16383	2.56951	0.108942	0.99993
WBGene00012777	-0.484688	1.11624	2.56919	0.108964	0.99993
WBGene00013021	0.171932	4.67784	2.56837	0.10902	0.99993
WBGene00002250	0.127811	8.5163	2.56805	0.109042	0.99993
WBGene00016542	0.27491	3.32928	2.56781	0.109059	0.99993
WBGene00004146	-1.92015	-0.273546	2.56769	0.109067	0.99993
WBGene00012981	-0.303082	1.90835	2.56716	0.109103	0.99993
WBGene00003719	-0.571373	0.310011	2.56698	0.109116	0.99993
WBGene00001130	0.180487	6.07159	2.56528	0.109233	0.99993
WBGene00013568	0.555221	0.425503	2.56524	0.109236	0.99993
WBGene00000830	0.184255	4.24155	2.56184	0.109471	0.99993
WBGene00022085	0.588822	0.833134	2.5595	0.109633	0.99993
WBGene00021110	-0.447512	1.88814	2.55706	0.109803	0.99993
WBGene00022035	-0.285017	2.25095	2.55614	0.109866	0.99993
WBGene00002827	0.418233	1.27674	2.55614	0.109867	0.99993
WBGene00013591	0.201006	5.43296	2.55609	0.10987	0.99993
WBGene00000022	0.33174	5.86802	2.55593	0.109881	0.99993
WBGene00013671	0.271764	2.8204	2.55555	0.109908	0.99993
WBGene00020528	0.667296	0.276359	2.55123	0.110209	0.99993
WBGene00018777	0.232484	3.63871	2.55059	0.110253	0.99993
WBGene00009626	-0.182758	5.9131	2.54896	0.110367	0.99993
WBGene00009818	0.330629	2.08112	2.54543	0.110614	0.99993
WBGene00003621	0.24197	3.34767	2.54364	0.11074	0.99993
WBGene00019725	0.211091	3.75973	2.54328	0.110765	0.99993
WBGene00015574	-0.698098	1.33337	2.5408	0.110939	0.99993
WBGene00016030	0.261561	3.56316	2.53943	0.111035	0.99993
WBGene00010356	0.20128	4.41426	2.53774	0.111154	0.99993
WBGene00021610	0.566673	0.203069	2.53766	0.111159	0.99993
WBGene00015746	-0.177277	6.05713	2.53689	0.111214	0.99993
WBGene00001570	0.374078	2.13711	2.53672	0.111225	0.99993
WBGene00045168	-0.68678	0.895435	2.53533	0.111324	0.99993
WBGene00019584	-0.431779	1.27693	2.53305	0.111484	0.99993
WBGene00015884	-0.542362	0.156716	2.53077	0.111646	0.99993
WBGene00004924	0.262818	3.26018	2.52913	0.111762	0.99993
WBGene00001781	0.611642	0.188353	2.52881	0.111784	0.99993
WBGene00017361	-0.353013	1.82336	2.52788	0.11185	0.99993
WBGene00020411	-0.184539	5.26798	2.52776	0.111859	0.99993
WBGene00017213	-0.49432	0.931393	2.52325	0.112179	0.99993
WBGene00002583	0.15229	7.17419	2.52289	0.112205	0.99993
WBGene00009551	0.218022	3.42759	2.52289	0.112205	0.99993
WBGene00003413	0.11176	6.67342	2.52149	0.112305	0.99993
WBGene00008414	-0.139999	6.52518	2.51899	0.112483	0.99993
WBGene00004754	0.166421	6.60752	2.51819	0.112539	0.99993
WBGene00003606	0.497915	0.815202	2.51677	0.112641	0.99993
WBGene00000761	0.157035	5.45326	2.51455	0.1128	0.99993
WBGene00002232	0.20408	3.70562	2.50844	0.113238	0.99993
WBGene00012330	0.169506	4.52666	2.50809	0.113263	0.99993
WBGene00002889	0.175237	7.55358	2.50803	0.113267	0.99993
WBGene00008844	-0.320511	2.24127	2.50798	0.113271	0.99993
WBGene00019626	0.427495	1.28762	2.50653	0.113375	0.99993
WBGene00011431	-0.230133	4.09686	2.50642	0.113383	0.99993
WBGene00007480	0.359592	3.59153	2.50257	0.11366	0.99993
WBGene00010434	-0.522162	0.00562732	2.50201	0.113701	0.99993
WBGene00015916	-0.136731	5.97556	2.50161	0.11373	0.99993
WBGene00001458	0.55252	0.749822	2.50134	0.113749	0.99993
WBGene00007683	-0.136134	6.54764	2.50086	0.113784	0.99993
WBGene00019479	-0.151047	4.69171	2.49921	0.113904	0.99993
WBGene00020455	0.388218	1.33352	2.49598	0.114138	0.99993
WBGene00003772	-0.364196	1.87523	2.49298	0.114355	0.99993
WBGene00008971	-0.406086	1.07211	2.49066	0.114524	0.99993
WBGene00003794	0.180147	6.29818	2.48967	0.114596	0.99993
WBGene00044341	-0.20829	3.89183	2.48907	0.114639	0.99993
WBGene00021497	-0.158762	5.03866	2.48857	0.114676	0.99993
WBGene00012664	0.46163	7.53425	2.48544	0.114904	0.99993
WBGene00023318	-0.361971	1.76518	2.48354	0.115043	0.99993
WBGene00020372	-0.407454	1.44711	2.48149	0.115193	0.99993
WBGene00022053	0.133798	5.25166	2.48136	0.115203	0.99993
WBGene00017126	0.228816	4.10288	2.47716	0.11551	0.99993
WBGene00004820	-0.317679	1.90649	2.47635	0.11557	0.99993
WBGene00018667	-0.291514	2.7699	2.47605	0.115592	0.99993
WBGene00016167	-0.141241	5.64823	2.47594	0.1156	0.99993
WBGene00019130	0.202327	3.99946	2.47384	0.115755	0.99993
WBGene00020867	0.289839	2.18579	2.47241	0.11586	0.99993
WBGene00013475	0.357603	1.26406	2.47201	0.11589	0.99993
WBGene00007999	-4.47928	1.79042	2.4715	0.115928	0.99993
WBGene00020988	-0.430088	0.986765	2.4713	0.115942	0.99993
WBGene00002048	0.231603	4.66047	2.47	0.116038	0.99993
WBGene00022200	-0.119396	6.22424	2.46585	0.116344	0.99993
WBGene00013106	0.205479	5.80626	2.46522	0.116392	0.99993
WBGene00014057	-0.350311	2.27441	2.4641	0.116474	0.99993
WBGene00007063	-0.290212	2.27885	2.46384	0.116494	0.99993
WBGene00016614	-0.26927	3.36112	2.46289	0.116564	0.99993
WBGene00018894	-0.149961	5.18931	2.46147	0.11667	0.99993
WBGene00012827	-0.300829	2.9443	2.45738	0.116974	0.99993
WBGene00019406	0.171048	4.98124	2.45736	0.116975	0.99993
WBGene00020849	-0.599816	-0.00960263	2.45438	0.117197	0.99993
WBGene00003408	0.262677	3.37925	2.45393	0.117231	0.99993
WBGene00011894	-0.424336	0.733595	2.45239	0.117346	0.99993
WBGene00001080	0.173792	5.56779	2.45096	0.117453	0.99993
WBGene00011441	-0.14352	4.7502	2.44919	0.117586	0.99993
WBGene00003752	0.283826	2.73972	2.44718	0.117736	0.99993
WBGene00010822	-0.27922	3.31637	2.44709	0.117743	0.99993
WBGene00018897	-0.124515	5.66706	2.4469	0.117757	0.99993
WBGene00005017	-2.10392	0.246717	2.44286	0.11806	0.99993
WBGene00008358	-0.460333	0.855505	2.44265	0.118077	0.99993
WBGene00014019	-0.127466	5.26682	2.44227	0.118105	0.99993
WBGene00011773	-0.146857	5.43545	2.43757	0.118459	0.99993
WBGene00012203	-0.129428	5.51961	2.43747	0.118467	0.99993
WBGene00009676	-0.335472	2.26302	2.43671	0.118524	0.99993
WBGene00017017	-0.224464	3.82978	2.43385	0.118741	0.99993
WBGene00000697	0.898526	0.263128	2.43164	0.118908	0.99993
WBGene00016611	-0.154397	4.71256	2.43088	0.118966	0.99993
WBGene00194986	-0.178764	4.32509	2.43057	0.11899	0.99993
WBGene00011066	-0.116685	5.72163	2.4304	0.119002	0.99993
WBGene00015934	-0.421153	0.807578	2.42923	0.119092	0.99993
WBGene00007550	0.562604	0.394886	2.42744	0.119227	0.99993
WBGene00001258	0.137691	6.35026	2.42147	0.119683	0.99993
WBGene00006386	-0.125884	5.68695	2.41656	0.120059	0.99993
WBGene00008140	0.182666	5.43896	2.41459	0.12021	0.99993
WBGene00021895	0.427718	3.46887	2.41404	0.120252	0.99993
WBGene00011445	0.49188	1.54845	2.40721	0.120778	0.99993
WBGene00007135	0.153777	5.75864	2.40617	0.120858	0.99993
WBGene00019022	0.309617	2.91408	2.40037	0.121307	0.99993
WBGene00019426	0.442539	1.36902	2.39955	0.12137	0.99993
WBGene00016513	0.41229	1.43261	2.39953	0.121372	0.99993
WBGene00020932	-0.125749	6.07437	2.39499	0.121725	0.99993
WBGene00008995	-0.18365	3.97533	2.3939	0.121809	0.99993
WBGene00009941	-0.405263	1.43996	2.39319	0.121865	0.99993
WBGene00022240	0.43426	0.521473	2.38657	0.122382	0.99993
WBGene00019515	0.399583	3.85163	2.38494	0.122509	0.99993
WBGene00008196	-0.146833	5.51317	2.38417	0.12257	0.99993
WBGene00008587	-0.342709	1.77411	2.37339	0.123419	0.99993
WBGene00009430	0.2347	5.56069	2.37182	0.123543	0.99993
WBGene00003017	0.611996	0.543209	2.37048	0.123649	0.99993
WBGene00004077	0.203365	4.45676	2.36993	0.123692	0.99993
WBGene00021872	-0.16714	4.76265	2.36969	0.123712	0.99993
WBGene00006964	0.138032	6.54766	2.36721	0.123908	0.99993
WBGene00003153	0.148892	7.99876	2.36616	0.123991	0.99993
WBGene00016589	-0.102666	6.53435	2.36525	0.124064	0.99993
WBGene00016621	-0.212597	3.58239	2.35941	0.12453	0.99993
WBGene00011378	0.306122	3.17696	2.35607	0.124796	0.99993
WBGene00006407	0.146432	5.21764	2.35468	0.124907	0.99993
WBGene00013633	0.359579	2.4874	2.3522	0.125107	0.99993
WBGene00017747	-0.18344	4.05038	2.35057	0.125237	0.99993
WBGene00015857	0.423278	1.29741	2.35046	0.125246	0.99993
WBGene00010160	0.203077	3.9407	2.3467	0.125548	0.99993
WBGene00003728	-0.319464	2.95694	2.34657	0.125559	0.99993
WBGene00010042	-0.125333	5.88614	2.34512	0.125676	0.99993
WBGene00050943	-0.279153	2.69304	2.34427	0.125745	0.99993
WBGene00004985	-0.180875	5.37491	2.34276	0.125866	0.99993
WBGene00016323	-0.12702	6.26416	2.34226	0.125906	0.99993
WBGene00019594	-0.473171	0.412024	2.3405	0.126049	0.99993
WBGene00021149	-0.182678	4.64177	2.33923	0.126152	0.99993
WBGene00013740	-0.144628	5.35752	2.33858	0.126204	0.99993
WBGene00001745	0.30281	3.09549	2.33702	0.126331	0.99993
WBGene00022073	0.356209	1.30114	2.33661	0.126364	0.99993
WBGene00017301	0.112552	8.20196	2.33657	0.126368	0.99993
WBGene00016883	0.736291	-0.17372	2.33572	0.126436	0.99993
WBGene00022176	-0.158856	5.33776	2.33381	0.126592	0.99993
WBGene00020092	0.141779	6.64285	2.33366	0.126604	0.99993
WBGene00009161	0.124453	6.29696	2.32931	0.126958	0.99993
WBGene00010055	0.118449	7.44925	2.32796	0.127068	0.99993
WBGene00011679	0.135159	5.64932	2.32784	0.127078	0.99993
WBGene00006611	-0.903387	-0.0939104	2.3253	0.127286	0.99993
WBGene00015105	-0.214575	4.1539	2.32355	0.127429	0.99993
WBGene00303073	0.445939	0.969263	2.32202	0.127554	0.99993
WBGene00015025	-0.120799	6.17289	2.32116	0.127625	0.99993
WBGene00000797	-0.23204	3.3672	2.31579	0.128066	0.99993
WBGene00016717	-0.262921	2.70451	2.31295	0.128301	0.99993
WBGene00001933	-0.24245	2.6248	2.31247	0.12834	0.99993
WBGene00013845	-0.584444	0.973756	2.31239	0.128346	0.99993
WBGene00044696	-0.142247	6.81035	2.30917	0.128613	0.99993
WBGene00007712	-0.150668	5.45703	2.30881	0.128642	0.99993
WBGene00001708	0.197359	4.32207	2.30494	0.128963	0.99993
WBGene00010230	-0.144064	5.86897	2.30371	0.129065	0.99993
WBGene00013704	-0.236115	3.50373	2.30368	0.129068	0.99993
WBGene00020006	-0.311387	2.11815	2.30267	0.129152	0.99993
WBGene00015423	0.36244	1.76133	2.30078	0.129309	0.99993
WBGene00007121	0.649738	-0.063207	2.30047	0.129335	0.99993
WBGene00013874	-0.181469	4.21869	2.29992	0.129381	0.99993
WBGene00015418	0.152176	6.1387	2.29898	0.129459	0.99993
WBGene00000534	-0.121792	5.42935	2.2972	0.129608	0.99993
WBGene00009769	-0.139079	4.89321	2.29555	0.129745	0.99993
WBGene00020921	-0.17477	4.70666	2.29184	0.130056	0.99993
WBGene00001764	0.486338	0.519596	2.29105	0.130122	0.99993
WBGene00009686	0.256381	3.47848	2.29103	0.130124	0.99993
WBGene00010306	0.121185	6.42974	2.29003	0.130207	0.99993
WBGene00013506	0.233503	3.45676	2.28881	0.13031	0.99993
WBGene00015451	-0.192566	4.25256	2.28834	0.130349	0.99993
WBGene00019589	-0.364338	1.41761	2.28811	0.130368	0.99993
WBGene00001862	-0.115148	6.8059	2.28727	0.130439	0.99993
WBGene00000035	0.303493	1.94858	2.28576	0.130566	0.99993
WBGene00022727	0.513256	0.523117	2.28518	0.130615	0.99993
WBGene00022485	-0.4842	0.595678	2.28461	0.130663	0.99993
WBGene00011250	-0.108822	5.99204	2.27725	0.131284	0.99993
WBGene00012529	0.172593	5.21664	2.27688	0.131316	0.99993
WBGene00006810	0.153746	4.83155	2.27572	0.131414	0.99993
WBGene00009592	-0.374398	1.57223	2.27553	0.13143	0.99993
WBGene00002075	0.127141	7.03027	2.27505	0.131471	0.99993
WBGene00017350	0.305688	2.37489	2.26689	0.132165	0.99993
WBGene00015180	-0.300073	2.09026	2.2653	0.132301	0.99993
WBGene00019838	-0.141857	5.35038	2.26141	0.132633	0.99993
WBGene00006614	0.513081	0.147619	2.25758	0.132962	0.99993
WBGene00022643	0.31642	1.76175	2.25656	0.133049	0.99993
WBGene00004181	0.129086	5.94624	2.25627	0.133074	0.99993
WBGene00007549	0.173822	4.47568	2.25515	0.133171	0.99993
WBGene00303002	0.345125	1.88903	2.25358	0.133306	0.99993
WBGene00007070	-0.125006	5.38474	2.25181	0.133458	0.99993
WBGene00018340	0.218245	3.60833	2.24618	0.133945	0.99993
WBGene00006893	0.153108	4.59387	2.24589	0.133969	0.99993
WBGene00013460	0.15561	4.5746	2.24364	0.134165	0.99993
WBGene00044003	-0.485264	0.345793	2.24355	0.134173	0.99993
WBGene00003735	0.188838	3.9685	2.24301	0.13422	0.99993
WBGene00022389	0.221605	4.34528	2.24098	0.134396	0.99993
WBGene00001366	-0.232152	3.16417	2.23924	0.134547	0.99993
WBGene00009824	0.240532	4.49822	2.23845	0.134616	0.99993
WBGene00011729	0.234783	6.35562	2.23491	0.134925	0.99993
WBGene00010998	0.528056	1.58402	2.23474	0.134939	0.99993
WBGene00017460	-0.149359	5.26121	2.23459	0.134953	0.99993
WBGene00010876	0.389203	1.36953	2.23436	0.134973	0.99993
WBGene00019619	0.223687	4.91471	2.23422	0.134985	0.99993
WBGene00011100	0.375832	1.38493	2.2337	0.135031	0.99993
WBGene00012359	0.113193	6.30917	2.23031	0.135327	0.99993
WBGene00044568	-0.564528	0.0259718	2.23013	0.135342	0.99993
WBGene00009396	-0.134696	5.49598	2.22958	0.135391	0.99993
WBGene00020738	-0.140805	5.35099	2.22872	0.135466	0.99993
WBGene00000770	0.132278	6.01652	2.22843	0.135491	0.99993
WBGene00001476	0.448885	2.64625	2.22737	0.135584	0.99993
WBGene00012983	0.107327	6.4937	2.22727	0.135593	0.99993
WBGene00012499	-0.266016	2.19231	2.22566	0.135735	0.99993
WBGene00004062	0.232312	6.97783	2.22415	0.135867	0.99993
WBGene00000034	-0.958605	0.052102	2.2232	0.135951	0.99993
WBGene00004811	-0.730687	-0.174599	2.22205	0.136053	0.99993
WBGene00013562	0.521434	0.266114	2.21945	0.136282	0.99993
WBGene00018225	-0.552796	0.189384	2.21939	0.136286	0.99993
WBGene00012120	-0.382326	1.37214	2.2185	0.136366	0.99993
WBGene00000158	0.116532	5.97756	2.217	0.136498	0.99993
WBGene00016892	0.185143	5.36163	2.21438	0.13673	0.99993
WBGene00008622	0.158899	4.74379	2.21364	0.136795	0.99993
WBGene00009027	0.240517	3.56728	2.21215	0.136927	0.99993
WBGene00009930	-0.205566	3.56583	2.21135	0.136999	0.99993
WBGene00011064	-0.108681	6.74617	2.20991	0.137126	0.99993
WBGene00008409	-0.135267	5.66644	2.20814	0.137284	0.99993
WBGene00007987	0.245219	3.87981	2.20571	0.137501	0.99993
WBGene00013170	-0.435205	0.758485	2.205	0.137564	0.99993
WBGene00008997	0.487475	0.548616	2.20422	0.137634	0.99993
WBGene00007384	0.21078	4.62265	2.20214	0.137819	0.99993
WBGene00006388	-0.437548	1.20112	2.19865	0.138132	0.99993
WBGene00001490	0.302239	2.20984	2.19557	0.138408	0.99993
WBGene00013033	0.253856	2.53296	2.19434	0.138518	0.99993
WBGene00022102	0.481967	0.857112	2.19363	0.138583	0.99993
WBGene00001621	0.317234	2.00633	2.19349	0.138595	0.99993
WBGene00006368	-0.279779	2.10525	2.18357	0.139491	0.99993
WBGene00018206	0.213934	3.19111	2.18224	0.139611	0.99993
WBGene00009877	-0.32826	3.1515	2.18206	0.139628	0.99993
WBGene00020533	0.529038	0.702516	2.18139	0.139688	0.99993
WBGene00016177	-0.396325	1.2135	2.18118	0.139707	0.99993
WBGene00004765	0.233486	3.60065	2.1793	0.139878	0.99993
WBGene00018497	0.303476	2.12861	2.17929	0.139879	0.99993
WBGene00020479	-0.425827	0.897708	2.1792	0.139887	0.99993
WBGene00017269	-0.125797	5.93291	2.17896	0.139909	0.99993
WBGene00019587	0.265605	2.64498	2.17776	0.140018	0.99993
WBGene00197171	-0.395118	0.584479	2.17602	0.140177	0.99993
WBGene00010810	0.12833	5.5913	2.17596	0.140182	0.99993
WBGene00021531	-0.356554	1.12779	2.17241	0.140505	0.99993
WBGene00012555	0.186183	4.50702	2.16878	0.140838	0.99993
WBGene00021507	0.144294	6.14768	2.16804	0.140906	0.99993
WBGene00000731	0.628627	0.0442946	2.16706	0.140996	0.99993
WBGene00021689	0.160429	4.62403	2.16653	0.141044	0.99993
WBGene00017358	-0.18542	4.55367	2.16605	0.141088	0.99993
WBGene00008350	0.524675	0.224383	2.16504	0.141181	0.99993
WBGene00003745	-0.282249	2.00208	2.16471	0.141211	0.99993
WBGene00017282	-0.170486	5.31886	2.1642	0.141258	0.99993
WBGene00219699	-0.275455	2.13872	2.1634	0.141332	0.99993
WBGene00008607	-0.128726	5.86696	2.15826	0.141805	0.99993
WBGene00006685	0.258392	2.32418	2.15739	0.141886	0.99993
WBGene00016216	0.398259	1.05918	2.155	0.142106	0.99993
WBGene00022284	0.429825	0.527217	2.15064	0.14251	0.99993
WBGene00011776	-0.106042	6.12149	2.14813	0.142744	0.99993
WBGene00002717	0.149865	7.50937	2.14779	0.142775	0.99993
WBGene00017756	0.400093	2.71988	2.1477	0.142784	0.99993
WBGene00009215	-0.271998	4.04494	2.14763	0.14279	0.99993
WBGene00019617	0.20562	8.13624	2.14575	0.142965	0.99993
WBGene00019017	0.187556	9.56496	2.14545	0.142993	0.99993
WBGene00010759	-0.181195	4.81779	2.14482	0.143052	0.99993
WBGene00003647	0.405592	1.26561	2.14441	0.14309	0.99993
WBGene00001680	0.236773	3.14489	2.14376	0.14315	0.99993
WBGene00044452	0.376652	1.17218	2.1433	0.143194	0.99993
WBGene00015905	0.423042	0.85488	2.14271	0.143249	0.99993
WBGene00000205	-0.135915	5.36377	2.14197	0.143318	0.99993
WBGene00007647	-0.163363	4.92215	2.13974	0.143527	0.99993
WBGene00077636	0.350848	1.65888	2.13917	0.14358	0.99993
WBGene00003638	0.226762	3.79668	2.13891	0.143604	0.99993
WBGene00010740	-0.325542	2.16481	2.13727	0.143757	0.99993
WBGene00009444	-0.176973	5.25383	2.13585	0.143891	0.99993
WBGene00007849	0.287333	2.84787	2.13569	0.143905	0.99993
WBGene00021979	-1.12635	1.54675	2.13307	0.144151	0.99993
WBGene00004905	0.21675	3.67246	2.12998	0.144442	0.99993
WBGene00006789	0.255061	11.1019	2.12679	0.144744	0.99993
WBGene00004094	0.102315	7.873	2.12595	0.144823	0.99993
WBGene00016795	-0.54008	0.0126691	2.12531	0.144884	0.99993
WBGene00015944	0.287269	1.82252	2.12459	0.144952	0.99993
WBGene00001189	0.144819	5.60016	2.12415	0.144994	0.99993
WBGene00003620	-0.331166	2.31858	2.12404	0.145004	0.99993
WBGene00007890	0.347921	2.57541	2.12346	0.145058	0.99993
WBGene00043097	0.149609	4.95118	2.12338	0.145066	0.99993
WBGene00020744	-0.32844	1.67479	2.12234	0.145165	0.99993
WBGene00022047	-0.165433	4.44669	2.11874	0.145506	0.99993
WBGene00014017	-0.10775	5.88724	2.11872	0.145508	0.99993
WBGene00012975	0.515781	0.0469798	2.11754	0.14562	0.99993
WBGene00010619	-0.333041	1.24431	2.11697	0.145674	0.99993
WBGene00017443	0.329195	1.45825	2.11677	0.145694	0.99993
WBGene00012386	0.108984	5.93033	2.11601	0.145766	0.99993
WBGene00011116	-0.11396	5.64347	2.11477	0.145884	0.99993
WBGene00045268	-0.21628	4.50444	2.11431	0.145928	0.99993
WBGene00011890	-0.105779	5.89403	2.11429	0.14593	0.99993
WBGene00022719	-0.119489	5.77755	2.11371	0.145985	0.99993
WBGene00004230	0.37654	1.14421	2.11194	0.146154	0.99993
WBGene00001152	-0.234346	2.97546	2.11184	0.146163	0.99993
WBGene00004180	-0.120069	5.66725	2.11174	0.146173	0.99993
WBGene00019654	-0.328323	2.57575	2.1112	0.146225	0.99993
WBGene00020126	0.370992	1.42318	2.11084	0.146259	0.99993
WBGene00018391	-0.119734	6.21133	2.11056	0.146285	0.99993
WBGene00021886	0.356883	2.20403	2.10482	0.146835	0.99993
WBGene00011193	-0.179615	4.43957	2.10449	0.146867	0.99993
WBGene00022488	0.152348	4.71061	2.10257	0.147052	0.99993
WBGene00010962	-0.136573	10.1223	2.10222	0.147086	0.99993
WBGene00020190	-0.130001	5.79089	2.10145	0.14716	0.99993
WBGene00021009	0.149474	5.28132	2.09964	0.147334	0.99993
WBGene00015913	0.113655	9.72629	2.09908	0.147388	0.99993
WBGene00014612	0.521924	0.0182718	2.09877	0.147417	0.99993
WBGene00008194	0.141416	7.10466	2.09652	0.147635	0.99993
WBGene00016591	-0.226502	3.91591	2.09642	0.147645	0.99993
WBGene00302982	0.23854	3.26064	2.09516	0.147766	0.99993
WBGene00014136	-0.318546	3.85299	2.09467	0.147813	0.99993
WBGene00010749	-0.226034	3.89912	2.09394	0.147884	0.99993
WBGene00022125	0.190495	4.22943	2.09325	0.147951	0.99993
WBGene00020797	-0.352879	2.60414	2.09197	0.148075	0.99993
WBGene00015768	-0.275139	1.92407	2.09187	0.148085	0.99993
WBGene00006733	-0.0993821	6.9835	2.09114	0.148155	0.99993
WBGene00012390	0.267074	2.6335	2.08939	0.148325	0.99993
WBGene00019127	-0.0959559	6.94304	2.08898	0.148366	0.99993
WBGene00011810	-0.50841	-0.139321	2.08846	0.148416	0.99993
WBGene00006447	-0.132919	5.57176	2.08759	0.148501	0.99993
WBGene00007064	0.238829	2.84739	2.08617	0.148638	0.99993
WBGene00014258	0.108518	6.70696	2.08594	0.148661	0.99993
WBGene00045252	0.370508	0.879603	2.08529	0.148724	0.99993
WBGene00021783	0.188559	3.99809	2.08372	0.148877	0.99993
WBGene00013464	-0.149055	4.61086	2.08242	0.149004	0.99993
WBGene00000969	0.429245	2.85467	2.0815	0.149094	0.99993
WBGene00008985	0.452429	0.211758	2.08071	0.149171	0.99993
WBGene00008726	-1.00912	0.551328	2.0802	0.149221	0.99993
WBGene00018398	-0.138649	5.48727	2.07883	0.149354	0.99993
WBGene00021733	0.227645	3.33637	2.07701	0.149533	0.99993
WBGene00009065	0.245218	6.61075	2.07681	0.149552	0.99993
WBGene00001746	0.130493	5.61521	2.0756	0.149671	0.99993
WBGene00003884	-0.3819	1.31592	2.07441	0.149788	0.99993
WBGene00009974	0.118575	6.30125	2.07382	0.149846	0.99993
WBGene00020128	0.606724	5.80771	2.07371	0.149856	0.99993
WBGene00045052	-0.451378	0.549343	2.07369	0.149858	0.99993
WBGene00003870	-0.111917	6.1534	2.07101	0.150122	0.99993
WBGene00219886	-0.296016	1.69011	2.06891	0.150329	0.99993
WBGene00007840	0.269819	2.23297	2.06881	0.150339	0.99993
WBGene00021678	0.318616	2.26684	2.06876	0.150344	0.99993
WBGene00000005	0.246097	3.33319	2.06844	0.150376	0.99993
WBGene00017258	-0.321285	2.2763	2.06836	0.150383	0.99993
WBGene00001754	0.271493	3.25087	2.06816	0.150403	0.99993
WBGene00022069	0.301164	9.22885	2.06814	0.150405	0.99993
WBGene00018903	-0.447968	0.749173	2.0677	0.150449	0.99993
WBGene00206482	-0.505191	0.09695	2.06693	0.150524	0.99993
WBGene00015828	-0.327042	1.94132	2.06676	0.150541	0.99993
WBGene00008692	0.181819	3.87831	2.06674	0.150543	0.99993
WBGene00011232	0.119021	9.56657	2.06635	0.150582	0.99993
WBGene00044071	0.225236	3.83076	2.06501	0.150714	0.99993
WBGene00021789	0.138363	4.98905	2.0649	0.150725	0.99993
WBGene00018681	0.178919	4.77944	2.06314	0.150899	0.99993
WBGene00016970	-0.205987	3.32756	2.06107	0.151104	0.99993
WBGene00235348	0.347453	1.54678	2.05892	0.151318	0.99993
WBGene00003516	0.23215	2.90672	2.05538	0.151669	0.99993
WBGene00020343	-0.343646	1.05983	2.05301	0.151906	0.99993
WBGene00020089	0.155078	4.76139	2.05228	0.151979	0.99993
WBGene00013015	0.21385	3.67481	2.05224	0.151983	0.99993
WBGene00004227	0.176602	4.17484	2.05066	0.152141	0.99993
WBGene00008394	-0.122363	5.35172	2.04858	0.152349	0.99993
WBGene00014137	0.238918	3.22175	2.04837	0.152369	0.99993
WBGene00021471	0.279576	2.01472	2.04732	0.152475	0.99993
WBGene00009574	-0.139952	5.41379	2.04494	0.152713	0.99993
WBGene00008750	-0.117375	5.50521	2.04333	0.152874	0.99993
WBGene00019164	-0.195783	5.29455	2.04186	0.153023	0.99993
WBGene00016677	0.273598	3.16529	2.04128	0.153081	0.99993
WBGene00004235	0.143875	5.38777	2.04083	0.153126	0.99993
WBGene00001135	-0.389417	0.921442	2.03934	0.153277	0.99993
WBGene00007053	0.231076	5.86898	2.03712	0.1535	0.99993
WBGene00007718	-0.104479	6.87461	2.03528	0.153686	0.99993
WBGene00004383	-0.128939	5.70059	2.0333	0.153886	0.99993
WBGene00006389	-0.166478	4.50327	2.03319	0.153897	0.99993
WBGene00011790	0.559584	0.400876	2.0331	0.153907	0.99993
WBGene00012673	-0.324834	1.77163	2.03276	0.15394	0.99993
WBGene00012100	0.194089	3.85894	2.02797	0.154427	0.99993
WBGene00022149	0.152862	5.18036	2.02788	0.154436	0.99993
WBGene00022139	0.234995	4.48468	2.02784	0.15444	0.99993
WBGene00010985	0.26109	2.69338	2.02781	0.154443	0.99993
WBGene00012569	-0.296908	2.13734	2.02665	0.154561	0.99993
WBGene00019478	-0.203407	4.06941	2.0252	0.154708	0.99993
WBGene00021131	-0.280357	2.19043	2.02429	0.154801	0.99993
WBGene00004316	0.282605	1.79949	2.02429	0.154801	0.99993
WBGene00006787	0.280714	8.48742	2.02365	0.154867	0.99993
WBGene00017044	-0.127811	5.11089	2.02274	0.154959	0.99993
WBGene00015965	0.245099	4.07307	2.02046	0.155193	0.99993
WBGene00001674	0.255716	2.48501	2.01977	0.155262	0.99993
WBGene00010200	-0.585363	0.139129	2.01858	0.155384	0.99993
WBGene00004946	0.129556	6.07557	2.01834	0.155409	0.99993
WBGene00003182	0.25141	3.14786	2.01624	0.155624	0.99993
WBGene00007347	-0.227242	3.16897	2.01567	0.155682	0.99993
WBGene00022584	-0.298027	2.26563	2.01155	0.156106	0.99993
WBGene00017515	0.301286	2.91428	2.01008	0.156257	0.99993
WBGene00021751	0.304662	2.98306	2.0099	0.156275	0.99993
WBGene00013586	0.473185	0.102401	2.00779	0.156493	0.99993
WBGene00011692	-0.426198	0.70003	2.00775	0.156497	0.99993
WBGene00021311	-0.100777	5.9611	2.00467	0.156816	0.99993
WBGene00008819	-0.293294	2.28154	2.00422	0.156862	0.99993
WBGene00017429	0.376646	1.38287	2.00098	0.157197	0.99993
WBGene00017247	0.3339	1.72047	1.99931	0.157371	0.99993
WBGene00000120	-0.246759	3.19731	1.99905	0.157398	0.99993
WBGene00021603	0.294276	1.93708	1.99839	0.157466	0.99993
WBGene00009098	0.0989415	6.73834	1.99467	0.157854	0.99993
WBGene00016182	-0.118498	6.21645	1.9938	0.157944	0.99993
WBGene00009952	0.0969603	7.70479	1.99179	0.158153	0.99993
WBGene00001044	-0.1562	4.46019	1.99142	0.158193	0.99993
WBGene00011181	-0.187612	3.9994	1.99026	0.158314	0.99993
WBGene00019615	-0.24287	3.03341	1.99001	0.15834	0.99993
WBGene00004356	-0.190252	4.12374	1.9879	0.15856	0.99993
WBGene00001661	-0.138663	5.97355	1.98738	0.158615	0.99993
WBGene00021476	0.141745	4.52291	1.987	0.158655	0.99993
WBGene00004729	0.129593	5.03965	1.97792	0.15961	0.99993
WBGene00013603	0.289499	1.87785	1.97732	0.159673	0.99993
WBGene00017005	-0.180413	4.40579	1.97707	0.159699	0.99993
WBGene00011166	-0.281011	2.28518	1.97637	0.159773	0.99993
WBGene00014077	0.532907	0.171194	1.97548	0.159867	0.99993
WBGene00015385	-0.335291	1.75358	1.97519	0.159898	0.99993
WBGene00021679	-0.320283	1.29891	1.97415	0.160008	0.99993
WBGene00000301	-0.308627	2.85465	1.97388	0.160037	0.99993
WBGene00018184	-0.20931	3.68197	1.97325	0.160103	0.99993
WBGene00018807	-0.33351	1.13057	1.97312	0.160118	0.99993
WBGene00008442	-0.246092	3.26306	1.97311	0.160118	0.99993
WBGene00003471	0.55028	0.127937	1.97282	0.160149	0.99993
WBGene00008081	0.124344	5.69092	1.97257	0.160175	0.99993
WBGene00007073	0.302944	3.45016	1.97224	0.16021	0.99993
WBGene00007409	0.431316	0.794563	1.97143	0.160296	0.99993
WBGene00020131	0.0986014	6.53936	1.97097	0.160344	0.99993
WBGene00019020	0.248083	2.41225	1.97064	0.16038	0.99993
WBGene00021001	0.42617	0.365381	1.9686	0.160596	0.99993
WBGene00022795	0.463102	0.102485	1.96664	0.160805	0.99993
WBGene00019601	0.428177	1.2917	1.96616	0.160856	0.99993
WBGene00012659	0.125205	5.9271	1.95931	0.161587	0.99993
WBGene00018405	0.250333	2.78291	1.95843	0.161681	0.99993
WBGene00017676	-0.245753	2.86449	1.95806	0.161721	0.99993
WBGene00007808	-0.255572	3.64115	1.95765	0.161765	0.99993
WBGene00010567	-0.190443	3.49248	1.95718	0.161815	0.99993
WBGene00006705	-0.382069	1.631	1.95534	0.162013	0.99993
WBGene00020933	-0.102492	6.09834	1.95448	0.162105	0.99993
WBGene00004394	-2.52028	1.95164	1.95382	0.162176	0.99993
WBGene00022745	0.16119	4.87662	1.95211	0.16236	0.99993
WBGene00015494	-0.36537	1.11137	1.95147	0.162428	0.99993
WBGene00006959	-0.101019	7.53272	1.95049	0.162534	0.99993
WBGene00004246	0.125141	6.17102	1.95037	0.162548	0.99993
WBGene00022450	0.234864	3.31123	1.94971	0.162618	0.99993
WBGene00010328	-0.490285	0.569424	1.94959	0.162631	0.99993
WBGene00007330	0.130677	7.88884	1.94951	0.16264	0.99993
WBGene00009031	0.137149	6.05634	1.94812	0.16279	0.99993
WBGene00011131	-0.233331	2.66288	1.94807	0.162795	0.99993
WBGene00013446	0.226204	2.92172	1.94719	0.162889	0.99993
WBGene00008003	0.161018	5.46804	1.94701	0.16291	0.99993
WBGene00006756	0.333814	1.21363	1.9422	0.16343	0.99993
WBGene00021046	0.340059	1.38098	1.94061	0.163603	0.99993
WBGene00000839	0.0943488	6.40324	1.93969	0.163702	0.99993
WBGene00018375	-0.375784	1.33401	1.93961	0.163711	0.99993
WBGene00018710	0.210492	5.14179	1.93945	0.163728	0.99993
WBGene00011065	-0.323932	1.39112	1.93894	0.163784	0.99993
WBGene00010973	-0.587131	0.109136	1.93854	0.163827	0.99993
WBGene00018632	-0.140706	4.96466	1.93837	0.163846	0.99993
WBGene00007553	-0.34232	1.50153	1.93748	0.163943	0.99993
WBGene00017011	-0.120779	6.03478	1.93573	0.164133	0.99993
WBGene00001768	0.250788	2.74245	1.93533	0.164177	0.99993
WBGene00010194	-0.146615	4.70473	1.9307	0.164682	0.99993
WBGene00007585	-0.199373	3.43031	1.93063	0.164689	0.99993
WBGene00016783	-0.935266	0.163412	1.92884	0.164885	0.99993
WBGene00022159	0.124554	5.17332	1.92653	0.165138	0.99993
WBGene00017158	-0.125473	5.94213	1.92585	0.165214	0.99993
WBGene00020897	0.297608	2.48952	1.92325	0.165499	0.99993
WBGene00001454	0.265638	2.81029	1.92322	0.165502	0.99993
WBGene00000146	-0.0929481	7.08277	1.92251	0.16558	0.99993
WBGene00003400	0.171799	4.07915	1.92229	0.165604	0.99993
WBGene00001131	0.261693	5.17162	1.92227	0.165606	0.99993
WBGene00018971	-0.332849	3.14737	1.92186	0.165652	0.99993
WBGene00020864	0.524397	0.167642	1.92003	0.165853	0.99993
WBGene00018001	0.435607	1.45472	1.91649	0.166244	0.99993
WBGene00017716	-0.539396	-0.0760955	1.91648	0.166245	0.99993
WBGene00010504	-0.47646	0.0943507	1.91603	0.166295	0.99993
WBGene00019726	0.128393	5.06026	1.91292	0.166639	0.99993
WBGene00010745	-0.27954	3.38515	1.91167	0.166778	0.99993
WBGene00006393	-0.270855	3.21448	1.91096	0.166857	0.99993
WBGene00018046	0.188557	3.77471	1.90813	0.167172	0.99993
WBGene00001050	-0.132294	5.00155	1.90784	0.167204	0.99993
WBGene00000281	0.1181	5.45485	1.90631	0.167373	0.99993
WBGene00009708	-0.27792	2.90563	1.90619	0.167388	0.99993
WBGene00006319	-0.526887	0.295818	1.90452	0.167573	0.99993
WBGene00013985	0.122385	7.36208	1.90272	0.167774	0.99993
WBGene00015511	-0.508787	0.939849	1.90243	0.167807	0.99993
WBGene00016281	-0.388347	1.39555	1.89978	0.168103	0.99993
WBGene00175030	-0.153519	4.75597	1.89846	0.16825	0.99993
WBGene00006309	-0.503542	0.599751	1.8981	0.168291	0.99993
WBGene00001250	0.240339	4.20035	1.89662	0.168457	0.99993
WBGene00020952	0.207358	5.16244	1.89471	0.168671	0.99993
WBGene00011849	-0.163836	4.3219	1.89303	0.168861	0.99993
WBGene00022530	-0.540472	-0.0546608	1.89243	0.168928	0.99993
WBGene00044737	-0.169079	5.06985	1.89242	0.168929	0.99993
WBGene00011375	-0.106235	5.87693	1.89106	0.169082	0.99993
WBGene00007846	-0.193119	3.72459	1.89029	0.16917	0.99993
WBGene00010242	-0.313282	1.99525	1.89025	0.169174	0.99993
WBGene00012439	0.21224	3.30126	1.88976	0.169229	0.99993
WBGene00001372	-0.10725	6.528	1.88922	0.16929	0.99993
WBGene00007281	0.468302	0.00351479	1.889	0.169315	0.99993
WBGene00021795	-0.163064	4.49235	1.88898	0.169317	0.99993
WBGene00004278	0.189076	3.67315	1.88711	0.169529	0.99993
WBGene00021151	0.655155	-0.151447	1.88654	0.169593	0.99993
WBGene00021503	0.292899	4.80822	1.88589	0.169666	0.99993
WBGene00011967	-0.126298	5.26399	1.88566	0.169693	0.99993
WBGene00021901	-0.105723	6.4008	1.88563	0.169696	0.99993
WBGene00016911	0.327969	1.17964	1.88453	0.16982	0.99993
WBGene00014205	-0.180471	4.60753	1.88425	0.169851	0.99993
WBGene00009779	-0.4469	0.123389	1.88284	0.170012	0.99993
WBGene00016059	0.213153	3.56712	1.88278	0.170018	0.99993
WBGene00007508	-0.146057	5.55132	1.88233	0.17007	0.99993
WBGene00010337	0.112055	6.96926	1.8822	0.170084	0.99993
WBGene00015405	-0.11361	5.70472	1.8812	0.170197	0.99993
WBGene00018054	-0.493424	0.447886	1.88011	0.170322	0.99993
WBGene00010562	-0.11105	5.69863	1.8799	0.170345	0.99993
WBGene00020679	0.122139	8.4288	1.87949	0.170392	0.99993
WBGene00020784	-0.104207	5.93433	1.87916	0.17043	0.99993
WBGene00235106	0.350245	1.35843	1.8777	0.170596	0.99993
WBGene00017683	-0.106481	5.96331	1.87689	0.170688	0.99993
WBGene00018638	-0.106248	5.67289	1.8755	0.170847	0.99993
WBGene00011281	-0.105005	6.15309	1.87304	0.171127	0.99993
WBGene00015075	-0.104115	6.94768	1.87259	0.171178	0.99993
WBGene00018203	-0.315843	2.01614	1.8708	0.171384	0.99993
WBGene00016027	0.131465	5.80924	1.86999	0.171477	0.99993
WBGene00021036	0.215163	4.1645	1.86865	0.17163	0.99993
WBGene00009627	-0.129609	5.13511	1.86795	0.17171	0.99993
WBGene00014214	0.488734	0.277999	1.86668	0.171855	0.99993
WBGene00019096	0.418273	0.628325	1.86516	0.172031	0.99993
WBGene00015037	-0.23758	2.99289	1.86495	0.172055	0.99993
WBGene00001174	-0.596524	0.114905	1.86301	0.172278	0.99993
WBGene00008919	-0.115275	5.90614	1.86176	0.172421	0.99993
WBGene00016607	-0.109735	6.02792	1.86047	0.172571	0.99993
WBGene00006754	0.148924	9.60701	1.85897	0.172744	0.99993
WBGene00020508	-0.258102	2.46179	1.8588	0.172763	0.99993
WBGene00015486	-0.0966822	6.26464	1.85873	0.172771	0.99993
WBGene00007791	0.212511	3.98077	1.85835	0.172815	0.99993
WBGene00016920	-0.233465	2.41412	1.85762	0.1729	0.99993
WBGene00017648	-0.105911	6.3185	1.85717	0.172951	0.99993
WBGene00012867	-0.203807	2.98398	1.85374	0.173349	0.99993
WBGene00016902	-0.184673	3.57156	1.85347	0.173381	0.99993
WBGene00022300	0.14338	5.49062	1.85294	0.173442	0.99993
WBGene00019746	0.328307	1.18746	1.85268	0.173472	0.99993
WBGene00001453	-0.2655	2.67077	1.85234	0.173512	0.99993
WBGene00019547	0.476077	-0.0630408	1.85212	0.173537	0.99993
WBGene00013882	-0.259443	2.37406	1.84984	0.173802	0.99993
WBGene00004776	0.36714	0.805972	1.84861	0.173946	0.99993
WBGene00004311	0.187529	3.66554	1.84601	0.174248	0.99993
WBGene00012935	0.140753	4.44222	1.84544	0.174315	0.99993
WBGene00021849	-0.10358	6.29373	1.84515	0.174348	0.99993
WBGene00002297	0.122643	7.20951	1.84508	0.174357	0.99993
WBGene00018895	-0.283087	2.72328	1.8444	0.174436	0.99993
WBGene00015514	0.110016	8.73758	1.8434	0.174552	0.99993
WBGene00008670	-0.0982145	6.20171	1.84297	0.174604	0.99993
WBGene00009285	0.142047	7.37663	1.842	0.174717	0.99993
WBGene00020215	0.210212	2.93625	1.83986	0.174968	0.99993
WBGene00021006	0.300559	1.587	1.8388	0.175091	0.99993
WBGene00004813	-0.247029	3.12454	1.83838	0.175141	0.99993
WBGene00012634	0.350328	1.39053	1.83532	0.1755	0.99993
WBGene00003421	0.111633	5.3825	1.83452	0.175595	0.99993
WBGene00013096	0.120368	5.96196	1.83122	0.175983	0.99993
WBGene00002037	0.199699	4.79785	1.83075	0.176039	0.99993
WBGene00001247	0.276651	2.49184	1.83067	0.176048	0.99993
WBGene00016760	-0.22962	3.523	1.82993	0.176136	0.99993
WBGene00012644	0.137762	5.21921	1.82964	0.17617	0.99993
WBGene00015210	-0.473804	0.141505	1.82925	0.176216	0.99993
WBGene00021739	-0.267722	2.40517	1.8285	0.176305	0.99993
WBGene00006729	-0.149473	4.23205	1.82842	0.176314	0.99993
WBGene00195093	-0.103935	6.05087	1.8277	0.176399	0.99993
WBGene00012665	0.132788	4.84991	1.82674	0.176513	0.99993
WBGene00013422	0.23328	3.47644	1.82623	0.176574	0.99993
WBGene00010664	0.118833	7.15689	1.82468	0.176758	0.99993
WBGene00023498	-0.19865	3.64752	1.82451	0.176778	0.99993
WBGene00015759	-0.19154	5.21135	1.82346	0.176902	0.99993
WBGene00006583	0.239652	3.50378	1.82188	0.17709	0.99993
WBGene00009453	0.141209	5.38401	1.82058	0.177244	0.99993
WBGene00020093	-0.186989	4.2134	1.81919	0.17741	0.99993
WBGene00019211	0.17118	4.35076	1.81825	0.177522	0.99993
WBGene00012395	0.1142	5.26767	1.81799	0.177553	0.99993
WBGene00021664	0.298153	2.39541	1.81772	0.177584	0.99993
WBGene00020258	-0.268287	1.85818	1.8171	0.177659	0.99993
WBGene00001493	0.134079	5.96076	1.81656	0.177723	0.99993
WBGene00008641	-0.122787	5.80026	1.81655	0.177724	0.99993
WBGene00014243	0.095325	7.16546	1.81633	0.177751	0.99993
WBGene00015454	-0.126415	5.24194	1.81581	0.177813	0.99993
WBGene00044901	-1.02035	2.10763	1.8158	0.177814	0.99993
WBGene00003164	-0.107076	5.98873	1.8148	0.177933	0.99993
WBGene00016754	-0.174318	3.8991	1.81295	0.178155	0.99993
WBGene00007748	-0.32893	2.11527	1.81219	0.178246	0.99993
WBGene00016245	-0.132366	5.8942	1.81179	0.178294	0.99993
WBGene00013169	0.268468	2.25943	1.81067	0.178428	0.99993
WBGene00012474	0.217821	5.77589	1.80823	0.178721	0.99993
WBGene00006452	0.124927	5.2594	1.80785	0.178767	0.99993
WBGene00010963	-0.110868	8.1033	1.80711	0.178855	0.99993
WBGene00011298	-0.209035	3.24152	1.80583	0.17901	0.99993
WBGene00007450	-0.430928	0.0629156	1.80292	0.17936	0.99993
WBGene00020095	-0.128595	4.98409	1.80249	0.179412	0.99993
WBGene00020767	0.392889	0.658249	1.80192	0.179481	0.99993
WBGene00013577	0.0952031	6.14264	1.80112	0.179577	0.99993
WBGene00022157	0.274898	2.0975	1.80003	0.179708	0.99993
WBGene00003826	0.0961412	6.59089	1.79886	0.179851	0.99993
WBGene00002256	-0.162969	4.96381	1.79771	0.17999	0.99993
WBGene00021549	0.162485	4.15894	1.79631	0.180159	0.99993
WBGene00022382	-0.241777	5.64062	1.796	0.180197	0.99993
WBGene00001478	-0.266476	2.49522	1.79442	0.180388	0.99993
WBGene00016360	-0.218269	5.25536	1.7939	0.180451	0.99993
WBGene00022447	0.261131	2.24676	1.79209	0.180671	0.99993
WBGene00045407	-0.163218	4.44901	1.79168	0.180722	0.99993
WBGene00006950	-3.02009	-0.28069	1.79163	0.180727	0.99993
WBGene00008157	-0.338012	0.979074	1.79151	0.180742	0.99993
WBGene00000905	-0.344143	1.56414	1.79014	0.180909	0.99993
WBGene00016384	-0.117173	5.3483	1.78952	0.180985	0.99993
WBGene00015673	0.446114	0.345494	1.78864	0.181092	0.99993
WBGene00011684	0.361741	1.83919	1.78752	0.181229	0.99993
WBGene00009759	-0.35774	1.83891	1.78642	0.181363	0.99993
WBGene00007138	-0.386699	0.847745	1.78488	0.181552	0.99993
WBGene00013011	0.140867	5.24569	1.78466	0.181578	0.99993
WBGene00220006	0.399377	0.937912	1.78463	0.181582	0.99993
WBGene00011263	-0.263403	2.18585	1.78413	0.181643	0.99993
WBGene00008555	0.153937	5.1924	1.78412	0.181645	0.99993
WBGene00004721	-0.111073	5.8731	1.7837	0.181696	0.99993
WBGene00001164	-0.307538	2.33639	1.78361	0.181707	0.99993
WBGene00022776	-0.0940828	6.2394	1.78247	0.181846	0.99993
WBGene00001066	-2.2878	2.49043	1.77754	0.182452	0.99993
WBGene00005002	-0.18043	7.26821	1.77665	0.182561	0.99993
WBGene00022110	-0.204676	2.90434	1.77517	0.182744	0.99993
WBGene00020468	-0.510996	-0.108061	1.7734	0.182961	0.99993
WBGene00003678	0.17617	4.20481	1.77206	0.183127	0.99993
WBGene00010014	-0.443039	0.348675	1.77143	0.183205	0.99993
WBGene00018907	-0.447081	1.85298	1.77037	0.183336	0.99993
WBGene00015104	-0.0997102	6.33647	1.76801	0.183629	0.99993
WBGene00013433	-0.230425	2.73335	1.76669	0.183792	0.99993
WBGene00007348	0.219881	3.49295	1.76645	0.183822	0.99993
WBGene00219399	0.472456	-0.0838476	1.76614	0.18386	0.99993
WBGene00019633	-0.432094	0.831861	1.7639	0.184139	0.99993
WBGene00194935	-0.56485	0.123209	1.76327	0.184217	0.99993
WBGene00012585	0.127322	5.38872	1.7631	0.184238	0.99993
WBGene00008787	-0.422603	0.540784	1.76299	0.184252	0.99993
WBGene00015495	0.555212	0.0218573	1.76249	0.184314	0.99993
WBGene00018137	-0.0958856	6.59923	1.76133	0.184459	0.99993
WBGene00019576	-0.389928	0.926438	1.76036	0.184579	0.99993
WBGene00021281	0.111945	5.96795	1.75979	0.184651	0.99993
WBGene00012588	-0.346994	1.13049	1.75969	0.184663	0.99993
WBGene00018611	-0.10678	5.63452	1.75792	0.184885	0.99993
WBGene00009266	-0.11323	5.92896	1.7557	0.185161	0.99993
WBGene00001036	-0.157561	4.44207	1.75558	0.185176	0.99993
WBGene00220246	-0.154784	4.73084	1.75543	0.185196	0.99993
WBGene00000961	-0.145701	4.72026	1.75495	0.185255	0.99993
WBGene00008549	0.147291	5.78611	1.75472	0.185284	0.99993
WBGene00020632	0.242474	2.41792	1.75249	0.185563	0.99993
WBGene00017108	0.206759	3.49783	1.75246	0.185567	0.99993
WBGene00000547	0.121932	5.50242	1.75223	0.185597	0.99993
WBGene00022146	0.210659	2.93446	1.75078	0.185779	0.99993
WBGene00012195	-0.321199	2.01485	1.75049	0.185815	0.99993
WBGene00010396	-0.565532	-0.334651	1.74948	0.185942	0.99993
WBGene00009403	-0.269736	2.28575	1.7494	0.185952	0.99993
WBGene00001150	0.390001	1.31964	1.74874	0.186035	0.99993
WBGene00009662	-0.505733	0.803738	1.74773	0.186162	0.99993
WBGene00013737	-0.152909	4.49315	1.74417	0.186612	0.99993
WBGene00016336	0.431685	0.508609	1.74346	0.186701	0.99993
WBGene00016849	-0.308362	1.51418	1.74229	0.18685	0.99993
WBGene00019624	0.23942	2.62579	1.74143	0.186957	0.99993
WBGene00007290	-0.113045	5.68545	1.74032	0.187098	0.99993
WBGene00018755	0.3463	1.61567	1.73921	0.18724	0.99993
WBGene00020399	-0.107979	5.49069	1.73884	0.187286	0.99993
WBGene00016138	-0.205616	3.3848	1.73816	0.187372	0.99993
WBGene00010293	-0.2105	3.30806	1.73773	0.187426	0.99993
WBGene00019344	-0.23893	2.24568	1.73575	0.187679	0.99993
WBGene00001584	-0.0928747	6.46482	1.73329	0.187991	0.99993
WBGene00008952	-0.446577	0.128855	1.73322	0.188	0.99993
WBGene00003839	-0.446064	0.339413	1.73256	0.188084	0.99993
WBGene00013896	0.331345	2.81569	1.73145	0.188226	0.99993
WBGene00008419	0.112395	5.42959	1.73137	0.188235	0.99993
WBGene00013605	-0.203223	3.62348	1.73049	0.188348	0.99993
WBGene00017550	-0.364426	1.692	1.73008	0.188401	0.99993
WBGene00004926	0.349758	1.01258	1.72916	0.188519	0.99993
WBGene00003060	0.178538	6.27293	1.72835	0.188622	0.99993
WBGene00006446	-0.118191	5.5939	1.72828	0.18863	0.99993
WBGene00015173	0.132467	5.78921	1.72665	0.18884	0.99993
WBGene00007756	-0.144388	5.66645	1.72643	0.188867	0.99993
WBGene00003024	-0.318776	1.15263	1.72513	0.189034	0.99993
WBGene00007277	-0.105509	5.70381	1.72453	0.189111	0.99993
WBGene00022379	-0.280216	1.6472	1.72442	0.189125	0.99993
WBGene00018427	-0.134607	5.34643	1.72429	0.189142	0.99993
WBGene00014206	-0.297311	1.63427	1.72335	0.189262	0.99993
WBGene00021563	0.162358	3.88089	1.72202	0.189433	0.99993
WBGene00020509	0.147017	4.52728	1.72176	0.189467	0.99993
WBGene00020265	0.318096	1.45795	1.72099	0.189565	0.99993
WBGene00006454	-0.369102	0.998541	1.71981	0.189717	0.99993
WBGene00000788	-0.173837	6.62192	1.71957	0.189748	0.99993
WBGene00011940	0.117766	6.00101	1.71955	0.189751	0.99993
WBGene00003541	0.363893	1.31815	1.71924	0.18979	0.99993
WBGene00001509	-0.0937792	6.62355	1.71878	0.18985	0.99993
WBGene00045212	0.318251	1.30642	1.71778	0.189979	0.99993
WBGene00008487	0.455624	0.0332272	1.71767	0.189993	0.99993
WBGene00015551	-0.123488	6.07313	1.71655	0.190137	0.99993
WBGene00000367	0.232977	2.69124	1.71592	0.190219	0.99993
WBGene00022680	-2.5987	0.924657	1.71524	0.190307	0.99993
WBGene00004013	-0.353625	1.31405	1.71466	0.190381	0.99993
WBGene00045399	-0.118449	5.63532	1.71449	0.190404	0.99993
WBGene00000535	-0.140605	5.28939	1.71388	0.190483	0.99993
WBGene00003129	0.122902	5.44595	1.71387	0.190485	0.99993
WBGene00022769	-0.224734	2.48597	1.71165	0.190771	0.99993
WBGene00000118	-0.0923099	6.07392	1.71087	0.190872	0.99993
WBGene00010705	0.41139	1.10811	1.70903	0.191112	0.99993
WBGene00021362	-0.433657	0.507246	1.70894	0.191122	0.99993
WBGene00002269	-0.116313	7.4928	1.70811	0.191231	0.99993
WBGene00001169	0.102351	8.95644	1.70805	0.191239	0.99993
WBGene00002069	-0.284252	1.54694	1.70782	0.191268	0.99993
WBGene00000763	0.158459	4.02759	1.70642	0.19145	0.99993
WBGene00011194	-0.127575	4.97837	1.70591	0.191517	0.99993
WBGene00001449	0.193203	3.23221	1.70533	0.191593	0.99993
WBGene00013867	-0.131519	6.62623	1.70345	0.191837	0.99993
WBGene00004027	0.124716	5.82315	1.70339	0.191845	0.99993
WBGene00044304	0.53704	-0.0610784	1.70321	0.191869	0.99993
WBGene00017026	-0.286037	1.99355	1.70277	0.191926	0.99993
WBGene00018016	-0.0991713	5.77775	1.70179	0.192054	0.99993
WBGene00003368	0.296708	2.45506	1.70176	0.192058	0.99993
WBGene00012894	0.144275	4.85369	1.70154	0.192087	0.99993
WBGene00015378	0.215827	3.42173	1.70147	0.192096	0.99993
WBGene00044665	-0.228448	3.38035	1.70033	0.192244	0.99993
WBGene00001020	-0.122884	5.60981	1.70026	0.192254	0.99993
WBGene00022507	-0.534616	0.153329	1.69792	0.19256	0.99993
WBGene00008831	0.318597	1.10187	1.69743	0.192625	0.99993
WBGene00016434	-0.136859	5.24367	1.69238	0.193288	0.99993
WBGene00021316	0.144219	6.35857	1.69232	0.193296	0.99993
WBGene00044455	-0.408041	0.452907	1.69178	0.193367	0.99993
WBGene00004976	0.227326	3.21234	1.69158	0.193393	0.99993
WBGene00044345	-0.188873	3.86613	1.69137	0.19342	0.99993
WBGene00021487	0.27266	2.29857	1.69012	0.193585	0.99993
WBGene00302976	0.178066	3.68851	1.68916	0.193712	0.99993
WBGene00000186	0.128704	4.88927	1.68711	0.193982	0.99993
WBGene00013735	0.110364	5.43432	1.687	0.193997	0.99993
WBGene00015188	0.168691	3.95143	1.68639	0.194077	0.99993
WBGene00004947	0.179855	5.02441	1.68558	0.194185	0.99993
WBGene00012251	0.220544	3.75589	1.68524	0.19423	0.99993
WBGene00010295	-0.210451	3.03938	1.68362	0.194444	0.99993
WBGene00009793	0.141342	5.56447	1.68081	0.194816	0.99993
WBGene00001053	0.409447	0.900275	1.68043	0.194867	0.99993
WBGene00022737	-0.103724	5.48319	1.67887	0.195075	0.99993
WBGene00012230	0.0982371	6.1663	1.67626	0.195422	0.99993
WBGene00010965	-0.133949	9.55341	1.67427	0.195687	0.99993
WBGene00008868	0.281625	1.66182	1.67418	0.1957	0.99993
WBGene00009314	0.157299	5.40063	1.67219	0.195965	0.99993
WBGene00011760	-0.217754	2.55293	1.67126	0.19609	0.99993
WBGene00011668	0.199522	5.62949	1.67047	0.196196	0.99993
WBGene00006387	0.185635	4.03996	1.66645	0.196735	0.99993
WBGene00004092	0.437816	0.234291	1.6653	0.19689	0.99993
WBGene00045306	-0.338253	0.73962	1.66518	0.196905	0.99993
WBGene00002063	0.193915	3.19115	1.66508	0.196919	0.99993
WBGene00021709	-0.243392	4.42556	1.66399	0.197066	0.99993
WBGene00011955	0.322777	1.16325	1.66362	0.197115	0.99993
WBGene00003567	0.178593	4.53253	1.6636	0.197117	0.99993
WBGene00007270	-0.0963582	5.88373	1.66327	0.197162	0.99993
WBGene00002257	-0.242272	3.45824	1.66167	0.197378	0.99993
WBGene00019219	0.133536	4.66738	1.66152	0.197398	0.99993
WBGene00010706	0.591825	0.341662	1.66141	0.197413	0.99993
WBGene00000203	-0.138443	4.9468	1.66077	0.197499	0.99993
WBGene00011269	-0.251063	2.70014	1.65933	0.197694	0.99993
WBGene00008313	0.21087	2.65197	1.6592	0.197711	0.99993
WBGene00003539	-0.142611	5.69574	1.65652	0.198073	0.99993
WBGene00022466	-0.116755	5.11196	1.65639	0.198091	0.99993
WBGene00019606	-0.113996	7.64591	1.65547	0.198216	0.99993
WBGene00003144	0.113642	6.63727	1.65424	0.198383	0.99993
WBGene00008413	-0.112644	5.9655	1.65264	0.1986	0.99993
WBGene00013792	0.158933	4.24448	1.6512	0.198796	0.99993
WBGene00017055	0.409293	0.564476	1.65103	0.198819	0.99993
WBGene00006615	0.439782	0.72862	1.65017	0.198935	0.99993
WBGene00015348	0.193858	3.73346	1.64992	0.19897	0.99993
WBGene00018280	-0.459302	0.752699	1.64734	0.199321	0.99993
WBGene00011954	0.219112	3.62159	1.64641	0.199448	0.99993
WBGene00007862	-0.447124	0.113601	1.64635	0.199457	0.99993
WBGene00008284	0.243916	3.83325	1.64601	0.199502	0.99993
WBGene00019911	-0.351392	0.873515	1.64576	0.199537	0.99993
WBGene00010555	-0.121141	5.62175	1.64536	0.199591	0.99993
WBGene00021845	-0.112313	6.02973	1.64468	0.199684	0.99993
WBGene00013978	-0.385209	1.36428	1.64427	0.199741	0.99993
WBGene00021388	0.343546	0.915278	1.64412	0.199761	0.99993
WBGene00018330	0.162374	4.06166	1.64384	0.1998	0.99993
WBGene00004167	0.204201	8.40435	1.64325	0.19988	0.99993
WBGene00001374	0.313839	1.23032	1.64106	0.20018	0.99993
WBGene00022015	0.121412	4.79448	1.63892	0.200474	0.99993
WBGene00011824	-0.302858	1.53292	1.63837	0.200549	0.99993
WBGene00022367	0.29609	1.66019	1.63751	0.200667	0.99993
WBGene00006464	-0.462741	1.12419	1.63738	0.200685	0.99993
WBGene00010311	-0.475823	0.0687054	1.63724	0.200705	0.99993
WBGene00006392	-0.109374	5.26411	1.63678	0.200769	0.99993
WBGene00015032	0.359023	0.654161	1.63587	0.200893	0.99993
WBGene00010542	-0.111325	5.25556	1.63384	0.201173	0.99993
WBGene00006710	0.160619	4.42935	1.63379	0.20118	0.99993
WBGene00077691	-2.14773	-0.256026	1.6335	0.20122	0.99993
WBGene00019892	-0.127566	4.59342	1.63217	0.201403	0.99993
WBGene00008127	-0.208166	2.29716	1.62898	0.201844	0.99993
WBGene00044488	0.264207	2.72727	1.62877	0.201873	0.99993
WBGene00017053	-0.11481	5.18785	1.62848	0.201913	0.99993
WBGene00004324	-0.115415	5.61561	1.6281	0.201966	0.99993
WBGene00044689	0.149698	6.8457	1.62761	0.202034	0.99993
WBGene00006066	-0.197278	2.96129	1.62728	0.20208	0.99993
WBGene00013041	-0.284065	1.41408	1.62665	0.202167	0.99993
WBGene00044176	0.4197	0.776401	1.624	0.202535	0.99993
WBGene00044891	-0.253916	3.13506	1.62323	0.202642	0.99993
WBGene00019604	0.159277	4.35476	1.6227	0.202715	0.99993
WBGene00022419	-0.384555	0.553742	1.62187	0.202831	0.99993
WBGene00010905	-0.114519	5.67881	1.61818	0.203346	0.99993
WBGene00010272	-0.143693	4.77799	1.61723	0.203478	0.99993
WBGene00012140	-0.176382	5.90672	1.61591	0.203663	0.99993
WBGene00022812	-0.107282	5.53217	1.61408	0.203919	0.99993
WBGene00019282	0.278926	1.5763	1.61239	0.204156	0.99993
WBGene00000065	0.112058	10.5654	1.61227	0.204174	0.99993
WBGene00004377	0.174527	4.12244	1.61066	0.204399	0.99993
WBGene00006721	0.169853	3.5145	1.61046	0.204427	0.99993
WBGene00000965	-0.110421	5.27596	1.61025	0.204456	0.99993
WBGene00001148	0.173646	3.66624	1.60988	0.204509	0.99993
WBGene00012228	-0.356113	0.624622	1.60881	0.20466	0.99993
WBGene00007993	0.0979892	6.18155	1.60846	0.204708	0.99993
WBGene00008018	0.362826	1.33962	1.60712	0.204898	0.99993
WBGene00015630	-0.406923	1.38604	1.60651	0.204983	0.99993
WBGene00010994	0.339249	1.32202	1.60633	0.205008	0.99993
WBGene00015165	0.344356	0.852949	1.6058	0.205083	0.99993
WBGene00013161	-0.211081	2.64654	1.60533	0.20515	0.99993
WBGene00007220	-0.260995	1.89192	1.60524	0.205162	0.99993
WBGene00019368	-0.417787	1.27133	1.60437	0.205284	0.99993
WBGene00003090	-0.132451	8.38101	1.60309	0.205466	0.99993
WBGene00008488	-0.149587	4.57269	1.60244	0.205557	0.99993
WBGene00007185	-0.110687	5.49834	1.60027	0.205865	0.99993
WBGene00016009	-0.358641	1.40548	1.60027	0.205865	0.99993
WBGene00000533	-0.0968496	5.69378	1.59996	0.205909	0.99993
WBGene00011888	0.586295	0.778278	1.59928	0.206005	0.99993
WBGene00011742	0.131446	5.00671	1.59807	0.206176	0.99993
WBGene00017796	-0.216256	2.69446	1.5976	0.206244	0.99993
WBGene00010524	-0.185622	3.52711	1.59737	0.206277	0.99993
WBGene00007948	0.426411	0.944494	1.59697	0.206333	0.99993
WBGene00019821	-0.125287	4.88591	1.596	0.206471	0.99993
WBGene00002041	0.154282	4.64725	1.59505	0.206606	0.99993
WBGene00021474	0.144185	5.59777	1.59495	0.20662	0.99993
WBGene00020417	-0.0938319	6.71251	1.59393	0.206765	0.99993
WBGene00009620	0.263194	3.03988	1.59351	0.206825	0.99993
WBGene00002915	0.306474	7.4194	1.59349	0.206828	0.99993
WBGene00011827	-0.142978	4.21718	1.59291	0.20691	0.99993
WBGene00019448	0.480336	0.12047	1.59287	0.206916	0.99993
WBGene00006465	-0.0909998	6.38053	1.59224	0.207006	0.99993
WBGene00021158	0.413794	0.229828	1.59168	0.207087	0.99993
WBGene00013219	-0.0976459	5.88418	1.59102	0.20718	0.99993
WBGene00010028	-0.217962	2.4366	1.5891	0.207455	0.99993
WBGene00007610	-0.217264	3.18106	1.58821	0.207582	0.99993
WBGene00044763	-0.297012	1.05513	1.58782	0.207639	0.99993
WBGene00009293	-0.331449	1.6675	1.58669	0.2078	0.99993
WBGene00001368	0.225785	2.67024	1.58637	0.207846	0.99993
WBGene00009800	-0.297257	1.20843	1.58591	0.207911	0.99993
WBGene00004990	-0.11151	7.96081	1.58547	0.207975	0.99993
WBGene00013258	0.16209	4.29013	1.58545	0.207978	0.99993
WBGene00003059	-0.102243	6.02995	1.58517	0.208017	0.99993
WBGene00004188	0.107443	5.50717	1.58496	0.208048	0.99993
WBGene00015124	0.258068	1.59229	1.58481	0.20807	0.99993
WBGene00011540	-0.198878	3.25247	1.58406	0.208177	0.99993
WBGene00018024	0.233008	5.79491	1.58347	0.208261	0.99993
WBGene00021637	0.231109	2.95293	1.58231	0.208428	0.99993
WBGene00013789	-0.211895	2.4274	1.58185	0.208495	0.99993
WBGene00302998	0.228814	3.42965	1.58174	0.20851	0.99993
WBGene00009294	-0.148169	4.84275	1.57912	0.208887	0.99993
WBGene00077525	-0.484505	0.997769	1.57909	0.208892	0.99993
WBGene00009094	-0.648611	-0.361061	1.57833	0.209002	0.99993
WBGene00010638	-0.116677	6.46498	1.57825	0.209012	0.99993
WBGene00044741	0.499053	0.476449	1.57757	0.209112	0.99993
WBGene00002038	0.176808	5.90166	1.57718	0.209168	0.99993
WBGene00044987	-0.110122	5.39333	1.57709	0.20918	0.99993
WBGene00021852	-0.102581	6.24476	1.57656	0.209257	0.99993
WBGene00001396	-0.0851771	7.31517	1.57448	0.209558	0.99993
WBGene00021910	0.129927	4.76303	1.57332	0.209725	0.99993
WBGene00017734	0.083737	7.42031	1.57288	0.209789	0.99993
WBGene00006765	0.344278	0.752857	1.57108	0.21005	0.99993
WBGene00044067	-0.0988198	6.18834	1.57083	0.210087	0.99993
WBGene00010425	0.10951	7.73885	1.57038	0.210152	0.99993
WBGene00015425	-0.0846904	6.35112	1.57003	0.210202	0.99993
WBGene00010649	-0.369253	0.906932	1.56941	0.210293	0.99993
WBGene00004816	-0.380374	0.835241	1.56829	0.210455	0.99993
WBGene00004880	0.143106	6.42327	1.56771	0.210539	0.99993
WBGene00017892	0.110021	8.23923	1.56692	0.210655	0.99993
WBGene00013692	-0.356873	1.11095	1.56647	0.21072	0.99993
WBGene00021743	-0.171158	5.77381	1.56284	0.211249	0.99993
WBGene00007576	-0.155121	4.84568	1.56251	0.211298	0.99993
WBGene00012739	-0.140819	4.71069	1.56232	0.211326	0.99993
WBGene00010089	-0.0958953	5.72516	1.56166	0.211423	0.99993
WBGene00016200	-0.105709	5.79188	1.56157	0.211435	0.99993
WBGene00020436	0.269746	2.49501	1.56155	0.211438	0.99993
WBGene00013594	0.247422	3.14765	1.56142	0.211458	0.99993
WBGene00000864	-0.471813	-0.0152976	1.56141	0.211459	0.99993
WBGene00000063	0.115232	10.5564	1.56113	0.2115	0.99993
WBGene00195146	-0.393174	0.232319	1.56022	0.211634	0.99993
WBGene00001390	-0.126389	5.42794	1.56009	0.211652	0.99993
WBGene00012756	0.131903	4.62313	1.56004	0.211659	0.99993
WBGene00044260	0.491593	0.292979	1.55712	0.212088	0.99993
WBGene00022475	-0.244667	2.78002	1.55617	0.212227	0.99993
WBGene00001898	0.232686	3.03229	1.55569	0.212297	0.99993
WBGene00016331	-0.0856109	6.80549	1.55485	0.21242	0.99993
WBGene00002261	-0.161156	3.93371	1.55388	0.212564	0.99993
WBGene00009064	0.126305	5.84766	1.55377	0.21258	0.99993
WBGene00010624	-0.0973913	6.09086	1.55353	0.212615	0.99993
WBGene00022813	0.179803	3.59376	1.55311	0.212677	0.99993
WBGene00007473	0.332598	0.992485	1.5527	0.212737	0.99993
WBGene00022394	-0.14469	5.29336	1.55079	0.213018	0.99993
WBGene00006039	0.158797	5.31825	1.55025	0.213098	0.99993
WBGene00009412	-0.455425	0.186224	1.54953	0.213205	0.99993
WBGene00021841	-0.122994	5.43641	1.54946	0.213215	0.99993
WBGene00007387	-0.134949	4.9155	1.54852	0.213354	0.99993
WBGene00000136	-0.167907	4.43404	1.54833	0.213382	0.99993
WBGene00013947	0.198766	4.11825	1.54538	0.213819	0.99993
WBGene00009927	0.553542	0.0417627	1.54487	0.213894	0.99993
WBGene00044253	0.239815	2.26864	1.54475	0.213912	0.99993
WBGene00011738	0.118222	5.54447	1.54456	0.21394	0.99993
WBGene00001915	-0.151912	4.31238	1.54367	0.214073	0.99993
WBGene00020102	0.138073	7.00564	1.54352	0.214095	0.99993
WBGene00016501	-0.0965172	6.63145	1.54274	0.21421	0.99993
WBGene00016376	-0.0986044	5.47452	1.54054	0.214538	0.99993
WBGene00000139	-0.320238	1.74206	1.54047	0.214547	0.99993
WBGene00010159	-0.115396	5.04088	1.53896	0.214773	0.99993
WBGene00021611	-0.346835	0.786756	1.53857	0.214832	0.99993
WBGene00013129	0.154035	4.20697	1.53633	0.215165	0.99993
WBGene00045058	0.428376	0.13644	1.53212	0.215795	0.99993
WBGene00021556	-0.234634	3.09662	1.53195	0.21582	0.99993
WBGene00006444	0.328678	3.06229	1.5319	0.215828	0.99993
WBGene00012231	-0.166866	4.23067	1.53002	0.216109	0.99993
WBGene00000140	0.137713	7.13837	1.52857	0.216327	0.99993
WBGene00021902	-0.126349	4.67137	1.52831	0.216366	0.99993
WBGene00008027	0.502026	0.155787	1.52826	0.216375	0.99993
WBGene00044062	0.296906	1.9232	1.52769	0.21646	0.99993
WBGene00022857	-0.191745	3.35641	1.52768	0.216461	0.99993
WBGene00005021	-0.113338	4.86737	1.52766	0.216464	0.99993
WBGene00020770	0.154346	4.61787	1.52747	0.216493	0.99993
WBGene00004095	0.12321	7.57005	1.52734	0.216513	0.99993
WBGene00007892	-0.219132	3.25715	1.52675	0.2166	0.99993
WBGene00014250	-0.110535	5.63181	1.52559	0.216775	0.99993
WBGene00004164	0.125834	4.69794	1.52552	0.216786	0.99993
WBGene00022574	-0.381913	0.865672	1.52447	0.216944	0.99993
WBGene00077593	-0.65809	0.884785	1.52234	0.217266	0.99993
WBGene00021602	-0.369693	0.743759	1.521	0.217468	0.99993
WBGene00164968	-0.294977	1.65185	1.52083	0.217493	0.99993
WBGene00009449	-0.293401	1.49758	1.52039	0.21756	0.99993
WBGene00003652	0.32155	1.39085	1.52031	0.217573	0.99993
WBGene00045355	-0.277474	2.42941	1.51991	0.217633	0.99993
WBGene00007900	-0.264448	1.859	1.51692	0.218087	0.99993
WBGene00001494	0.258806	1.88378	1.51662	0.218131	0.99993
WBGene00021015	0.14326	4.76218	1.51478	0.218411	0.99993
WBGene00008964	0.384567	0.47978	1.51477	0.218412	0.99993
WBGene00013580	0.18645	5.87509	1.5143	0.218484	0.99993
WBGene00045516	0.263425	1.41023	1.51353	0.2186	0.99993
WBGene00044535	-0.185802	5.04662	1.51321	0.21865	0.99993
WBGene00006565	0.168096	7.05961	1.51317	0.218657	0.99993
WBGene00006573	-0.234647	2.48104	1.51261	0.218742	0.99993
WBGene00015807	-0.16417	4.29079	1.51249	0.218759	0.99993
WBGene00012813	0.190893	3.32386	1.51245	0.218766	0.99993
WBGene00021209	0.129266	5.63738	1.51166	0.218886	0.99993
WBGene00021843	-0.11782	5.51923	1.51159	0.218897	0.99993
WBGene00004163	0.169542	3.56711	1.51136	0.218931	0.99993
WBGene00002184	0.339238	0.786155	1.51133	0.218936	0.99993
WBGene00011207	0.258122	2.76269	1.51103	0.218982	0.99993
WBGene00016705	-0.185172	3.17594	1.50856	0.219359	0.99993
WBGene00020208	0.150162	4.45918	1.50854	0.219361	0.99993
WBGene00021270	-0.0924048	6.96471	1.50765	0.219498	0.99993
WBGene00010571	-0.331096	1.03985	1.50704	0.219591	0.99993
WBGene00008078	0.212732	3.07339	1.50686	0.219619	0.99993
WBGene00018974	0.105024	5.96456	1.5065	0.219674	0.99993
WBGene00012357	0.209519	3.31703	1.50582	0.219778	0.99993
WBGene00016375	-0.137049	4.89848	1.50485	0.219926	0.99993
WBGene00021855	0.197884	2.96482	1.50357	0.220123	0.99993
WBGene00006594	0.171607	3.64689	1.50346	0.22014	0.99993
WBGene00009274	0.373936	1.49286	1.50325	0.220172	0.99993
WBGene00006978	-0.238132	2.36295	1.50271	0.220255	0.99993
WBGene00013725	-0.132208	5.02843	1.50205	0.220357	0.99993
WBGene00044672	-0.36267	0.966042	1.50161	0.220423	0.99993
WBGene00000421	0.10173	7.34802	1.50098	0.220521	0.99993
WBGene00000172	-0.190033	3.67123	1.50058	0.220581	0.99993
WBGene00021968	-0.309089	1.93836	1.50048	0.220598	0.99993
WBGene00003738	0.109519	6.56833	1.50015	0.220648	0.99993
WBGene00009575	-0.115158	5.72645	1.49797	0.220984	0.99993
WBGene00003064	-0.113859	5.87488	1.49766	0.221032	0.99993
WBGene00004932	-0.411184	0.768775	1.4975	0.221057	0.99993
WBGene00219207	-0.390871	0.589926	1.49685	0.221157	0.99993
WBGene00010140	-0.155489	4.41997	1.4957	0.221334	0.99993
WBGene00016490	0.224046	2.52282	1.4953	0.221395	0.99993
WBGene00012316	0.0873768	7.27028	1.49465	0.221497	0.99993
WBGene00008606	0.284227	1.997	1.49448	0.221523	0.99993
WBGene00021560	-0.139376	4.19885	1.4941	0.221581	0.99993
WBGene00006535	0.268055	2.07142	1.49363	0.221654	0.99993
WBGene00020109	-0.124208	5.15572	1.4936	0.221659	0.99993
WBGene00016111	-0.484623	-0.171296	1.49331	0.221704	0.99993
WBGene00004760	0.110762	7.37888	1.4928	0.221782	0.99993
WBGene00001702	0.221985	2.51208	1.49189	0.221923	0.99993
WBGene00013140	-0.0946088	5.7065	1.49186	0.221928	0.99993
WBGene00010019	0.351464	1.42471	1.49131	0.222014	0.99993
WBGene00006351	0.126183	7.31713	1.49066	0.222114	0.99993
WBGene00009645	-0.117165	4.89218	1.48976	0.222253	0.99993
WBGene00007170	0.404807	1.61171	1.48945	0.222302	0.99993
WBGene00016414	0.206013	2.92111	1.48899	0.222374	0.99993
WBGene00017356	-0.12669	5.72543	1.48833	0.222475	0.99993
WBGene00016104	0.277356	2.30592	1.48832	0.222477	0.99993
WBGene00008688	-0.106564	6.63801	1.48754	0.222598	0.99993
WBGene00016966	-0.14586	4.79186	1.48677	0.222718	0.99993
WBGene00017459	-0.256894	2.13146	1.48645	0.222768	0.99993
WBGene00007833	0.393492	3.12368	1.4856	0.222901	0.99993
WBGene00002278	0.135818	4.4155	1.48539	0.222933	0.99993
WBGene00011600	-0.0970992	5.53261	1.48533	0.222943	0.99993
WBGene00015235	-0.101724	5.97667	1.48505	0.222986	0.99993
WBGene00008031	0.361474	0.923256	1.48421	0.223117	0.99993
WBGene00008246	0.247912	1.7432	1.48356	0.223218	0.99993
WBGene00045271	0.273482	1.99507	1.48306	0.223297	0.99993
WBGene00009162	-0.296536	2.0032	1.48185	0.223486	0.99993
WBGene00003236	-0.15857	3.84314	1.48171	0.223507	0.99993
WBGene00044402	-0.400954	0.163445	1.48148	0.223543	0.99993
WBGene00008754	-0.268031	2.04982	1.47954	0.223847	0.99993
WBGene00220259	0.320049	1.43696	1.47942	0.223865	0.99993
WBGene00001227	-0.0822926	8.23217	1.47935	0.223877	0.99993
WBGene00009476	0.187931	3.14623	1.47902	0.223927	0.99993
WBGene00002042	-0.146626	4.3743	1.47843	0.224021	0.99993
WBGene00006649	-0.291466	3.5485	1.4783	0.22404	0.99993
WBGene00017993	-0.0912117	7.5124	1.47761	0.224149	0.99993
WBGene00004706	0.129595	6.01197	1.47643	0.224333	0.99993
WBGene00006589	0.256963	2.39554	1.47594	0.22441	0.99993
WBGene00020156	0.350135	1.55935	1.4758	0.224432	0.99993
WBGene00016373	-0.130895	4.57902	1.47556	0.224471	0.99993
WBGene00020389	-0.102985	5.98342	1.47451	0.224635	0.99993
WBGene00009013	-0.142693	5.07464	1.47424	0.224678	0.99993
WBGene00010091	0.17605	4.30019	1.47423	0.22468	0.99993
WBGene00018789	0.351802	1.20281	1.47394	0.224726	0.99993
WBGene00012641	-0.100569	5.56279	1.47351	0.224793	0.99993
WBGene00017312	-0.297429	1.64827	1.47334	0.224819	0.99993
WBGene00020889	-0.308534	1.05468	1.47301	0.224871	0.99993
WBGene00008949	0.485643	0.022171	1.47151	0.225107	0.99993
WBGene00019273	0.249391	4.15629	1.47102	0.225185	0.99993
WBGene00013189	0.155584	6.79683	1.47082	0.225216	0.99993
WBGene00020763	-0.0935144	5.7133	1.47065	0.225242	0.99993
WBGene00001165	0.315596	1.50429	1.47013	0.225325	0.99993
WBGene00016014	-0.0945501	6.66567	1.46987	0.225367	0.99993
WBGene00014228	-0.12173	4.57559	1.46945	0.225433	0.99993
WBGene00001145	0.211286	3.60763	1.46944	0.225435	0.99993
WBGene00020025	-0.206049	4.3655	1.46676	0.225858	0.99993
WBGene00020491	0.253004	1.97094	1.46665	0.225875	0.99993
WBGene00016062	-0.0968826	6.543	1.46589	0.225995	0.99993
WBGene00016358	0.197019	3.95261	1.46579	0.226011	0.99993
WBGene00016846	-0.233587	1.90205	1.46524	0.226098	0.99993
WBGene00009374	0.112923	6.43274	1.46374	0.226336	0.99993
WBGene00019004	0.0973951	5.79065	1.46093	0.226783	0.99993
WBGene00003755	0.340183	1.62126	1.46078	0.226806	0.99993
WBGene00007199	0.239871	1.66856	1.46015	0.226906	0.99993
WBGene00185088	-0.21129	2.9084	1.45992	0.226944	0.99993
WBGene00021000	-0.186781	3.66869	1.45812	0.22723	0.99993
WBGene00015267	0.124313	4.89931	1.45739	0.227346	0.99993
WBGene00009100	0.305351	1.34414	1.45653	0.227482	0.99993
WBGene00008506	0.0982958	9.56839	1.4514	0.228303	0.99993
WBGene00020796	-0.105642	6.16452	1.45128	0.228322	0.99993
WBGene00015386	-0.388627	0.788177	1.45114	0.228346	0.99993
WBGene00001526	0.0923513	6.30215	1.45078	0.228404	0.99993
WBGene00013075	0.123545	4.51984	1.44966	0.228583	0.99993
WBGene00014454	-0.243694	5.49956	1.44896	0.228695	0.99993
WBGene00022134	0.0982413	5.75401	1.44865	0.228744	0.99993
WBGene00018474	-0.102176	5.3208	1.44847	0.228773	0.99993
WBGene00015753	-0.364166	0.657682	1.44797	0.228855	0.99993
WBGene00016099	-0.251034	2.85198	1.44778	0.228884	0.99993
WBGene00006602	0.177298	4.35302	1.44728	0.228965	0.99993
WBGene00016790	-0.121282	6.35987	1.44698	0.229013	0.99993
WBGene00018132	-0.125915	5.48818	1.44671	0.229057	0.99993
WBGene00018665	-0.173336	3.46027	1.4464	0.229106	0.99993
WBGene00020582	-0.418242	0.039333	1.44615	0.229147	0.99993
WBGene00008422	0.116081	7.38179	1.44585	0.229195	0.99993
WBGene00000370	-0.106982	5.58731	1.44517	0.229305	0.99993
WBGene00002280	0.172173	9.83196	1.44506	0.229322	0.99993
WBGene00003660	-0.217474	2.95292	1.4441	0.229478	0.99993
WBGene00019929	0.39891	1.04901	1.44361	0.229556	0.99993
WBGene00000630	0.366007	0.354135	1.4432	0.229623	0.99993
WBGene00009953	-0.316125	1.2362	1.4425	0.229735	0.99993
WBGene00004898	0.267404	2.31734	1.44211	0.229798	0.99993
WBGene00003705	0.365446	1.79649	1.44102	0.229974	0.99993
WBGene00008420	-0.18529	4.04553	1.44091	0.229992	0.99993
WBGene00010960	-0.109599	9.46105	1.4396	0.230204	0.99993
WBGene00011498	-0.173278	3.50952	1.43873	0.230345	0.99993
WBGene00010110	0.373639	0.42601	1.43868	0.230353	0.99993
WBGene00019160	0.188385	3.5079	1.43855	0.230374	0.99993
WBGene00020120	0.280885	1.68655	1.43823	0.230427	0.99993
WBGene00009518	-0.223149	2.84906	1.43785	0.230487	0.99993
WBGene00001391	-0.352038	0.549767	1.43768	0.230515	0.99993
WBGene00008404	0.124173	4.61391	1.43674	0.230668	0.99993
WBGene00017250	0.21453	2.24043	1.43464	0.231008	0.99993
WBGene00185006	-0.394576	0.00580783	1.43281	0.231307	0.99993
WBGene00021155	-0.097565	6.13624	1.43277	0.231314	0.99993
WBGene00011398	0.0905836	6.09058	1.43155	0.231512	0.99993
WBGene00008768	-0.107107	5.55242	1.43105	0.231594	0.99993
WBGene00009272	-0.095458	6.05187	1.43058	0.23167	0.99993
WBGene00000214	0.0957549	11.3429	1.4303	0.231715	0.99993
WBGene00013216	0.191897	4.0567	1.42826	0.232049	0.99993
WBGene00017500	-0.155502	5.1411	1.42824	0.232052	0.99993
WBGene00022056	0.172568	3.72199	1.42685	0.232279	0.99993
WBGene00006306	0.351763	0.741343	1.42682	0.232285	0.99993
WBGene00077568	-0.231813	1.92549	1.42647	0.232341	0.99993
WBGene00019079	-0.132085	4.3864	1.4258	0.232451	0.99993
WBGene00017292	0.306165	1.71562	1.4245	0.232663	0.99993
WBGene00008298	0.171112	4.14879	1.42394	0.232756	0.99993
WBGene00017114	0.233626	2.93478	1.42388	0.232766	0.99993
WBGene00007934	0.419576	3.20934	1.42378	0.232783	0.99993
WBGene00018886	-0.304292	2.19976	1.42357	0.232817	0.99993
WBGene00009459	-0.219465	2.50306	1.4235	0.232827	0.99993
WBGene00015853	-0.10692	5.35519	1.42342	0.232841	0.99993
WBGene00017441	-0.274205	1.79404	1.42282	0.23294	0.99993
WBGene00020404	-0.106002	5.14013	1.42239	0.233011	0.99993
WBGene00012564	-0.173413	3.28937	1.42146	0.233163	0.99993
WBGene00018475	-0.111843	5.30711	1.42044	0.233331	0.99993
WBGene00003902	0.0990272	11.1933	1.42001	0.233402	0.99993
WBGene00003793	0.133556	8.61257	1.4196	0.233468	0.99993
WBGene00013006	0.149345	3.79938	1.41657	0.23397	0.99993
WBGene00013037	-0.211507	2.78872	1.41601	0.234061	0.99993
WBGene00020511	0.10676	6.06605	1.41594	0.234073	0.99993
WBGene00008228	-0.235984	2.4866	1.41593	0.234075	0.99993
WBGene00003097	-0.092205	6.80685	1.415	0.234228	0.99993
WBGene00019285	0.54109	-0.184258	1.41477	0.234267	0.99993
WBGene00006647	0.156407	3.91709	1.41445	0.23432	0.99993
WBGene00006394	-0.0895111	5.74323	1.41424	0.234353	0.99993
WBGene00001662	0.0824277	6.0004	1.41319	0.234528	0.99993
WBGene00022793	-0.080736	7.21934	1.41148	0.234811	0.99993
WBGene00020448	-0.356657	1.29679	1.41067	0.234946	0.99993
WBGene00019738	0.444014	4.69499	1.41052	0.23497	0.99993
WBGene00017659	-0.200942	3.64589	1.41025	0.235016	0.99993
WBGene00011938	-0.227267	3.56834	1.40909	0.235208	0.99993
WBGene00018098	-0.476144	-0.187476	1.40831	0.235338	0.99993
WBGene00020499	-0.125966	5.08641	1.40826	0.235345	0.99993
WBGene00044007	0.407424	0.762233	1.40815	0.235363	0.99993
WBGene00015933	-0.194226	5.59511	1.40792	0.235402	0.99993
WBGene00012769	0.191602	7.59082	1.40754	0.235465	0.99993
WBGene00018637	0.221582	2.35122	1.40705	0.235547	0.99993
WBGene00020566	-0.228515	2.58345	1.40675	0.235597	0.99993
WBGene00219451	0.15772	3.90495	1.40529	0.23584	0.99993
WBGene00000422	-0.294293	0.895823	1.40455	0.235963	0.99993
WBGene00001598	0.0963589	9.81034	1.40389	0.236074	0.99993
WBGene00004969	0.172956	5.27573	1.40339	0.236157	0.99993
WBGene00013431	0.117285	4.95937	1.40154	0.236466	0.99993
WBGene00021541	-0.0943041	6.05178	1.40137	0.236494	0.99993
WBGene00013499	0.185738	3.12246	1.4012	0.236523	0.99993
WBGene00012853	0.263839	1.82812	1.39954	0.236801	0.99993
WBGene00010699	-0.128588	4.74897	1.39857	0.236963	0.99993
WBGene00022821	-0.180978	5.35106	1.39788	0.237079	0.99993
WBGene00012085	0.187838	4.60842	1.39594	0.237405	0.99993
WBGene00018689	-0.201547	2.66807	1.39564	0.237455	0.99993
WBGene00016034	0.221472	2.09	1.39462	0.237626	0.99993
WBGene00013275	-0.178624	3.71231	1.39357	0.237802	0.99993
WBGene00017023	-0.15333	3.91718	1.39329	0.237851	0.99993
WBGene00008448	-1.58641	1.52885	1.39211	0.23805	0.99993
WBGene00019830	0.579662	3.48301	1.39194	0.238078	0.99993
WBGene00005649	-0.562141	-0.162885	1.39192	0.238082	0.99993
WBGene00000978	-0.318974	0.959393	1.39182	0.238097	0.99993
WBGene00020629	-0.102096	5.38521	1.39168	0.238121	0.99993
WBGene00019394	-0.263348	1.74504	1.39146	0.238158	0.99993
WBGene00019481	-0.0922395	5.91334	1.391	0.238237	0.99993
WBGene00011833	0.203553	2.84896	1.39099	0.238238	0.99993
WBGene00000503	-0.296392	1.14729	1.38996	0.238411	0.99993
WBGene00019294	0.218892	2.61809	1.38892	0.238588	0.99993
WBGene00001008	0.144603	4.99031	1.38734	0.238855	0.99993
WBGene00017315	0.452873	0.376475	1.3865	0.238997	0.99993
WBGene00010659	0.253909	3.10005	1.38601	0.23908	0.99993
WBGene00004161	0.17958	4.25392	1.38575	0.239124	0.99993
WBGene00009203	-0.104877	5.63456	1.38557	0.239154	0.99993
WBGene00001385	0.0971821	8.92647	1.38517	0.239223	0.99993
WBGene00011222	-0.120174	6.01534	1.38321	0.239555	0.99993
WBGene00000273	0.144039	7.57763	1.38312	0.23957	0.99993
WBGene00009164	-0.0851267	6.59444	1.38204	0.239754	0.99993
WBGene00012416	0.229145	2.17075	1.38202	0.239757	0.99993
WBGene00001429	0.483498	-0.0805348	1.38149	0.239847	0.99993
WBGene00016511	0.17209	3.73984	1.38139	0.239864	0.99993
WBGene00017490	-0.153539	5.14088	1.38118	0.239901	0.99993
WBGene00022873	-0.322115	1.23117	1.37944	0.240197	0.99993
WBGene00019951	-0.28206	1.04687	1.37917	0.240243	0.99993
WBGene00011867	0.121988	9.26417	1.37885	0.240298	0.99993
WBGene00021854	0.0911666	5.9902	1.37779	0.240478	0.99993
WBGene00022788	-0.211668	3.2075	1.37721	0.240578	0.99993
WBGene00001629	-0.104951	4.91434	1.37715	0.240588	0.99993
WBGene00012211	0.216921	2.72676	1.37688	0.240634	0.99993
WBGene00016156	-0.0935134	5.64576	1.37674	0.240658	0.99993
WBGene00017045	-0.115598	5.08253	1.37636	0.240722	0.99993
WBGene00014001	0.1066	5.80025	1.37512	0.240933	0.99993
WBGene00008122	-0.336784	0.735045	1.37419	0.241093	0.99993
WBGene00009075	-0.311861	1.66321	1.37398	0.241129	0.99993
WBGene00012440	-0.31977	0.606063	1.37331	0.241243	0.99993
WBGene00077569	0.280876	1.43335	1.37318	0.241267	0.99993
WBGene00012551	0.0904024	6.64886	1.37317	0.241269	0.99993
WBGene00007880	-0.109716	5.84686	1.37298	0.241301	0.99993
WBGene00011852	-0.304818	1.12495	1.3702	0.241778	0.99993
WBGene00014813	0.228939	2.21426	1.36944	0.241909	0.99993
WBGene00016289	-0.203872	2.17248	1.36902	0.241981	0.99993
WBGene00017320	-0.401198	0.244133	1.36887	0.242007	0.99993
WBGene00019503	-0.0941566	5.59023	1.36871	0.242034	0.99993
WBGene00001118	0.378052	0.819377	1.36867	0.242041	0.99993
WBGene00013926	0.159633	3.90238	1.3668	0.242362	0.99993
WBGene00021430	0.133317	4.33691	1.36558	0.242572	0.99993
WBGene00006463	-0.0863488	7.34878	1.36443	0.242771	0.99993
WBGene00017219	-0.188774	2.7421	1.36434	0.242787	0.99993
WBGene00010070	0.19323	8.63007	1.36431	0.242792	0.99993
WBGene00001581	0.221539	9.40694	1.3638	0.24288	0.99993
WBGene00008214	0.2225	2.7775	1.36142	0.243292	0.99993
WBGene00004801	-0.184678	3.38222	1.36117	0.243336	0.99993
WBGene00011237	-0.0986358	6.73974	1.3606	0.243433	0.99993
WBGene00022583	-0.103995	5.60838	1.36034	0.243478	0.99993
WBGene00045411	-0.867023	1.33128	1.36013	0.243514	0.99993
WBGene00010636	0.408922	0.0244589	1.35945	0.243634	0.99993
WBGene00002089	0.240635	1.54081	1.35937	0.243648	0.99993
WBGene00006713	-0.088021	7.03331	1.3592	0.243677	0.99993
WBGene00007144	-0.103732	5.81868	1.35871	0.24376	0.99993
WBGene00045488	-0.269591	1.9227	1.35721	0.244021	0.99993
WBGene00044469	0.22444	2.87623	1.35714	0.244034	0.99993
WBGene00004698	-0.0866633	7.362	1.3569	0.244075	0.99993
WBGene00004963	-0.336113	0.678287	1.35587	0.244255	0.99993
WBGene00021395	-0.165717	3.96012	1.35581	0.244264	0.99993
WBGene00003996	0.126334	5.64952	1.35578	0.244271	0.99993
WBGene00012019	0.136886	5.10645	1.35512	0.244386	0.99993
WBGene00011499	-0.345713	0.447368	1.35344	0.244677	0.99993
WBGene00000231	0.188052	7.72587	1.35298	0.244758	0.99993
WBGene00000785	0.0966022	8.96533	1.3512	0.245068	0.99993
WBGene00013388	-0.28227	0.990352	1.35054	0.245183	0.99993
WBGene00018602	-0.218584	5.55324	1.35009	0.245263	0.99993
WBGene00014254	0.442329	0.323304	1.34803	0.245623	0.99993
WBGene00004005	-0.175767	3.53066	1.34663	0.245868	0.99993
WBGene00006930	0.202262	14.0529	1.34566	0.246038	0.99993
WBGene00007178	0.162737	3.75481	1.34543	0.246079	0.99993
[truncated: 10,543 more rows]

## Sheet: edgeR_CA1200_EtOHvsAuxin_8hr
GeneID	logFC	logCPM	LR	PValue	FDR		*CA1200 (eft-3p::tir1): pan-soma expression of TIR1 transgene
WBGene00010958	-2.15654	2.96955	38.6818	4.98828e-10	5.36889e-07
WBGene00010966	-1.91773	4.76073	33.8018	6.10237e-09	4.69141e-06
WBGene00010961	-1.53702	5.06396	42.1351	8.51801e-11	1.3097e-07
WBGene00010957	-1.3913	5.37201	39.2698	3.69104e-10	4.41408e-07
WBGene00019644	-1.2766	1.62122	15.9048	6.66085e-05	0.0162933
WBGene00003095	-1.18908	1.00519	17.5916	2.73799e-05	0.007755
WBGene00015947	-1.02893	1.18998	14.9127	0.000112602	0.0252486
WBGene00206388	-0.735833	1.77659	13.5898	0.000227414	0.0401256
WBGene00003093	-0.729284	6.84173	22.0496	2.65689e-06	0.00109985
WBGene00007685	-0.516509	3.857	13.3141	0.000263418	0.0442994
WBGene00016274	-0.506585	3.79931	13.244	0.000273458	0.0452805
WBGene00018370	-0.476913	3.82339	13.3215	0.000262385	0.0442994
WBGene00020025	-0.435979	5.101	13.7128	0.000212998	0.0388559
WBGene00020022	0.380187	6.80242	14.4629	0.00014295	0.0295879
WBGene00001240	0.419126	7.18902	13.4033	0.000251188	0.0436054
WBGene00000912	0.429281	6.23088	14.6325	0.000130642	0.0284877
WBGene00018174	0.43118	4.50135	13.6738	0.000217471	0.0390107
WBGene00009450	0.475869	5.03708	16.7209	4.3302e-05	0.0116515
WBGene00009430	0.509246	4.54096	13.8476	0.000198248	0.0374341
WBGene00008205	0.512204	7.79166	14.6081	0.000132341	0.0284877
WBGene00001149	0.515228	6.68624	13.7804	0.000205465	0.038128
WBGene00000040	0.545893	7.54166	19.2267	1.1608e-05	0.00356961
WBGene00003786	0.58234	8.08035	15.5384	8.08443e-05	0.0193362
WBGene00019100	0.591955	3.53758	14.3777	0.000149565	0.030373
WBGene00006351	0.609343	6.44853	16.4916	4.8866e-05	0.0124969
WBGene00019844	0.704447	2.70416	14.4779	0.00014181	0.0295879
WBGene00019965	0.772581	3.40496	14.3146	0.000154661	0.0308263
WBGene00016174	0.804375	2.85924	24.1205	9.04913e-07	0.00042346
WBGene00003997	0.866333	3.72954	24.3779	7.91738e-07	0.000390338
WBGene00021590	0.887423	2.67082	14.1229	0.000171245	0.0335111
WBGene00017336	0.893127	2.98421	21.0818	4.40077e-06	0.00154272
WBGene00013906	0.912865	2.81017	25.6884	4.01235e-07	0.000215925
WBGene00001650	1.03158	3.74142	16.7763	4.2056e-05	0.0116064
WBGene00019550	1.0431	2.07141	20.9436	4.73006e-06	0.00154272
WBGene00007807	1.08243	4.25649	23.9688	9.79081e-07	0.000439077
WBGene00021224	1.13711	6.69709	20.9954	4.60379e-06	0.00154272
WBGene00018910	1.13711	6.69709	20.9954	4.60379e-06	0.00154272
WBGene00015692	1.20432	0.852446	15.1522	9.91819e-05	0.0227127
WBGene00017431	1.21988	5.04568	38.4311	5.67215e-10	5.54994e-07
WBGene00013901	1.2731	3.754	33.3482	7.70503e-09	5.52862e-06
WBGene00007885	1.28759	2.29215	24.363	7.97867e-07	0.000390338
WBGene00001753	1.3348	3.64248	32.4195	1.24234e-08	8.35704e-06
WBGene00019404	1.35578	0.434863	19.1532	1.20635e-05	0.00360666
WBGene00020587	1.38583	2.13413	20.8097	5.07264e-06	0.00160579
WBGene00007455	1.54706	6.57332	21.8117	3.00766e-06	0.00119894
WBGene00009429	1.54941	2.63849	21.7371	3.12691e-06	0.00120196
WBGene00017658	1.61824	4.64563	49.4479	2.03708e-12	5.48127e-09
WBGene00007811	1.7058	4.81214	57.7961	2.90751e-14	1.56467e-10
WBGene00019473	1.89695	3.63671	15.2019	9.66061e-05	0.0226037
WBGene00019234	1.9568	0.410458	14.0046	0.000182364	0.0350497
WBGene00022261	1.97812	0.408124	17.7845	2.47396e-05	0.00719655
WBGene00020394	2.12182	0.649155	35.1786	3.00815e-09	2.69806e-06
WBGene00003995	2.13613	3.77928	107.957	2.74729e-25	2.95691e-21
WBGene00000412	2.27379	0.40854	20.9965	4.60122e-06	0.00154272
WBGene00010123	2.28043	1.51909	26.5988	2.504e-07	0.000141845
WBGene00007362	2.36985	5.76196	31.0488	2.51618e-08	1.59304e-05
WBGene00001783	2.39851	0.237836	13.067	0.000300547	0.049012
WBGene00001769	2.46545	0.442179	46.843	7.69059e-12	1.65548e-08
WBGene00015788	2.48547	0.207424	16.517	4.8215e-05	0.0124969
WBGene00008584	2.51821	3.19318	40.6499	1.821e-10	2.44993e-07
WBGene00000986	2.73538	-0.0996447	27.5816	1.50605e-07	9.00532e-05
WBGene00011801	2.99349	1.57858	34.5664	4.11962e-09	3.41073e-06
WBGene00011800	3.01104	2.52867	55.6598	8.61641e-14	3.09128e-10
WBGene00016786	3.68264	2.84237	16.4509	4.99271e-05	0.0124969
WBGene00019675	4.81845	-0.838152	23.2562	1.4179e-06	0.000610435
WBGene00019089	6.15036	-0.184893	43.8258	3.58945e-11	6.43888e-08
WBGene00004756	0.486168	6.46803	12.9968	0.000312023	0.0501239
WBGene00022361	0.688591	5.19324	12.9063	0.000327485	0.0518341
WBGene00008043	1.56136	0.271151	12.7494	0.00035612	0.0555495
WBGene00015449	0.696217	4.82322	12.5067	0.000405487	0.0623465
WBGene00019645	0.527892	3.98869	12.4113	0.000426752	0.0646919
WBGene00014472	-0.538711	5.31536	12.3847	0.000432859	0.0647063
WBGene00003559	0.523506	6.12216	12.3432	0.000442591	0.0651644
WBGene00004245	0.600856	4.64678	12.3204	0.000448032	0.0651644
WBGene00015220	0.954654	0.836218	12.2604	0.00046268	0.0663977
WBGene00219274	1.14724	0.0477763	12.2217	0.00047236	0.0668949
WBGene00017429	1.58121	0.750806	12.1338	0.000495173	0.0684491
WBGene00001581	0.977491	8.95984	12.1304	0.000496054	0.0684491
WBGene00000784	-0.926116	8.42064	12.0895	0.000507059	0.069082
WBGene00011830	0.556339	2.99014	12.0394	0.000520866	0.070076
WBGene00002260	1.14517	0.282011	11.9843	0.000536511	0.0709002
WBGene00008528	-0.425461	4.95053	11.9716	0.000540167	0.0709002
WBGene00006890	0.661708	4.46559	11.867	0.000571383	0.074094
WBGene00006675	0.623258	2.01911	11.7791	0.000598979	0.0767477
WBGene00002189	0.604809	3.832	11.6483	0.000642608	0.0811903
WBGene00012730	0.762072	5.80088	11.6307	0.000648738	0.0811903
WBGene00007731	-0.431535	4.27785	11.4956	0.000697599	0.0863018
WBGene00010470	0.909384	2.92047	11.3492	0.000754799	0.0921031
WBGene00012828	0.669063	2.68854	11.3141	0.000769212	0.0921031
WBGene00011308	-0.347249	6.31296	11.3118	0.000770164	0.0921031
WBGene00006493	0.427312	5.96493	11.2147	0.000811527	0.0959831
WBGene00002075	0.587908	7.10097	11.1663	0.000832975	0.0974491
WBGene00020455	-0.901576	0.825736	11.1034	0.000861685	0.0992167
WBGene00001538	0.69697	4.6748	11.0792	0.000873009	0.0992167
WBGene00001068	1.05148	0.837219	11.0734	0.00087574	0.0992167
WBGene00014904	-0.762755	2.39618	11.0231	0.000899824	0.100343
WBGene00017635	-0.684175	2.59811	11.003	0.000909644	0.100343
WBGene00044811	1.03829	0.669925	10.9805	0.000920762	0.100343
WBGene00021749	0.742529	5.13857	10.9761	0.000922969	0.100343
WBGene00001994	0.589735	4.72194	10.9505	0.000935761	0.100716
WBGene00006438	0.438796	5.27993	10.9083	0.000957352	0.10202
WBGene00002915	0.911628	5.90589	10.8562	0.000984657	0.103901
WBGene00021779	0.457215	4.42519	10.8132	0.00100777	0.105307
WBGene00019347	1.31723	0.992845	10.7764	0.00102804	0.106393
WBGene00012029	-0.514159	5.06919	10.7196	0.00106005	0.108073
WBGene00001488	0.384358	6.46785	10.6746	0.00108616	0.108073
WBGene00021605	-0.748538	3.62617	10.6714	0.00108806	0.108073
WBGene00002271	-0.416374	5.7835	10.6622	0.0010935	0.108073
WBGene00018384	-0.71494	1.79794	10.6271	0.00111441	0.108073
WBGene00017507	1.03385	0.337258	10.6264	0.00111485	0.108073
WBGene00020732	0.832435	4.99968	10.6259	0.00111513	0.108073
WBGene00013522	-0.816931	1.35586	10.6086	0.00112562	0.108073
WBGene00000145	-0.441007	5.48329	10.5928	0.00113531	0.108073
WBGene00004986	-0.728511	4.08844	10.5776	0.00114469	0.108073
WBGene00000003	0.678347	1.83443	10.521	0.00118025	0.108611
WBGene00015811	-0.359801	6.95719	10.4922	0.00119879	0.108611
WBGene00004880	0.635958	6.43774	10.4391	0.00123373	0.108611
WBGene00019617	0.846291	7.30285	10.4365	0.00123548	0.108611
WBGene00000189	-0.421987	4.42635	10.4218	0.00124536	0.108611
WBGene00001851	0.525116	6.00589	10.4027	0.00125831	0.108611
WBGene00006394	-0.368067	6.12402	10.3818	0.00127267	0.108611
WBGene00006527	0.734778	4.28036	10.3755	0.001277	0.108611
WBGene00019600	0.610887	7.62643	10.3717	0.00127963	0.108611
WBGene00002090	-1.33794	-0.118319	10.3666	0.00128317	0.108611
WBGene00002207	0.572997	4.69569	10.358	0.00128918	0.108611
WBGene00017831	-0.344182	5.29965	10.3529	0.00129274	0.108611
WBGene00016590	-0.417374	4.6466	10.3521	0.00129329	0.108611
WBGene00010620	-0.412315	7.32939	10.3494	0.00129516	0.108611
WBGene00012445	0.752929	5.93082	10.3313	0.00130792	0.108611
WBGene00006803	0.970171	6.72564	10.3258	0.00131185	0.108611
WBGene00008829	1.43203	1.76264	10.3077	0.00132476	0.108843
WBGene00000105	0.724044	5.07341	10.2632	0.00135707	0.110619
WBGene00012903	-0.398331	6.70753	10.2499	0.00136694	0.110619
WBGene00017678	-0.473611	5.12584	10.2085	0.00139791	0.112282
WBGene00007857	-0.391652	4.55717	10.1864	0.00141482	0.112798
WBGene00022125	0.55925	2.66361	10.1284	0.00146003	0.115546
WBGene00004203	0.546435	5.73079	10.0888	0.00149173	0.117194
WBGene00000123	0.832313	7.61988	10.0363	0.00153489	0.118817
WBGene00003153	0.605004	7.63557	10.0204	0.00154814	0.118817
WBGene00015547	0.544516	5.33577	10.0166	0.00155132	0.118817
WBGene00021810	0.448637	4.31126	10.0098	0.00155708	0.118817
WBGene00018523	-0.495136	2.73897	9.97603	0.00158592	0.118817
WBGene00022518	0.911921	3.38548	9.97383	0.00158781	0.118817
WBGene00019875	0.737351	4.25368	9.96796	0.00159288	0.118817
WBGene00021479	-1.18049	-0.218817	9.95849	0.0016011	0.118817
WBGene00003144	0.553463	6.62175	9.93979	0.00161744	0.118817
WBGene00009824	0.693609	2.80663	9.93371	0.00162279	0.118817
WBGene00018194	0.734281	1.78365	9.88899	0.00166271	0.120917
WBGene00016796	0.424131	5.28634	9.85134	0.00169708	0.121936
WBGene00012018	0.622861	8.15039	9.84886	0.00169937	0.121936
WBGene00016002	0.627633	7.47595	9.82303	0.0017234	0.122841
WBGene00019895	0.393841	7.17229	9.7862	0.00175827	0.123473
WBGene00044535	-0.419987	5.60893	9.78061	0.00176362	0.123473
WBGene00022781	0.365796	7.34078	9.77741	0.00176669	0.123473
WBGene00012555	0.734147	4.48858	9.7489	0.0017943	0.124594
WBGene00001158	-1.12153	3.12195	9.67785	0.00186503	0.128005
WBGene00007616	-0.441412	5.24145	9.6757	0.00186722	0.128005
WBGene00016099	-0.659564	2.00873	9.64912	0.00189442	0.129049
WBGene00010425	0.465963	7.52978	9.62012	0.00192457	0.130278
WBGene00002173	0.509991	5.80084	9.59524	0.00195082	0.130952
WBGene00012943	0.49331	4.23689	9.57804	0.00196918	0.130952
WBGene00004089	0.523308	5.396	9.57389	0.00197364	0.130952
WBGene00044305	-0.344477	6.27106	9.55543	0.00199359	0.130952
WBGene00002190	0.537825	5.34403	9.53364	0.00201739	0.130952
WBGene00016977	0.675007	7.83995	9.53287	0.00201824	0.130952
WBGene00001080	0.574562	5.4848	9.53154	0.00201971	0.130952
WBGene00002992	0.377242	4.68424	9.5005	0.00205416	0.13177
WBGene00022497	-0.485775	6.6351	9.47738	0.00208021	0.13177
WBGene00016323	-0.381584	6.79989	9.4689	0.00208984	0.13177
WBGene00010953	-0.681297	2.81275	9.46709	0.00209191	0.13177
WBGene00013606	0.472558	7.17708	9.46567	0.00209353	0.13177
WBGene00020131	0.391751	6.10172	9.45303	0.00210801	0.13191
WBGene00001510	0.350763	6.32937	9.41237	0.00215526	0.133221
WBGene00021808	0.489929	2.77975	9.39971	0.0021702	0.133221
WBGene00019565	3.26745	4.75975	9.39096	0.00218058	0.133221
WBGene00003043	0.442777	6.40478	9.38329	0.00218973	0.133221
WBGene00007402	0.559423	2.57108	9.38235	0.00219085	0.133221
WBGene00011117	-0.463351	4.76334	9.36255	0.00221464	0.133294
WBGene00003905	0.529747	5.88193	9.35415	0.00222481	0.133294
WBGene00022834	-0.706872	0.986662	9.35053	0.00222921	0.133294
WBGene00009374	0.376783	6.45998	9.32847	0.00225621	0.133825
WBGene00010923	0.663651	5.91581	9.323	0.00226295	0.133825
WBGene00019577	-0.891238	0.469027	9.30571	0.00228441	0.134356
WBGene00195233	-0.948495	0.587307	9.27713	0.00232032	0.13568
WBGene00003827	0.396911	7.17751	9.26784	0.00233213	0.13568
WBGene00009648	-0.538903	4.80968	9.24608	0.00236	0.136069
WBGene00012900	-0.693926	1.61422	9.24071	0.00236693	0.136069
WBGene00009877	-0.436488	4.37656	9.23313	0.00237675	0.136069
WBGene00015956	0.465009	5.70068	9.22062	0.00239305	0.136273
WBGene00009289	-0.35571	5.22703	9.15953	0.00247426	0.136273
WBGene00017969	0.286594	5.88075	9.14634	0.00249216	0.136273
WBGene00002717	0.645121	7.41595	9.13647	0.00250563	0.136273
WBGene00044188	-0.41936	5.25721	9.12812	0.0025171	0.136273
WBGene00015676	0.464628	6.46407	9.11942	0.0025291	0.136273
WBGene00012888	-0.27906	6.97958	9.11862	0.00253021	0.136273
WBGene00011237	-0.349421	7.21187	9.11504	0.00253516	0.136273
WBGene00010660	0.59412	4.80826	9.09929	0.00255709	0.136273
WBGene00019157	0.499482	5.60648	9.07891	0.00258574	0.136273
WBGene00017419	0.691965	5.63186	9.07619	0.00258959	0.136273
WBGene00003497	0.661242	5.94903	9.07514	0.00259108	0.136273
WBGene00000508	0.355204	5.21874	9.0594	0.00261348	0.136273
WBGene00007116	0.887458	1.00124	9.05847	0.00261481	0.136273
WBGene00004210	0.607438	3.64688	9.05211	0.00262392	0.136273
WBGene00021856	0.529585	4.85979	9.05174	0.00262445	0.136273
WBGene00009628	0.572483	5.65866	9.04107	0.00263981	0.136273
WBGene00020576	0.717723	4.30949	9.01693	0.0026749	0.136273
WBGene00001258	0.42813	6.39505	9.01559	0.00267686	0.136273
WBGene00010440	-0.478903	6.31083	8.99952	0.00270051	0.136273
WBGene00013553	-0.486027	4.66208	8.9979	0.0027029	0.136273
WBGene00002257	-0.514468	2.61814	8.99293	0.00271027	0.136273
WBGene00000549	0.337891	6.77687	8.99161	0.00271222	0.136273
WBGene00020097	0.696288	9.10494	8.98569	0.00272102	0.136273
WBGene00016006	0.754167	5.27549	8.97382	0.00273875	0.136273
WBGene00006921	0.375577	8.37312	8.96043	0.0027589	0.136273
WBGene00006780	0.573943	6.06753	8.96018	0.00275928	0.136273
WBGene00013106	0.54528	5.72064	8.95993	0.00275965	0.136273
WBGene00006975	0.512219	6.82206	8.94938	0.00277564	0.136273
WBGene00008567	0.48891	4.0617	8.93873	0.00279187	0.136273
WBGene00004773	0.896587	1.01054	8.93215	0.00280195	0.136273
WBGene00021281	0.456095	5.35701	8.93113	0.00280351	0.136273
WBGene00016390	-0.443443	5.18184	8.92895	0.00280685	0.136273
WBGene00044743	-0.941872	0.405285	8.92219	0.00281727	0.136273
WBGene00003916	0.578801	6.1923	8.91008	0.00283601	0.136273
WBGene00011436	0.68034	5.54526	8.90468	0.00284441	0.136273
WBGene00011304	0.60538	7.12431	8.89698	0.00285643	0.136273
WBGene00006742	0.991507	2.21973	8.89377	0.00286145	0.136273
WBGene00195176	-0.854002	0.396109	8.87442	0.00289194	0.137119
WBGene00016591	-0.478788	4.53795	8.86532	0.0029064	0.1372
WBGene00004313	0.866374	5.58654	8.82988	0.00296338	0.138682
WBGene00010770	0.660637	4.30787	8.81699	0.00298439	0.138682
WBGene00020112	-0.318975	6.57671	8.80174	0.00300944	0.138682
WBGene00013189	0.748225	6.64234	8.79922	0.00301359	0.138682
WBGene00016326	0.571046	7.409	8.79655	0.00301801	0.138682
WBGene00006604	0.463247	4.40519	8.79516	0.00302032	0.138682
WBGene00022149	0.370249	5.25266	8.79053	0.00302798	0.138682
WBGene00006787	0.752147	6.83642	8.7766	0.0030512	0.139013
WBGene00001980	0.465634	6.64326	8.76728	0.00306683	0.139013
WBGene00013580	0.500461	5.80068	8.76304	0.00307396	0.139013
WBGene00012973	0.568588	6.50522	8.75375	0.00308966	0.139138
WBGene00008204	-0.74392	1.50963	8.72946	0.0031311	0.139349
WBGene00010616	-0.416827	5.90864	8.71921	0.00314874	0.139349
WBGene00006710	0.657502	4.32609	8.71496	0.0031561	0.139349
WBGene00022579	-0.316697	6.05155	8.71114	0.00316271	0.139349
WBGene00002039	0.746114	2.51848	8.70283	0.00317716	0.139349
WBGene00016913	0.615667	5.02839	8.7014	0.00317966	0.139349
WBGene00010083	0.609739	3.27965	8.69835	0.00318498	0.139349
WBGene00008595	0.305282	4.87015	8.67767	0.00322133	0.140369
WBGene00004058	-0.316416	5.80956	8.66624	0.0032416	0.140683
WBGene00021840	0.473232	4.1429	8.65488	0.00326187	0.140994
WBGene00021412	1.004	1.47494	8.64209	0.00328485	0.141419
WBGene00010332	-0.655495	2.18602	8.62238	0.00332058	0.142388
WBGene00206389	-0.552855	3.05337	8.56033	0.00343566	0.145357
WBGene00007651	0.570664	4.39423	8.55942	0.00343739	0.145357
WBGene00004403	0.503886	5.05324	8.54903	0.00345706	0.145357
WBGene00012994	0.550805	5.04602	8.5388	0.00347655	0.145357
WBGene00017687	0.407239	4.37107	8.53846	0.0034772	0.145357
WBGene00021890	0.472087	5.31685	8.53334	0.003487	0.145357
WBGene00021209	0.422645	5.57033	8.52505	0.00350292	0.145357
WBGene00007703	0.695936	5.92924	8.52278	0.00350728	0.145357
WBGene00077764	-0.790093	1.44288	8.52066	0.00351138	0.145357
WBGene00011804	0.503971	5.48163	8.47501	0.00360058	0.147023
WBGene00020674	0.72537	2.25252	8.45951	0.00363139	0.147023
WBGene00001993	0.306776	6.36535	8.45876	0.0036329	0.147023
WBGene00013682	0.955258	5.21709	8.44932	0.00365181	0.147023
WBGene00022134	0.387164	5.69195	8.44259	0.00366534	0.147023
WBGene00011105	0.426918	3.69268	8.4365	0.00367764	0.147023
WBGene00003793	0.685964	8.60801	8.42652	0.00369788	0.147023
WBGene00010699	-0.336396	5.15796	8.42589	0.00369916	0.147023
WBGene00017482	0.473826	6.43271	8.42444	0.00370211	0.147023
WBGene00010701	0.345654	5.80706	8.40152	0.00374907	0.147023
WBGene00004736	0.526824	9.0435	8.40053	0.00375112	0.147023
WBGene00021785	-0.410958	5.56498	8.37642	0.0038012	0.147023
WBGene00007016	0.61953	6.94338	8.37539	0.00380336	0.147023
WBGene00006771	0.634464	5.39545	8.37062	0.00381336	0.147023
WBGene00011006	0.345789	5.33719	8.36116	0.00383325	0.147023
WBGene00000231	0.767802	7.64263	8.35627	0.00384358	0.147023
WBGene00002192	0.689323	7.34736	8.3534	0.00384966	0.147023
WBGene00011803	0.620546	5.52288	8.35213	0.00385236	0.147023
WBGene00022389	0.627498	3.46202	8.35097	0.00385481	0.147023
WBGene00003385	-0.629053	1.53137	8.34909	0.00385882	0.147023
WBGene00012324	0.490421	3.77952	8.3484	0.00386028	0.147023
WBGene00012676	0.3917	4.74435	8.34077	0.00387652	0.147023
WBGene00011240	0.725773	8.36425	8.32997	0.00389964	0.147023
WBGene00010089	-0.274087	6.06953	8.32739	0.00390517	0.147023
WBGene00001087	0.462187	6.0736	8.32722	0.00390555	0.147023
WBGene00019631	-0.471507	5.08363	8.32665	0.00390676	0.147023
WBGene00000901	0.58053	4.25974	8.30741	0.00394837	0.147689
WBGene00003107	0.641724	2.65783	8.30126	0.00396176	0.147689
WBGene00009987	-0.330019	6.66921	8.29948	0.00396563	0.147689
WBGene00001156	0.406322	5.07879	8.28402	0.00399955	0.148023
WBGene00003794	0.551924	6.33214	8.28286	0.00400211	0.148023
WBGene00001560	0.833525	4.43452	8.26947	0.00403172	0.148244
WBGene00006473	-0.31725	5.5796	8.26174	0.00404893	0.148244
WBGene00006437	0.675964	7.28294	8.26153	0.00404941	0.148244
WBGene00001008	0.437922	4.27826	8.23027	0.00411974	0.150308
WBGene00004314	0.688135	4.97842	8.22188	0.00413884	0.150484
WBGene00003822	0.618096	4.34429	8.21588	0.00415254	0.150484
WBGene00011412	-0.31364	6.05458	8.19623	0.00419776	0.151214
WBGene00003060	0.601597	6.05554	8.18967	0.00421296	0.151214
WBGene00006574	-0.342212	6.54165	8.18887	0.00421483	0.151214
WBGene00007463	0.521985	10.1325	8.17831	0.00423943	0.151591
WBGene00010597	-0.522472	3.15715	8.16092	0.00428026	0.151926
WBGene00021068	0.531652	5.21229	8.15587	0.00429219	0.151926
WBGene00017474	-1.01748	0.313323	8.15376	0.00429719	0.151926
WBGene00018237	0.66019	7.87367	8.15036	0.00430525	0.151926
WBGene00015853	-0.292968	5.72072	8.14261	0.00432371	0.152079
WBGene00006349	0.75835	5.35201	8.1166	0.00438618	0.152766
WBGene00002280	0.669793	8.06619	8.11644	0.00438657	0.152766
WBGene00008576	-0.578717	2.95187	8.10833	0.00440624	0.152766
WBGene00000674	1.10245	-0.0668625	8.10425	0.00441617	0.152766
WBGene00004735	0.427334	3.96524	8.10378	0.00441731	0.152766
WBGene00000149	0.461307	6.0233	8.09426	0.00444056	0.152766
WBGene00015658	0.485468	4.85449	8.09233	0.00444529	0.152766
WBGene00011276	0.273953	6.05883	8.08765	0.0044568	0.152766
WBGene00009595	-0.452954	3.20018	8.07212	0.00449514	0.15281
WBGene00007072	0.686552	2.30079	8.06938	0.00450196	0.15281
WBGene00015391	0.412342	6.21975	8.06276	0.00451843	0.15281
WBGene00019968	0.962587	0.146376	8.06175	0.00452094	0.15281
WBGene00016445	-0.602992	1.59286	8.0585	0.00452907	0.15281
WBGene00013506	0.581446	3.41893	8.05255	0.00454397	0.152834
WBGene00022259	-0.476275	2.97911	8.04301	0.00456796	0.152836
WBGene00001565	0.658281	4.9496	8.03937	0.00457714	0.152836
WBGene00002845	0.671883	9.46917	8.033	0.00459326	0.152836
WBGene00006770	0.592735	4.23902	8.03002	0.00460083	0.152836
WBGene00019017	0.451859	9.24239	7.9749	0.00474305	0.155378
WBGene00011944	-0.267923	6.87951	7.97196	0.00475074	0.155378
WBGene00020788	0.463858	5.43652	7.97085	0.00475366	0.155378
WBGene00006647	0.474553	3.83688	7.97034	0.004755	0.155378
WBGene00016609	-0.346114	5.22746	7.96354	0.0047729	0.155378
WBGene00018762	-0.409499	6.23906	7.9473	0.00481593	0.155378
WBGene00021692	-0.625706	2.33533	7.93093	0.00485969	0.155378
WBGene00004110	0.935422	7.69666	7.92459	0.00487674	0.155378
WBGene00017159	-0.335203	5.96185	7.9234	0.00487995	0.155378
WBGene00003903	0.393146	4.99664	7.91601	0.00489992	0.155378
WBGene00004782	0.391099	6.77876	7.91325	0.00490741	0.155378
WBGene00011604	0.644665	6.1053	7.89994	0.00494363	0.155378
WBGene00009259	0.397928	8.03986	7.89951	0.00494481	0.155378
WBGene00022745	0.414645	3.99496	7.89168	0.00496627	0.155378
WBGene00012802	0.538305	4.26139	7.89065	0.00496911	0.155378
WBGene00021036	0.561831	2.69954	7.88478	0.00498525	0.155378
WBGene00002203	0.502869	3.83612	7.88465	0.00498562	0.155378
WBGene00008769	-0.349073	5.10406	7.88364	0.00498839	0.155378
WBGene00008768	-0.420167	5.84889	7.8835	0.00498879	0.155378
WBGene00015460	-0.494602	4.28614	7.87224	0.00501993	0.155378
WBGene00001081	0.874766	5.36076	7.87121	0.00502281	0.155378
WBGene00019658	-0.494562	3.31379	7.87117	0.0050229	0.155378
WBGene00003150	0.396372	8.12517	7.87108	0.00502316	0.155378
WBGene00007020	-0.53347	2.56948	7.87083	0.00502385	0.155378
WBGene00010230	-0.40056	6.23553	7.86296	0.00504577	0.155609
WBGene00008844	-0.50143	3.06774	7.8576	0.00506076	0.155626
WBGene00000100	0.503737	5.36546	7.84226	0.00510388	0.155669
WBGene00011571	-0.349572	6.26174	7.83094	0.00513595	0.155669
WBGene00015418	0.566009	6.17814	7.82785	0.00514473	0.155669
WBGene00000111	0.770569	2.32649	7.82776	0.00514497	0.155669
WBGene00006936	0.512036	8.06775	7.82463	0.00515389	0.155669
WBGene00001745	0.962951	1.77849	7.81196	0.00519016	0.155669
WBGene00012977	0.364286	5.40764	7.80626	0.00520656	0.155669
WBGene00001241	0.282005	6.03464	7.8061	0.005207	0.155669
WBGene00018643	1.44432	0.860012	7.79679	0.00523392	0.155669
WBGene00006839	0.518892	4.70782	7.78828	0.00525863	0.155669
WBGene00010044	-0.333312	7.55566	7.78536	0.00526713	0.155669
WBGene00020924	-0.913397	0.406785	7.7839	0.00527138	0.155669
WBGene00004729	0.327275	4.99175	7.78248	0.00527553	0.155669
WBGene00016245	-0.385478	6.34729	7.78163	0.00527802	0.155669
WBGene00008157	-0.660065	1.60423	7.77817	0.00528814	0.155669
WBGene00020148	-0.711804	1.60274	7.77631	0.00529358	0.155669
WBGene00003648	-1.08373	0.31213	7.76592	0.00532412	0.15614
WBGene00021549	0.465567	4.02039	7.75484	0.00535688	0.156674
WBGene00019666	0.413105	4.6381	7.74223	0.00539442	0.156928
WBGene00004765	0.43771	3.64031	7.74213	0.00539471	0.156928
WBGene00015055	0.632855	1.7748	7.73035	0.00543001	0.157503
WBGene00016992	-0.331081	4.91449	7.72579	0.00544374	0.157503
WBGene00001177	0.583731	4.66042	7.71216	0.00548501	0.158271
WBGene00010889	-0.31351	5.19678	7.70642	0.00550247	0.158321
WBGene00018316	0.545175	7.12333	7.70194	0.00551614	0.158321
WBGene00004076	0.583976	8.54898	7.69325	0.00554277	0.158662
WBGene00000366	0.692715	7.61525	7.68838	0.00555775	0.158669
WBGene00004112	0.541961	4.62891	7.68196	0.00557756	0.158813
WBGene00006397	-0.432322	5.84846	7.66835	0.00561977	0.159593
WBGene00013557	0.635089	6.62696	7.62106	0.00576906	0.163401
WBGene00006887	0.544839	3.69648	7.60273	0.005828	0.164271
WBGene00000106	0.513787	5.87829	7.59557	0.0058512	0.164271
WBGene00044268	-0.871023	1.06836	7.59135	0.00586492	0.164271
WBGene00021208	-0.428629	4.67713	7.58747	0.00587755	0.164271
WBGene00016101	-0.4677	2.30188	7.57581	0.00591566	0.164271
WBGene00007030	0.35559	6.54333	7.56618	0.00594737	0.164271
WBGene00006801	0.657627	4.64174	7.56058	0.00596588	0.164271
WBGene00003720	0.637929	1.53436	7.54818	0.00600708	0.164271
WBGene00013732	0.760063	4.30681	7.54802	0.00600761	0.164271
WBGene00016004	0.582516	4.71091	7.54546	0.00601615	0.164271
WBGene00021474	0.387841	5.63601	7.54043	0.00603297	0.164271
WBGene00013332	-0.355253	5.80303	7.54032	0.00603333	0.164271
WBGene00001596	0.61193	7.41445	7.5382	0.00604042	0.164271
WBGene00011871	-0.413365	4.59279	7.53683	0.00604502	0.164271
WBGene00010840	0.643682	5.6952	7.53551	0.00604947	0.164271
WBGene00012559	0.475532	5.33788	7.53469	0.0060522	0.164271
WBGene00020705	-0.292232	5.7604	7.53216	0.00606073	0.164271
WBGene00004988	-0.370757	6.94466	7.52647	0.00607988	0.164271
WBGene00001679	0.434525	7.03825	7.52354	0.00608978	0.164271
WBGene00020208	0.689644	4.56556	7.51216	0.0061284	0.1649
WBGene00006577	0.366484	6.15301	7.49179	0.00619809	0.166359
WBGene00007508	-0.336406	4.36609	7.47389	0.00626	0.167603
WBGene00001006	0.538675	4.40048	7.45004	0.00634349	0.168956
WBGene00022300	0.368671	5.77115	7.44486	0.00636179	0.168956
WBGene00019005	-0.403817	5.07121	7.4424	0.0063705	0.168956
WBGene00022286	0.546807	6.57216	7.43916	0.00638196	0.168956
WBGene00303011	0.767802	3.42237	7.43717	0.00638902	0.168956
WBGene00303000	0.456267	3.30874	7.42407	0.00643571	0.169338
WBGene00001169	0.474212	7.83713	7.42076	0.00644755	0.169338
WBGene00002074	0.507206	8.43659	7.41094	0.00648284	0.169338
WBGene00004166	0.517676	7.38596	7.40394	0.00650811	0.169338
WBGene00018149	-0.282483	5.66165	7.40234	0.00651392	0.169338
WBGene00002783	0.529594	6.62041	7.40117	0.00651815	0.169338
WBGene00019827	0.374415	5.34744	7.39835	0.00652837	0.169338
WBGene00022492	-0.419372	6.03426	7.39808	0.00652936	0.169338
WBGene00003230	0.415447	9.52887	7.3841	0.00658029	0.169648
WBGene00009065	0.614419	6.59325	7.38257	0.00658591	0.169648
WBGene00019742	0.664666	1.52221	7.38183	0.0065886	0.169648
WBGene00007027	0.678226	6.77493	7.37635	0.00660871	0.16976
WBGene00021239	0.489385	3.1296	7.36735	0.00664187	0.170206
WBGene00020287	-0.360701	6.71556	7.34388	0.00672916	0.171979
WBGene00006812	0.61772	2.28163	7.3366	0.00675643	0.171979
WBGene00007053	0.713743	5.49425	7.33392	0.00676651	0.171979
WBGene00017430	0.76395	2.70287	7.33168	0.00677497	0.171979
WBGene00008330	-0.360698	6.72537	7.32563	0.00679781	0.172153
WBGene00006498	0.522364	4.84461	7.31949	0.00682106	0.172188
WBGene00007283	-0.528832	3.1533	7.31661	0.00683202	0.172188
WBGene00000114	0.376417	9.0491	7.30871	0.00686212	0.172188
WBGene00020706	0.427365	5.14204	7.30272	0.00688504	0.172188
WBGene00004951	0.591001	6.56957	7.29219	0.00692549	0.172188
WBGene00007579	-0.348327	5.41644	7.28474	0.00695427	0.172188
WBGene00019629	0.422867	7.28381	7.28405	0.00695696	0.172188
WBGene00016343	0.451909	3.29008	7.27727	0.00698326	0.172188
WBGene00003598	1.06476	7.28822	7.269	0.00701547	0.172188
WBGene00000479	0.454793	11.3149	7.26435	0.00703366	0.172188
WBGene00006565	0.304338	7.14031	7.26148	0.00704493	0.172188
WBGene00016189	1.08019	-0.0793606	7.25174	0.00708325	0.172188
WBGene00003847	0.879301	2.19632	7.24939	0.00709252	0.172188
WBGene00021754	0.310395	5.88908	7.24911	0.00709361	0.172188
WBGene00018604	0.406983	6.65384	7.24584	0.00710654	0.172188
WBGene00009712	-0.284569	6.98023	7.244	0.00711382	0.172188
WBGene00022388	0.429935	5.96957	7.23883	0.00713436	0.172188
WBGene00009617	1.0663	0.190606	7.2385	0.00713565	0.172188
WBGene00007195	-0.316396	6.38387	7.23832	0.00713637	0.172188
WBGene00004862	0.610034	5.561	7.23788	0.00713813	0.172188
WBGene00006876	0.637678	7.83452	7.23595	0.00714579	0.172188
WBGene00012680	-0.483691	3.11095	7.2346	0.00715117	0.172188
WBGene00004228	0.464537	2.68115	7.21926	0.00721252	0.172799
WBGene00000522	-0.405659	2.86441	7.21444	0.00723193	0.172799
WBGene00008685	0.436722	6.59463	7.21362	0.00723523	0.172799
WBGene00004087	0.380865	5.76232	7.21151	0.00724375	0.172799
WBGene00021321	-0.864906	1.95792	7.20578	0.0072669	0.172799
WBGene00022129	0.608292	1.49645	7.20275	0.00727919	0.172799
WBGene00012494	0.701508	1.53946	7.20035	0.00728894	0.172799
WBGene00007058	0.435316	3.5379	7.18438	0.00735411	0.172976
WBGene00018070	-0.448816	3.09905	7.17908	0.00737585	0.172976
WBGene00007583	0.661124	2.89789	7.17823	0.00737934	0.172976
WBGene00022500	0.694401	6.2288	7.17436	0.0073953	0.172976
WBGene00013246	0.538696	4.50913	7.16486	0.00743457	0.172976
WBGene00020930	0.505464	4.33043	7.16339	0.00744063	0.172976
WBGene00018681	0.450471	4.89856	7.16274	0.00744336	0.172976
WBGene00012524	0.503951	5.85318	7.15599	0.0074714	0.172976
WBGene00009825	0.435232	2.81234	7.15253	0.00748585	0.172976
WBGene00002297	0.455332	7.26219	7.14728	0.00750777	0.172976
WBGene00003423	0.57836	3.85194	7.14325	0.00752467	0.172976
WBGene00001837	0.593208	3.9871	7.13905	0.00754232	0.172976
WBGene00003776	0.589546	7.51699	7.13322	0.00756688	0.172976
WBGene00003414	0.507666	2.32737	7.13125	0.00757519	0.172976
WBGene00011319	-0.381996	5.76131	7.13112	0.00757574	0.172976
WBGene00011486	-0.7935	1.6219	7.13065	0.00757771	0.172976
WBGene00001562	0.646882	5.49953	7.12823	0.00758795	0.172976
WBGene00003072	0.678302	4.96116	7.12471	0.00760288	0.172976
WBGene00004732	0.513674	7.51732	7.11537	0.00764259	0.172976
WBGene00010231	-0.465775	7.23571	7.11461	0.00764581	0.172976
WBGene00007934	0.637011	1.28448	7.11415	0.00764778	0.172976
WBGene00015001	-0.312129	4.79554	7.11364	0.00764997	0.172976
WBGene00002044	0.284275	5.03324	7.10987	0.00766608	0.172977
WBGene00005002	-0.377111	7.53378	7.10398	0.00769129	0.173183
WBGene00000070	0.615489	1.79119	7.09445	0.0077323	0.173743
WBGene00017592	-0.564059	1.93695	7.08784	0.00776088	0.173869
WBGene00021534	0.281248	5.99349	7.07431	0.00781971	0.173869
WBGene00003704	0.379596	6.65771	7.07098	0.00783423	0.173869
WBGene00002889	0.551932	7.51791	7.07033	0.00783708	0.173869
WBGene00022490	-0.829959	2.19558	7.0686	0.00784464	0.173869
WBGene00012004	-0.337215	5.14125	7.06688	0.00785217	0.173869
WBGene00012074	-0.553366	2.09524	7.06603	0.0078559	0.173869
WBGene00015044	1.07856	1.0088	7.05991	0.00788281	0.173869
WBGene00016567	-0.349432	3.86125	7.0589	0.00788725	0.173869
WBGene00011232	0.311086	8.69361	7.05612	0.00789948	0.173869
WBGene00022666	-0.655331	1.58848	7.04055	0.00796846	0.17503
WBGene00015464	0.443368	3.45011	7.01563	0.00808012	0.177121
WBGene00013270	0.378843	6.87754	7.00909	0.00810969	0.177213
WBGene00020866	-0.296105	5.99964	7.00547	0.00812608	0.177213
WBGene00012896	0.591793	8.13217	6.99563	0.00817088	0.177213
WBGene00303050	1.07888	0.25774	6.99535	0.00817216	0.177213
WBGene00002066	0.506454	9.22526	6.99368	0.0081798	0.177213
WBGene00021751	0.630827	2.88157	6.99296	0.00818311	0.177213
WBGene00000793	0.628406	3.02282	6.98746	0.00820826	0.177401
WBGene00019345	0.427814	2.79899	6.96814	0.00829736	0.178882
WBGene00018373	0.538549	2.71397	6.96541	0.00831003	0.178882
WBGene00003071	0.618637	4.48392	6.95529	0.00835719	0.179538
WBGene00002202	0.388484	8.16894	6.95128	0.00837593	0.179582
WBGene00044483	-0.321866	5.47847	6.94365	0.00841173	0.179991
WBGene00006751	0.33574	5.51776	6.93872	0.00843494	0.180129
WBGene00010002	0.430626	5.6695	6.93379	0.00845824	0.180269
WBGene00015400	2.21266	6.69184	6.92987	0.0084768	0.180308
WBGene00022279	0.406566	3.95226	6.92446	0.00850248	0.180497
WBGene00022951	0.453492	4.60143	6.91454	0.00854974	0.181144
WBGene00007975	0.493317	7.48508	6.90572	0.00859204	0.181682
WBGene00000499	0.582756	3.73146	6.89996	0.00861976	0.181769
WBGene00003789	0.461618	7.79088	6.89786	0.00862991	0.181769
WBGene00016120	0.473038	6.79881	6.89233	0.00865661	0.181975
WBGene00020511	0.327611	5.52022	6.88743	0.00868039	0.182119
WBGene00009306	0.499141	4.60155	6.87603	0.00873595	0.182337
WBGene00021423	0.513281	4.62283	6.87423	0.00874475	0.182337
WBGene00021470	0.470387	7.77595	6.86958	0.00876751	0.182337
WBGene00022139	0.65348	3.97283	6.86892	0.00877077	0.182337
WBGene00010545	-0.451841	3.00972	6.86795	0.0087755	0.182337
WBGene00013647	-0.506599	4.32263	6.85221	0.00885319	0.183597
WBGene00044107	-0.589174	4.65348	6.84112	0.0089083	0.18381
WBGene00013218	-0.344964	4.58733	6.83976	0.00891511	0.18381
WBGene00014115	0.937613	8.1065	6.8392	0.00891789	0.18381
WBGene00022475	-0.503672	2.99862	6.83572	0.00893528	0.18381
WBGene00016104	0.61194	1.27673	6.83301	0.00894883	0.18381
WBGene00003411	0.384599	6.35081	6.82779	0.00897502	0.183996
WBGene00009883	-0.84354	1.27747	6.81703	0.00902928	0.18443
WBGene00003030	0.380336	6.96412	6.81679	0.00903046	0.18443
WBGene00011224	-0.387629	3.02925	6.80912	0.00906936	0.184874
WBGene00018420	-0.283522	6.83997	6.80367	0.00909705	0.184979
WBGene00018909	-0.246096	5.72816	6.80136	0.00910886	0.184979
WBGene00002078	0.67983	8.81736	6.79097	0.00916202	0.185689
WBGene00001372	-0.289746	6.95557	6.78779	0.00917833	0.185689
WBGene00000550	0.431465	8.84931	6.77319	0.00925375	0.185884
WBGene00021339	-1.39755	-0.22426	6.77112	0.00926448	0.185884
WBGene00010834	0.393997	4.91908	6.76376	0.00930275	0.185884
WBGene00009478	-0.287369	5.44382	6.76166	0.00931372	0.185884
WBGene00011915	-0.414835	4.43445	6.76042	0.00932019	0.185884
WBGene00007825	-0.445645	4.65992	6.75805	0.00933255	0.185884
WBGene00001196	0.421774	5.16634	6.75641	0.00934115	0.185884
WBGene00011966	-0.330751	6.89113	6.75632	0.00934162	0.185884
WBGene00018744	0.62718	1.69657	6.74833	0.00938356	0.185884
WBGene00001038	0.322774	7.56347	6.74362	0.00940834	0.185884
WBGene00000083	0.389608	4.336	6.74174	0.00941825	0.185884
WBGene00012941	0.854888	0.260978	6.73736	0.00944144	0.185884
WBGene00007520	0.532018	2.55824	6.73708	0.00944288	0.185884
WBGene00011988	-0.235744	6.33223	6.73416	0.00945835	0.185884
WBGene00007260	1.00729	0.407103	6.73187	0.00947053	0.185884
WBGene00010133	-0.68873	1.8051	6.73115	0.00947435	0.185884
WBGene00009776	-0.341606	5.3196	6.7295	0.00948314	0.185884
WBGene00004187	0.537925	9.08998	6.72654	0.00949887	0.185884
WBGene00017515	0.516037	2.06259	6.72168	0.0095248	0.186053
WBGene00003012	0.341746	6.39983	6.7139	0.00956641	0.186528
WBGene00015828	-0.602158	1.43933	6.70899	0.00959282	0.186704
WBGene00006941	0.712021	7.52129	6.68472	0.00972428	0.188312
WBGene00004395	0.702293	1.64499	6.68287	0.00973435	0.188312
WBGene00000935	0.36605	8.45544	6.67922	0.00975435	0.188312
WBGene00000770	0.447294	6.07269	6.66337	0.00984147	0.188312
WBGene00021473	0.708789	1.80086	6.66334	0.0098416	0.188312
WBGene00018837	0.666212	1.55199	6.66121	0.00985338	0.188312
WBGene00017258	-0.623528	2.53605	6.65753	0.00987378	0.188312
WBGene00020102	0.381504	6.89807	6.65591	0.00988274	0.188312
WBGene00015007	0.422923	7.06095	6.65565	0.00988421	0.188312
WBGene00021752	0.476527	4.36874	6.65561	0.00988442	0.188312
WBGene00013884	-0.352137	3.85318	6.65509	0.00988732	0.188312
WBGene00003978	0.593492	1.89937	6.6523	0.0099028	0.188312
WBGene00009285	0.592685	7.51194	6.65229	0.00990286	0.188312
WBGene00014218	-0.267663	7.38462	6.63023	0.0100263	0.190322
WBGene00002261	0.539398	3.65877	6.61898	0.0100897	0.190458
WBGene00006914	0.365943	6.20189	6.61771	0.010097	0.190458
WBGene00009058	0.567418	2.89999	6.61605	0.0101064	0.190458
WBGene00000068	0.808571	1.52898	6.61391	0.0101185	0.190458
WBGene00002010	0.338477	9.56414	6.61126	0.0101336	0.190458
WBGene00008422	0.442615	7.35334	6.60795	0.0101525	0.190458
WBGene00003577	0.337352	4.6582	6.6071	0.0101573	0.190458
WBGene00018715	-0.750914	0.505714	6.59879	0.0102048	0.191017
WBGene00022455	-0.25066	5.97429	6.59079	0.0102508	0.191544
WBGene00007287	0.590306	5.07632	6.58215	0.0103007	0.192142
WBGene00016027	-0.292031	5.62338	6.57016	0.0103703	0.193106
WBGene00016845	-1.53609	1.03475	6.56183	0.0104189	0.193676
WBGene00004947	0.722471	4.79349	6.55391	0.0104654	0.193689
WBGene00004132	0.493495	10.0377	6.546	0.010512	0.193689
WBGene00003842	-1.01996	0.195587	6.54233	0.0105337	0.193689
WBGene00018953	0.474215	8.06698	6.54225	0.0105342	0.193689
WBGene00009671	-0.446576	7.91396	6.54067	0.0105436	0.193689
WBGene00004093	0.331554	7.62408	6.53735	0.0105633	0.193689
WBGene00019211	0.477013	3.42875	6.53676	0.0105667	0.193689
WBGene00022069	0.602099	8.89505	6.53666	0.0105674	0.193689
WBGene00003508	0.401064	6.94499	6.53135	0.010599	0.193689
WBGene00011399	-0.258382	6.32104	6.52902	0.0106128	0.193689
WBGene00003858	0.417268	6.86478	6.52636	0.0106287	0.193689
WBGene00009245	0.456653	5.84642	6.52378	0.0106442	0.193689
WBGene00012121	0.432102	6.23743	6.52144	0.0106582	0.193689
WBGene00002244	0.340163	7.61959	6.51921	0.0106715	0.193689
WBGene00020456	-0.399266	2.85991	6.51334	0.0107068	0.193755
WBGene00044651	0.57778	2.94361	6.51262	0.0107112	0.193755
WBGene00013994	0.395402	6.31731	6.50503	0.010757	0.194257
WBGene00007486	0.813548	0.502996	6.4992	0.0107923	0.194569
WBGene00020507	0.264476	7.02119	6.4925	0.010833	0.194872
WBGene00000938	0.494832	6.2063	6.48922	0.010853	0.194872
WBGene00006407	0.425586	4.02845	6.48752	0.0108634	0.194872
WBGene00001526	0.484366	6.2191	6.47698	0.0109281	0.194974
WBGene00011904	0.534564	3.32774	6.47443	0.0109437	0.194974
WBGene00018892	-0.375952	7.61624	6.46871	0.010979	0.194974
WBGene00003567	0.899692	2.23348	6.46588	0.0109965	0.194974
WBGene00008274	0.433518	7.40947	6.46476	0.0110035	0.194974
WBGene00006448	-0.360524	5.49249	6.46044	0.0110302	0.194974
WBGene00007635	0.87105	-0.02004	6.45804	0.0110451	0.194974
WBGene00003996	0.371682	5.11934	6.45761	0.0110478	0.194974
WBGene00017240	-0.483761	2.61947	6.456	0.0110578	0.194974
WBGene00010070	0.653949	7.4635	6.45433	0.0110682	0.194974
WBGene00013311	0.315285	10.0696	6.4543	0.0110684	0.194974
WBGene00006926	0.500535	13.5944	6.44444	0.01113	0.195739
WBGene00001489	0.511345	3.03103	6.43838	0.011168	0.196029
WBGene00044508	-0.508443	1.61719	6.43602	0.0111829	0.196029
WBGene00008547	0.596854	3.55535	6.43006	0.0112205	0.196317
WBGene00001130	0.49965	5.95818	6.42763	0.0112358	0.196317
WBGene00021689	0.418061	4.73894	6.4192	0.0112893	0.196932
WBGene00235356	-0.402911	3.40584	6.41224	0.0113336	0.197385
WBGene00010041	-0.525728	4.36529	6.40645	0.0113707	0.19771
WBGene00010263	0.422409	7.72809	6.39809	0.0114243	0.197826
WBGene00006896	0.397488	4.54223	6.39688	0.0114321	0.197826
WBGene00006759	0.858289	5.89411	6.39394	0.011451	0.197826
WBGene00002079	0.47168	7.99834	6.38962	0.011479	0.197826
WBGene00004892	0.289858	5.88358	6.38845	0.0114866	0.197826
WBGene00016405	0.62178	8.7177	6.3811	0.0115342	0.197826
WBGene00003149	0.335906	4.2389	6.37889	0.0115486	0.197826
WBGene00008793	0.553643	1.88495	6.3746	0.0115765	0.197826
WBGene00009587	0.582308	6.50901	6.37367	0.0115826	0.197826
WBGene00000176	0.560669	3.53673	6.37303	0.0115868	0.197826
WBGene00004378	0.507897	7.40654	6.36955	0.0116095	0.197826
WBGene00020091	0.353267	7.17106	6.36792	0.0116202	0.197826
WBGene00003769	-0.703391	1.26616	6.36656	0.0116291	0.197826
WBGene00001824	0.963221	1.79925	6.36571	0.0116346	0.197826
WBGene00009460	0.546784	8.60556	6.35942	0.0116759	0.198177
WBGene00015344	0.53341	6.89227	6.35697	0.0116921	0.198177
WBGene00004031	0.399476	6.27722	6.35095	0.0117319	0.198213
WBGene00003986	0.359081	4.92059	6.3477	0.0117534	0.198213
WBGene00000205	-0.359272	5.76018	6.34173	0.011793	0.198213
WBGene00004755	0.310597	7.95931	6.34022	0.011803	0.198213
WBGene00009207	-0.339222	6.0364	6.33789	0.0118186	0.198213
WBGene00002037	0.524659	3.92652	6.33735	0.0118221	0.198213
WBGene00001492	0.589431	3.45222	6.33605	0.0118308	0.198213
WBGene00004077	0.408209	4.47621	6.33443	0.0118416	0.198213
WBGene00006754	0.554322	7.59912	6.33054	0.0118676	0.198281
WBGene00017980	0.810492	0.682049	6.32824	0.011883	0.198281
WBGene00007018	-0.279292	5.08759	6.32557	0.0119009	0.198281
WBGene00004879	0.531308	6.85842	6.31773	0.0119536	0.198852
WBGene00021507	0.379164	6.14424	6.30982	0.0120071	0.199212
WBGene00016534	0.550221	9.09432	6.30905	0.0120123	0.199212
WBGene00004902	0.521766	3.20348	6.30176	0.0120618	0.199725
WBGene00009190	0.495269	2.29691	6.29806	0.012087	0.199835
WBGene00004208	0.508436	9.58405	6.295	0.0121079	0.199873
WBGene00010806	0.372992	6.68852	6.29011	0.0121414	0.200119
WBGene00011312	0.494146	7.2249	6.27988	0.0122116	0.200568
WBGene00006723	-0.259963	5.65609	6.27447	0.012249	0.200568
WBGene00003738	0.390606	5.91746	6.27005	0.0122795	0.200568
WBGene00012672	-0.367193	4.941	6.26621	0.0123062	0.200568
WBGene00006342	0.418325	3.91776	6.26449	0.0123182	0.200568
WBGene00018073	0.514644	3.93261	6.2614	0.0123396	0.200568
WBGene00012550	-0.28339	7.2818	6.25819	0.0123621	0.200568
WBGene00007480	0.735769	2.19715	6.25472	0.0123863	0.200568
WBGene00011532	-0.461549	7.57319	6.2546	0.0123871	0.200568
WBGene00011182	0.415946	6.7262	6.2545	0.0123878	0.200568
WBGene00003970	0.434404	5.0388	6.25115	0.0124113	0.200568
WBGene00007277	-0.233676	6.06247	6.25109	0.0124117	0.200568
WBGene00014095	0.316796	10.1643	6.24569	0.0124496	0.200568
WBGene00011980	0.770866	7.78319	6.24312	0.0124677	0.200568
WBGene00006963	-0.298185	5.98827	6.24058	0.0124855	0.200568
WBGene00008555	0.306785	5.2831	6.23927	0.0124948	0.200568
WBGene00003378	0.51464	4.08581	6.23858	0.0124997	0.200568
WBGene00004259	0.522261	6.80094	6.23796	0.012504	0.200568
WBGene00009552	0.496592	4.40035	6.23503	0.0125247	0.2006
WBGene00009334	-0.294014	4.97101	6.22663	0.0125843	0.200757
WBGene00022413	0.389621	5.06313	6.22613	0.0125879	0.200757
WBGene00007278	-0.343335	5.4356	6.21946	0.0126353	0.200757
WBGene00007282	0.524952	5.427	6.21692	0.0126535	0.200757
WBGene00000998	0.692334	3.71042	6.21636	0.0126575	0.200757
WBGene00022851	-0.267293	6.53767	6.21286	0.0126826	0.200757
WBGene00011222	-0.340414	5.50963	6.21228	0.0126867	0.200757
WBGene00004987	-0.589755	2.3814	6.21177	0.0126904	0.200757
WBGene00019362	0.481041	4.39714	6.2101	0.0127023	0.200757
WBGene00008166	0.460947	7.41914	6.20519	0.0127376	0.201019
WBGene00012929	0.328652	7.05709	6.20181	0.012762	0.201084
WBGene00004371	0.352455	6.42697	6.19821	0.012788	0.201084
WBGene00012487	0.538263	3.1923	6.19685	0.0127978	0.201084
WBGene00014208	0.552216	7.31001	6.19372	0.0128204	0.201124
WBGene00019794	0.691681	0.698281	6.1906	0.0128431	0.201124
WBGene00013725	-0.30162	5.62219	6.18877	0.0128564	0.201124
WBGene00016930	-0.318587	4.28456	6.1811	0.0129122	0.201467
WBGene00021506	0.310041	6.76433	6.17698	0.0129423	0.201467
WBGene00006483	0.483508	6.83683	6.17574	0.0129514	0.201467
WBGene00016627	-0.37909	7.04734	6.1755	0.0129532	0.201467
WBGene00007014	-0.311922	4.7319	6.16318	0.0130436	0.202581
WBGene00000010	0.388202	4.38791	6.157	0.0130893	0.202883
WBGene00195248	0.393797	4.16451	6.1524	0.0131234	0.202883
WBGene00009131	-0.275269	5.88533	6.14531	0.0131761	0.202883
WBGene00007588	0.554562	8.57805	6.14387	0.0131869	0.202883
WBGene00010493	0.543676	4.9227	6.14159	0.0132039	0.202883
WBGene00020909	0.255535	5.67265	6.13666	0.0132407	0.202883
WBGene00006737	0.3238	6.96	6.13157	0.0132789	0.202883
WBGene00002059	-0.370259	8.47195	6.13032	0.0132883	0.202883
WBGene00004989	-0.419449	3.81385	6.12914	0.0132972	0.202883
WBGene00015207	-0.250095	6.24775	6.12888	0.0132991	0.202883
WBGene00015713	0.481956	5.42722	6.12601	0.0133207	0.202883
WBGene00008859	-0.41296	4.70769	6.12408	0.0133352	0.202883
WBGene00019807	0.289415	4.94764	6.12227	0.013349	0.202883
WBGene00000898	0.844915	5.78474	6.12055	0.0133619	0.202883
WBGene00022277	-0.346501	3.47255	6.11892	0.0133742	0.202883
WBGene00086566	-0.296648	5.38903	6.11857	0.0133769	0.202883
WBGene00006739	0.279351	6.87182	6.11769	0.0133835	0.202883
WBGene00019490	0.547232	3.78394	6.10398	0.0134878	0.204176
WBGene00019009	0.648643	1.39572	6.09719	0.0135397	0.204674
WBGene00016967	0.308532	5.51839	6.09416	0.0135629	0.204737
WBGene00017044	-0.277883	5.43297	6.08731	0.0136156	0.205092
WBGene00009733	-0.440877	3.4451	6.08602	0.0136255	0.205092
WBGene00016129	-0.343026	4.89586	6.08369	0.0136436	0.205092
WBGene00016115	0.310574	7.1037	6.07534	0.0137082	0.205286
WBGene00021009	0.440224	5.07865	6.07462	0.0137138	0.205286
WBGene00006579	0.53968	7.88598	6.06935	0.0137547	0.205286
WBGene00018923	-0.356835	4.42559	6.06587	0.0137819	0.205286
WBGene00022583	-0.263542	5.85272	6.06415	0.0137953	0.205286
WBGene00000227	0.391675	5.22075	6.06367	0.013799	0.205286
WBGene00000564	0.348037	5.61485	6.06099	0.01382	0.205286
WBGene00016968	1.21114	3.83936	6.06081	0.0138215	0.205286
WBGene00006490	0.438301	6.62529	6.05684	0.0138526	0.205286
WBGene00003795	0.421557	9.76132	6.05675	0.0138533	0.205286
WBGene00008420	-0.407366	4.56831	6.05509	0.0138663	0.205286
WBGene00002247	0.435584	5.69833	6.04985	0.0139075	0.205613
WBGene00003231	0.358801	8.75191	6.04273	0.0139637	0.206161
WBGene00003002	0.457884	7.94862	6.03475	0.0140269	0.206671
WBGene00001441	0.564758	3.41556	6.03353	0.0140367	0.206671
WBGene00004134	0.612681	3.93406	6.03062	0.0140598	0.206728
WBGene00003390	-0.295682	6.44523	6.02154	0.0141323	0.207155
WBGene00006888	0.503221	9.07332	6.01921	0.0141509	0.207155
WBGene00003798	0.500814	8.34087	6.01415	0.0141916	0.207155
WBGene00013231	-0.418591	2.91315	6.00911	0.0142322	0.207155
WBGene00011181	-0.42702	3.47903	6.00823	0.0142393	0.207155
WBGene00019322	0.27189	10.8397	6.00727	0.014247	0.207155
WBGene00004990	-0.386865	7.93038	6.00689	0.0142501	0.207155
WBGene00006423	0.528783	2.45679	6.00473	0.0142676	0.207155
WBGene00002174	0.519584	3.92736	6.00301	0.0142815	0.207155
WBGene00021227	0.348936	4.91309	6.00175	0.0142917	0.207155
WBGene00019651	-0.462978	3.16138	6.00066	0.0143005	0.207155
WBGene00003151	0.488849	6.11844	5.99567	0.0143411	0.20741
WBGene00015273	0.347907	4.91286	5.98886	0.0143965	0.20741
WBGene00004343	0.395335	6.45458	5.98848	0.0143996	0.20741
WBGene00000543	0.273902	5.69671	5.98632	0.0144173	0.20741
WBGene00015206	0.3677	7.18255	5.98301	0.0144443	0.20741
WBGene00007042	0.436547	7.79801	5.98252	0.0144483	0.20741
WBGene00019862	0.39429	5.21934	5.98195	0.014453	0.20741
WBGene00045434	-0.301897	4.22567	5.97766	0.0144882	0.207638
WBGene00003676	0.311272	3.94981	5.96417	0.0145995	0.208955
WBGene00019871	0.480928	4.53975	5.96163	0.0146205	0.208978
WBGene00011967	-0.258189	5.7915	5.95425	0.0146818	0.20905
WBGene00004333	0.270394	6.3702	5.95042	0.0147138	0.20905
WBGene00013739	0.406528	3.77297	5.94915	0.0147244	0.20905
WBGene00235276	1.09178	1.4041	5.93951	0.0148051	0.20905
WBGene00007025	-0.320828	5.1413	5.93836	0.0148148	0.20905
WBGene00007810	0.680873	2.20123	5.93397	0.0148518	0.20905
WBGene00003196	0.387486	6.12186	5.9329	0.0148608	0.20905
WBGene00012718	0.339337	4.00718	5.93238	0.0148651	0.20905
WBGene00018794	0.406053	5.00669	5.93095	0.0148772	0.20905
WBGene00020553	0.37825	7.31714	5.93014	0.014884	0.20905
WBGene00021756	0.527347	4.30142	5.92571	0.0149215	0.20905
WBGene00008239	0.419397	4.01748	5.92538	0.0149243	0.20905
WBGene00008748	0.516948	3.29231	5.92436	0.014933	0.20905
WBGene00002080	0.424048	7.00111	5.92347	0.0149405	0.20905
WBGene00019744	-0.653416	3.439	5.92301	0.0149444	0.20905
WBGene00022800	0.425614	7.51272	5.91794	0.0149875	0.20905
WBGene00019608	0.440197	8.14231	5.91763	0.0149901	0.20905
WBGene00003397	0.346318	7.03767	5.91707	0.0149949	0.20905
WBGene00009939	0.472103	2.15386	5.91615	0.0150027	0.20905
WBGene00004140	0.500813	4.90868	5.9101	0.0150543	0.20905
WBGene00016631	0.333073	4.19031	5.90972	0.0150576	0.20905
WBGene00045212	-0.688142	1.11549	5.90949	0.0150595	0.20905
WBGene00017087	-0.337357	4.6245	5.908	0.0150723	0.20905
WBGene00017402	-0.393891	4.3785	5.90269	0.0151178	0.209294
WBGene00013610	-0.306092	5.39265	5.90031	0.0151382	0.209294
WBGene00003799	0.310701	5.66578	5.8944	0.0151891	0.209294
WBGene00044737	-0.477921	4.6504	5.89341	0.0151976	0.209294
WBGene00000020	0.599531	2.53801	5.89203	0.0152095	0.209294
WBGene00022297	-0.345796	4.67747	5.89072	0.0152208	0.209294
WBGene00006523	0.36368	7.35383	5.88443	0.0152753	0.209294
WBGene00012150	-0.301021	4.74957	5.88243	0.0152927	0.209294
WBGene00010965	-0.441424	9.30733	5.88028	0.0153114	0.209294
WBGene00011798	1.46426	-0.160787	5.87989	0.0153147	0.209294
WBGene00004063	0.384964	5.15074	5.87979	0.0153157	0.209294
WBGene00001041	-0.269369	6.66729	5.87892	0.0153232	0.209294
WBGene00010000	-0.310223	5.57522	5.87289	0.0153758	0.209532
WBGene00017031	0.359474	7.37656	5.87246	0.0153795	0.209532
WBGene00021681	0.380277	7.15399	5.86247	0.0154671	0.209872
WBGene00004111	0.354876	4.59198	5.86209	0.0154704	0.209872
WBGene00019821	-0.267593	5.24852	5.85856	0.0155015	0.209872
WBGene00015324	0.46366	2.83165	5.85598	0.0155242	0.209872
WBGene00002221	0.27596	6.62985	5.85296	0.0155508	0.209872
WBGene00019479	0.285736	4.28897	5.85221	0.0155575	0.209872
WBGene00013465	0.500483	5.37917	5.85171	0.0155619	0.209872
WBGene00017892	0.487444	7.589	5.85031	0.0155743	0.209872
WBGene00009532	0.625941	3.61077	5.84967	0.01558	0.209872
WBGene00022211	0.474107	4.7916	5.84223	0.015646	0.210108
WBGene00015087	0.532687	1.69331	5.83594	0.0157021	0.210108
WBGene00008034	-0.285253	6.43091	5.83546	0.0157063	0.210108
WBGene00007752	0.688224	3.9684	5.83354	0.0157235	0.210108
WBGene00004145	1.025	0.462246	5.83292	0.015729	0.210108
WBGene00015499	0.430341	6.93604	5.83077	0.0157482	0.210108
WBGene00023172	-1.08107	0.04303	5.82995	0.0157556	0.210108
WBGene00003242	0.573626	7.10856	5.82825	0.0157708	0.210108
WBGene00011012	-0.33485	4.26675	5.82798	0.0157732	0.210108
WBGene00016121	-0.389417	3.68005	5.81918	0.0158523	0.2109
WBGene00000798	-0.317781	5.24889	5.81656	0.015876	0.210954
WBGene00013074	1.65019	-0.325153	5.81405	0.0158986	0.210995
WBGene00302984	0.684496	3.05184	5.81148	0.0159219	0.211043
WBGene00000403	0.45031	3.94419	5.80903	0.0159441	0.211078
WBGene00012659	0.474315	5.9189	5.80451	0.0159851	0.211361
WBGene00012615	-0.369632	9.03418	5.80167	0.0160109	0.211443
WBGene00002036	0.416784	7.44379	5.79531	0.016069	0.211632
WBGene00008311	0.364057	4.55631	5.79499	0.0160719	0.211632
WBGene00021342	0.743603	2.56242	5.79364	0.0160843	0.211632
WBGene00022447	0.534659	2.17535	5.78517	0.0161619	0.211641
WBGene00011017	-0.312274	5.39324	5.78248	0.0161866	0.211641
WBGene00007623	-0.245557	6.39719	5.77971	0.0162122	0.211641
WBGene00008652	0.496772	1.56514	5.77692	0.0162379	0.211641
WBGene00013985	0.440786	7.30504	5.77193	0.0162841	0.211641
WBGene00022206	0.455127	3.79627	5.77073	0.0162952	0.211641
WBGene00019831	0.271787	8.15991	5.76886	0.0163126	0.211641
WBGene00017441	-0.759865	1.13106	5.76882	0.0163129	0.211641
WBGene00004183	0.559119	1.53138	5.76694	0.0163304	0.211641
WBGene00013164	0.507191	5.08149	5.76676	0.0163321	0.211641
WBGene00003026	0.613582	8.74792	5.76544	0.0163443	0.211641
WBGene00007943	0.490973	3.39921	5.76492	0.0163493	0.211641
WBGene00006495	0.529513	3.92246	5.75933	0.0164013	0.211641
WBGene00007171	0.251648	6.50156	5.75617	0.0164308	0.211641
WBGene00018647	0.881704	-0.0475388	5.75456	0.0164459	0.211641
WBGene00006379	0.294187	5.20015	5.75362	0.0164547	0.211641
WBGene00000074	0.429648	3.81904	5.75247	0.0164655	0.211641
WBGene00003687	0.310442	4.7014	5.75236	0.0164665	0.211641
WBGene00017357	-0.339344	5.13698	5.75011	0.0164877	0.211641
WBGene00019162	-0.28353	9.00462	5.74907	0.0164974	0.211641
WBGene00016995	0.40596	7.6163	5.74604	0.0165258	0.211641
WBGene00008683	-0.260687	6.24771	5.74299	0.0165546	0.211641
WBGene00017364	-0.592836	1.98739	5.74207	0.0165633	0.211641
WBGene00003638	0.561275	3.45885	5.73927	0.0165897	0.211641
WBGene00012739	-0.27577	5.04923	5.73761	0.0166054	0.211641
WBGene00004016	-0.289473	5.19848	5.73278	0.0166511	0.211641
WBGene00003040	0.487491	5.54431	5.7325	0.0166538	0.211641
WBGene00022704	-0.323966	4.58647	5.72885	0.0166884	0.211641
WBGene00003558	0.833122	0.549011	5.72672	0.0167087	0.211641
WBGene00008196	-0.282774	6.08737	5.72628	0.0167128	0.211641
WBGene00004053	0.511288	5.70484	5.72603	0.0167153	0.211641
WBGene00013200	-0.280728	6.6977	5.72143	0.016759	0.211641
WBGene00022372	0.620663	4.00649	5.72104	0.0167628	0.211641
WBGene00013439	-0.608714	1.73501	5.71907	0.0167816	0.211641
WBGene00000239	0.309881	3.89203	5.71874	0.0167848	0.211641
WBGene00004040	0.422297	6.75362	5.71449	0.0168254	0.211641
WBGene00009113	0.364755	8.08782	5.71038	0.0168649	0.211641
WBGene00021739	-0.478499	2.94297	5.7077	0.0168906	0.211641
WBGene00016920	-0.602098	1.54804	5.70694	0.016898	0.211641
WBGene00303030	1.01869	3.00518	5.70489	0.0169177	0.211641
WBGene00001561	0.374572	6.15156	5.70185	0.016947	0.211641
WBGene00012880	-0.344853	4.58629	5.7	0.0169649	0.211641
WBGene00010868	0.5732	2.50555	5.69696	0.0169943	0.211641
WBGene00022313	0.770199	0.336502	5.69584	0.0170051	0.211641
WBGene00011145	-0.362996	5.36911	5.69444	0.0170187	0.211641
WBGene00002027	0.514238	8.91466	5.6937	0.017026	0.211641
WBGene00012386	0.298907	5.93056	5.68859	0.0170756	0.211641
WBGene00023450	-0.354988	4.44918	5.68686	0.0170924	0.211641
WBGene00003482	0.657016	4.67884	5.68446	0.0171158	0.211641
WBGene00005009	0.455361	6.01774	5.6844	0.0171164	0.211641
WBGene00011867	0.451859	9.29538	5.68427	0.0171177	0.211641
WBGene00000421	0.357666	7.42211	5.68078	0.0171517	0.211641
WBGene00004278	-0.443264	3.68316	5.67878	0.0171713	0.211641
WBGene00012474	0.45956	5.77621	5.67833	0.0171757	0.211641
WBGene00004003	0.580475	3.56139	5.67516	0.0172068	0.211641
WBGene00219800	-0.894179	0.787587	5.67145	0.0172432	0.211641
WBGene00003622	0.464876	6.00903	5.67115	0.0172462	0.211641
WBGene00010109	-0.548796	1.01133	5.67074	0.0172502	0.211641
WBGene00012723	-0.429514	2.63276	5.66973	0.0172601	0.211641
WBGene00003834	0.577956	6.81042	5.66713	0.0172857	0.211641
WBGene00000772	0.415127	7.97498	5.66601	0.0172967	0.211641
WBGene00006805	0.496887	4.64367	5.66526	0.0173041	0.211641
WBGene00021544	-0.341926	3.54831	5.66263	0.0173301	0.211659
WBGene00010011	0.56983	2.48262	5.65965	0.0173596	0.211659
WBGene00012766	-0.435579	4.16458	5.6558	0.0173977	0.211659
WBGene00017885	0.525368	6.13089	5.65274	0.0174282	0.211659
WBGene00019957	0.563238	5.50368	5.65211	0.0174344	0.211659
WBGene00009179	-0.397203	6.07016	5.64432	0.017512	0.211659
WBGene00007628	-0.346516	4.68885	5.64145	0.0175407	0.211659
WBGene00012990	0.526178	5.32505	5.64081	0.0175471	0.211659
WBGene00004437	-0.29175	6.47946	5.63648	0.0175905	0.211659
WBGene00009590	-0.624676	0.777495	5.63231	0.0176324	0.211659
WBGene00045484	-0.77572	0.425854	5.63123	0.0176432	0.211659
WBGene00020128	0.610067	5.81959	5.63114	0.0176441	0.211659
WBGene00004905	0.629002	3.84785	5.6299	0.0176566	0.211659
WBGene00012341	0.357927	7.318	5.62943	0.0176613	0.211659
WBGene00013228	-0.315513	3.99056	5.62805	0.0176753	0.211659
WBGene00004215	0.472938	5.0902	5.62706	0.0176853	0.211659
WBGene00016957	0.406895	3.82904	5.62696	0.0176863	0.211659
WBGene00043062	-0.567529	2.07224	5.6263	0.0176929	0.211659
WBGene00020496	0.599308	6.02595	5.62576	0.0176984	0.211659
WBGene00020770	0.350151	4.02468	5.62571	0.0176989	0.211659
WBGene00006504	0.439646	6.16531	5.61642	0.017793	0.212516
WBGene00000198	0.228069	7.58023	5.61354	0.0178223	0.212516
WBGene00019521	0.424672	4.30868	5.61279	0.0178298	0.212516
WBGene00001563	0.384919	6.97737	5.61054	0.0178527	0.212554
WBGene00007578	0.346356	6.98021	5.60233	0.0179366	0.21313
WBGene00002335	0.274567	5.9096	5.60193	0.0179407	0.21313
WBGene00013235	0.346318	6.01975	5.59429	0.0180191	0.213557
WBGene00006515	-0.305411	6.35784	5.59304	0.018032	0.213557
WBGene00014164	-0.307767	4.14338	5.59263	0.0180362	0.213557
WBGene00000838	0.393363	7.41886	5.58817	0.0180822	0.213867
WBGene00004075	0.512862	8.73139	5.57782	0.0181894	0.214717
WBGene00006769	0.3235	5.15081	5.57737	0.018194	0.214717
WBGene00004361	0.319366	5.16005	5.57528	0.0182157	0.214738
WBGene00017657	0.548422	4.1333	5.56472	0.0183259	0.21567
WBGene00001580	0.316807	6.86921	5.56386	0.0183349	0.21567
WBGene00000548	0.401394	7.00393	5.55954	0.0183803	0.215968
WBGene00022603	0.369501	6.68408	5.55186	0.0184611	0.216379
WBGene00009940	-0.256772	5.94052	5.54864	0.018495	0.216379
WBGene00011629	0.488536	8.72566	5.54734	0.0185087	0.216379
WBGene00016404	-0.344131	4.95945	5.54705	0.0185119	0.216379
WBGene00019766	0.436944	6.29786	5.54668	0.0185158	0.216379
WBGene00015743	0.406405	6.83296	5.54374	0.0185469	0.216507
WBGene00018781	0.294244	4.17627	5.53976	0.0185892	0.216585
WBGene00004147	0.428405	7.7683	5.53932	0.0185938	0.216585
WBGene00003021	0.430135	7.33738	5.53431	0.0186472	0.216623
WBGene00004978	0.262519	6.86268	5.53409	0.0186495	0.216623
WBGene00011193	-0.271858	4.80743	5.53226	0.0186689	0.216623
WBGene00017360	-0.432032	5.0244	5.53146	0.0186776	0.216623
WBGene00006608	0.230193	5.9221	5.52758	0.018719	0.216641
WBGene00010908	0.345105	7.78667	5.52312	0.0187668	0.216641
WBGene00013584	-0.586574	0.892613	5.52299	0.0187681	0.216641
WBGene00018366	-0.308935	4.85283	5.52293	0.0187688	0.216641
WBGene00021026	-0.313052	6.6655	5.52191	0.0187797	0.216641
WBGene00008008	-0.406892	2.95855	5.51713	0.0188311	0.217001
WBGene00006994	0.338624	8.21889	5.51383	0.0188667	0.217044
WBGene00000911	0.371978	7.36724	5.51288	0.018877	0.217044
WBGene00001184	0.587089	1.44846	5.51118	0.0188953	0.217044
WBGene00000460	0.412583	4.36142	5.50922	0.0189164	0.217055
WBGene00019898	-0.262987	5.43324	5.50579	0.0189536	0.21725
WBGene00010877	-0.467785	1.96158	5.49635	0.0190562	0.218194
WBGene00002187	-0.308513	3.57026	5.48857	0.0191411	0.218933
WBGene00009575	-0.254509	6.11988	5.48257	0.019207	0.219453
WBGene00019487	0.567005	3.31754	5.46415	0.0194105	0.221153
WBGene00021635	0.343219	3.00235	5.46375	0.0194149	0.221153
WBGene00001215	0.45641	5.78526	5.46318	0.0194212	0.221153
WBGene00014036	-0.236451	6.50356	5.45797	0.0194792	0.221153
WBGene00004161	0.440749	4.14347	5.45288	0.0195361	0.221153
WBGene00011522	0.839827	3.41091	5.45244	0.019541	0.221153
WBGene00006364	0.530627	3.9488	5.44895	0.0195801	0.221153
WBGene00019619	0.747937	3.87258	5.44779	0.0195931	0.221153
WBGene00001023	0.351645	8.61157	5.44499	0.0196245	0.221153
WBGene00019259	0.471678	8.41184	5.44449	0.0196302	0.221153
WBGene00007009	0.360808	7.77799	5.44435	0.0196317	0.221153
WBGene00007501	1.27339	4.3089	5.44334	0.0196431	0.221153
WBGene00001131	0.468326	4.11859	5.44157	0.0196629	0.221153
WBGene00010340	0.464422	2.21407	5.44041	0.019676	0.221153
WBGene00003918	0.535869	7.76691	5.43774	0.0197062	0.221153
WBGene00006602	0.453724	3.47737	5.43671	0.0197177	0.221153
WBGene00017801	-0.245623	6.30048	5.43512	0.0197358	0.221153
WBGene00001854	0.427471	1.91839	5.43434	0.0197446	0.221153
WBGene00001955	0.431771	3.58902	5.43186	0.0197726	0.221153
WBGene00007505	0.438829	6.58719	5.42929	0.0198017	0.221153
WBGene00000962	0.494864	9.05075	5.42879	0.0198074	0.221153
WBGene00010785	0.365408	9.34621	5.42665	0.0198317	0.221153
WBGene00020919	0.626371	3.47289	5.4253	0.0198471	0.221153
WBGene00018290	-0.271232	7.14751	5.42514	0.0198489	0.221153
WBGene00004214	0.378107	6.94071	5.42146	0.0198907	0.221262
WBGene00044469	0.526872	1.85866	5.41906	0.019918	0.221262
WBGene00045488	-0.85533	0.537102	5.41886	0.0199204	0.221262
WBGene00013011	0.413609	5.29057	5.40939	0.0200287	0.222236
WBGene00003076	-0.309585	6.11155	5.40394	0.0200913	0.222322
WBGene00004209	0.702238	4.88553	5.40276	0.020105	0.222322
WBGene00004458	0.289765	9.21893	5.40072	0.0201284	0.222322
WBGene00001179	0.553058	3.09632	5.3997	0.0201402	0.222322
WBGene00006619	-0.253309	6.27369	5.39902	0.0201481	0.222322
WBGene00019711	-0.215687	6.8507	5.39773	0.020163	0.222322
WBGene00010492	0.358714	7.49948	5.39616	0.0201811	0.222322
WBGene00003222	0.314815	6.91503	5.39206	0.0202285	0.22239
WBGene00015635	0.318896	6.70138	5.38886	0.0202657	0.22239
WBGene00018710	0.45428	4.6363	5.38723	0.0202846	0.22239
WBGene00022059	0.288272	5.17024	5.38645	0.0202937	0.22239
WBGene00013020	0.381836	5.27043	5.38603	0.0202986	0.22239
WBGene00001328	0.465381	5.8151	5.38375	0.0203252	0.22239
WBGene00011767	-0.329601	4.20889	5.38228	0.0203422	0.22239
WBGene00009981	-0.349555	3.78533	5.3814	0.0203525	0.22239
WBGene00001329	0.303604	6.32819	5.37877	0.0203833	0.2225
WBGene00004855	0.667085	6.57707	5.37437	0.0204347	0.222836
WBGene00012015	0.223801	7.37927	5.36642	0.0205281	0.223508
WBGene00016746	-0.346315	5.89773	5.36487	0.0205463	0.223508
WBGene00002180	-0.290389	4.84557	5.3613	0.0205885	0.223508
WBGene00021335	-0.550677	5.20313	5.36038	0.0205992	0.223508
WBGene00019647	-0.44137	3.04666	5.3603	0.0206002	0.223508
WBGene00016400	-0.244748	5.99118	5.35751	0.0206332	0.223641
WBGene00020504	0.478039	4.31904	5.35453	0.0206685	0.223798
WBGene00015746	-0.401294	6.66455	5.3467	0.0207615	0.224579
WBGene00003762	-0.38342	4.62373	5.34213	0.020816	0.224734
WBGene00003062	-0.2578	7.70124	5.342	0.0208176	0.224734
WBGene00010406	0.471244	8.15086	5.33902	0.0208532	0.224742
WBGene00012360	0.467995	7.04323	5.33761	0.02087	0.224742
WBGene00013000	0.30165	4.03644	5.33619	0.020887	0.224742
WBGene00016739	0.337576	7.6784	5.33496	0.0209018	0.224742
WBGene00011275	-0.315924	6.03957	5.33064	0.0209537	0.224992
WBGene00003410	0.498919	8.35991	5.32954	0.0209669	0.224992
WBGene00006816	0.517288	5.37765	5.32244	0.0210525	0.225316
WBGene00019914	-0.258154	5.70267	5.32205	0.0210572	0.225316
WBGene00044689	0.525381	6.94734	5.32183	0.0210599	0.225316
WBGene00004246	0.29881	6.52656	5.31973	0.0210853	0.225317
WBGene00007028	0.439139	7.29653	5.31836	0.0211019	0.225317
WBGene00022048	0.485981	8.98962	5.31649	0.0211245	0.225335
WBGene00001399	0.61939	6.50174	5.31057	0.0211964	0.225507
WBGene00021697	0.434004	6.53372	5.30742	0.0212348	0.225507
WBGene00013343	0.252522	5.66193	5.30671	0.0212435	0.225507
WBGene00023405	0.467522	4.59736	5.30492	0.0212653	0.225507
WBGene00016714	0.391137	2.81257	5.29828	0.0213466	0.225507
WBGene00020761	-0.247608	5.43423	5.29723	0.0213593	0.225507
WBGene00014111	-0.244058	5.45137	5.29656	0.0213676	0.225507
WBGene00013919	0.338847	4.9921	5.29454	0.0213924	0.225507
WBGene00013668	0.315659	5.7827	5.29319	0.021409	0.225507
WBGene00015237	0.486723	7.12962	5.29249	0.0214176	0.225507
WBGene00012431	-0.273	4.83159	5.29174	0.0214269	0.225507
WBGene00021818	-0.397171	2.95743	5.29162	0.0214283	0.225507
WBGene00016422	0.729963	1.12677	5.28929	0.021457	0.225507
WBGene00008991	0.972069	3.54893	5.28835	0.0214685	0.225507
WBGene00018252	-0.460044	2.38128	5.28794	0.0214736	0.225507
WBGene00000133	-0.767636	2.09204	5.2867	0.0214889	0.225507
WBGene00020348	-0.307748	5.7451	5.28488	0.0215113	0.225507
WBGene00014177	-0.312401	6.33126	5.2807	0.0215631	0.225507
WBGene00008503	0.323426	6.64854	5.27975	0.0215748	0.225507
WBGene00020500	-0.252276	5.96029	5.27852	0.02159	0.225507
WBGene00002694	0.51239	7.65001	5.2771	0.0216078	0.225507
WBGene00019245	-0.248073	6.65136	5.27679	0.0216116	0.225507
WBGene00009139	-0.361821	4.33164	5.27591	0.0216225	0.225507
WBGene00019677	-0.395574	4.46277	5.27321	0.0216561	0.225638
WBGene00011201	-0.322846	4.08132	5.27149	0.0216774	0.225642
WBGene00004254	0.481656	6.9745	5.26745	0.0217278	0.2259
WBGene00000795	-0.359257	4.52635	5.26614	0.0217442	0.2259
WBGene00017829	-0.340362	4.68476	5.26304	0.0217829	0.226085
WBGene00021555	0.258437	6.2585	5.25628	0.0218677	0.226746
WBGene00015291	-0.429274	5.364	5.25198	0.0219218	0.226975
WBGene00018975	0.431392	6.27226	5.24956	0.0219523	0.226975
WBGene00013349	-0.261332	5.76924	5.2495	0.0219531	0.226975
WBGene00002583	0.445137	7.23023	5.24766	0.0219763	0.226997
WBGene00013591	0.460953	5.33431	5.2435	0.022029	0.227174
WBGene00009793	0.442683	5.44896	5.23996	0.0220738	0.227174
WBGene00007624	0.35858	9.86761	5.23968	0.0220774	0.227174
WBGene00008414	-0.318171	6.61837	5.23964	0.0220779	0.227174
WBGene00015353	-0.320573	4.10413	5.23602	0.0221239	0.22743
WBGene00013025	0.266768	9.11634	5.23113	0.0221861	0.227574
WBGene00009542	0.412044	8.25049	5.23109	0.0221866	0.227574
WBGene00021170	-0.234426	6.00083	5.22994	0.0222013	0.227574
WBGene00302998	0.514436	3.36166	5.22691	0.0222401	0.227754
WBGene00022853	-0.221581	6.51262	5.2252	0.0222619	0.227761
WBGene00012936	0.492619	7.32156	5.22335	0.0222856	0.227787
WBGene00018921	0.236026	6.63731	5.21859	0.0223467	0.228029
WBGene00004702	-0.274596	7.15227	5.21783	0.0223564	0.228029
WBGene00023422	-0.297805	5.2836	5.21656	0.0223728	0.228029
WBGene00010435	-0.227826	6.83103	5.21484	0.0223949	0.228038
WBGene00013160	0.485222	5.82441	5.21191	0.0224327	0.228207
WBGene00010013	0.422757	7.18821	5.20287	0.0225496	0.228986
WBGene00001934	-0.442141	3.53368	5.2027	0.0225518	0.228986
WBGene00000161	0.384897	5.32415	5.19761	0.0226179	0.229441
WBGene00000512	-0.38091	4.30261	5.19461	0.0226571	0.229622
WBGene00012389	0.42645	5.79939	5.18295	0.0228096	0.230519
WBGene00009300	0.824446	3.51074	5.18287	0.0228106	0.230519
WBGene00018793	-0.312208	5.47744	5.18157	0.0228277	0.230519
WBGene00010066	-0.340382	3.3544	5.18051	0.0228416	0.230519
WBGene00006779	0.427945	4.4324	5.17967	0.0228527	0.230519
WBGene00001493	0.504884	5.42108	5.17578	0.0229039	0.230535
WBGene00012316	0.320489	7.29519	5.1724	0.0229484	0.230535
WBGene00009563	-0.204552	6.01071	5.17171	0.0229577	0.230535
WBGene00015941	-0.249858	7.46824	5.17106	0.0229662	0.230535
WBGene00007684	-0.295937	6.36774	5.17042	0.0229746	0.230535
WBGene00008622	0.414041	4.23933	5.1698	0.0229828	0.230535
WBGene00003773	-0.34815	5.16234	5.16614	0.0230314	0.230807
WBGene00003391	-0.37899	7.56479	5.16409	0.0230586	0.230864
WBGene00001173	0.322975	7.22776	5.16	0.0231129	0.231052
WBGene00014454	-0.408662	5.08513	5.15713	0.0231511	0.231052
WBGene00013742	-0.309958	4.71714	5.15046	0.0232403	0.231052
WBGene00018333	0.954334	-0.0711811	5.15014	0.0232445	0.231052
WBGene00001631	0.490389	3.27149	5.1498	0.0232491	0.231052
WBGene00022794	-0.318668	6.3595	5.14762	0.0232782	0.231052
WBGene00015485	0.876555	5.16098	5.14522	0.0233104	0.231052
WBGene00013554	0.497012	2.00337	5.14474	0.0233169	0.231052
WBGene00021683	0.370247	4.41969	5.14431	0.0233227	0.231052
WBGene00020160	0.449118	3.35755	5.14362	0.0233319	0.231052
WBGene00011298	-0.424346	3.20677	5.14315	0.0233382	0.231052
WBGene00003516	0.502815	1.82777	5.14207	0.0233528	0.231052
WBGene00021316	0.341194	6.32805	5.1418	0.0233564	0.231052
WBGene00003165	0.903372	0.948476	5.13919	0.0233916	0.231052
WBGene00017647	-0.879152	0.991469	5.13861	0.0233994	0.231052
WBGene00006432	0.364333	4.5568	5.13627	0.0234309	0.231114
WBGene00020464	0.317263	5.9297	5.13437	0.0234566	0.231114
WBGene00006993	0.292932	4.8795	5.13338	0.02347	0.231114
WBGene00077761	0.322668	4.5776	5.13058	0.0235078	0.231252
WBGene00014667	0.409612	7.94049	5.12673	0.0235601	0.231252
WBGene00018153	-0.714893	0.838484	5.12553	0.0235763	0.231252
WBGene00021325	-0.276118	5.51	5.12356	0.0236031	0.231252
WBGene00015347	-0.224276	6.35087	5.1233	0.0236067	0.231252
WBGene00003572	0.394739	3.40879	5.12284	0.0236129	0.231252
WBGene00015686	0.402982	3.90927	5.11833	0.0236743	0.231643
WBGene00007433	0.417952	7.87746	5.1165	0.0236994	0.231677
WBGene00002068	-0.27705	8.06966	5.11263	0.0237523	0.231983
WBGene00006840	0.439505	7.64869	5.10995	0.0237891	0.232009
WBGene00009488	-0.578951	1.95363	5.10929	0.023798	0.232009
WBGene00012928	0.393249	5.16272	5.10515	0.0238549	0.232353
WBGene00019715	0.226603	6.25787	5.10106	0.0239113	0.232621
WBGene00006595	-0.286062	8.55127	5.09928	0.0239357	0.232621
WBGene00022200	0.365972	5.55021	5.09696	0.0239678	0.232621
WBGene00009734	-0.330393	5.37864	5.09672	0.0239711	0.232621
WBGene00004760	0.434965	7.22753	5.09532	0.0239905	0.232621
WBGene00012769	0.553327	7.58668	5.09069	0.0240546	0.232838
WBGene00018520	0.448486	4.3163	5.09058	0.0240561	0.232838
WBGene00000670	-0.422226	6.51031	5.08827	0.0240882	0.232939
WBGene00012365	-0.340838	4.03483	5.08428	0.0241437	0.233266
WBGene00009565	-0.255805	6.00325	5.08044	0.0241972	0.233368
WBGene00012144	-0.364161	4.27826	5.08041	0.0241976	0.233368
WBGene00020696	0.305716	9.90259	5.07433	0.0242827	0.233597
WBGene00007227	0.332156	7.87601	5.07269	0.0243056	0.233597
WBGene00011743	-0.316624	6.71442	5.07188	0.024317	0.233597
WBGene00001648	0.235009	6.76831	5.07001	0.0243432	0.233597
WBGene00000785	-0.477186	8.69652	5.06783	0.0243739	0.233597
WBGene00004795	0.358382	5.30485	5.06744	0.0243793	0.233597
WBGene00017355	-0.199359	6.15136	5.06663	0.0243907	0.233597
WBGene00004130	0.824094	5.37334	5.06633	0.024395	0.233597
WBGene00018443	-0.35079	3.07492	5.06419	0.0244251	0.233678
WBGene00019249	0.457534	5.14223	5.06227	0.0244522	0.233729
WBGene00000415	0.338038	5.50568	5.05826	0.0245088	0.234062
WBGene00017735	-0.286963	6.65397	5.05542	0.024549	0.234093
WBGene00009583	0.28536	8.04251	5.05496	0.0245556	0.234093
WBGene00016623	-0.316593	5.53267	5.05136	0.0246066	0.234372
WBGene00001040	-0.30297	6.7314	5.04567	0.0246875	0.234936
WBGene00021514	-0.465817	6.46587	5.04244	0.0247337	0.235166
WBGene00017563	0.31735	3.38074	5.04011	0.0247669	0.235275
WBGene00000528	0.512464	4.35401	5.03771	0.0248013	0.235393
WBGene00022512	0.794131	0.579134	5.02867	0.0249311	0.236288
WBGene00008183	0.386635	6.55736	5.02671	0.0249592	0.236288
WBGene00004873	0.371388	6.37011	5.02656	0.0249614	0.236288
WBGene00003084	0.353869	4.11933	5.0245	0.0249912	0.236352
WBGene00013549	0.26074	5.50668	5.02305	0.0250121	0.236352
WBGene00007966	0.342044	7.41977	5.02093	0.0250428	0.236434
WBGene00021515	-0.31284	4.18987	5.01803	0.0250847	0.236566
WBGene00006925	0.392553	11.8965	5.01693	0.0251007	0.236566
WBGene00022351	0.228544	4.99403	5.00929	0.0252117	0.237354
WBGene00018784	-0.337053	4.75348	5.00814	0.0252284	0.237354
WBGene00022365	0.49983	2.73946	4.99901	0.0253618	0.238401
WBGene00001579	0.39132	5.80907	4.99371	0.0254397	0.238776
WBGene00009574	0.264943	4.99199	4.99316	0.0254477	0.238776
WBGene00006930	0.467355	13.7953	4.99108	0.0254783	0.238776
WBGene00002217	0.54278	3.98818	4.98845	0.0255171	0.238776
WBGene00003081	-0.316268	5.78009	4.98791	0.025525	0.238776
WBGene00003901	0.309531	8.62236	4.98724	0.0255349	0.238776
WBGene00016564	-0.23104	6.24811	4.98293	0.0255986	0.238961
WBGene00000370	-0.405543	4.3282	4.98041	0.0256359	0.238961
WBGene00009435	0.296501	6.94037	4.97954	0.0256488	0.238961
WBGene00011100	0.653448	0.514761	4.97931	0.0256522	0.238961
WBGene00013658	-0.320519	3.7066	4.97618	0.0256986	0.238961
WBGene00018672	0.327977	4.61653	4.97501	0.0257161	0.238961
WBGene00044650	0.328361	4.58641	4.97159	0.025767	0.238961
WBGene00018657	0.230548	5.99339	4.97151	0.0257682	0.238961
WBGene00002696	-0.334616	7.64569	4.97058	0.0257819	0.238961
WBGene00001036	-0.304051	4.89914	4.97056	0.0257823	0.238961
WBGene00020911	-0.367772	3.13836	4.96945	0.0257988	0.238961
WBGene00003785	0.335389	8.07615	4.96715	0.0258332	0.238992
WBGene00010260	0.266354	9.60281	4.96548	0.0258582	0.238992
WBGene00019264	-0.225109	6.07433	4.96115	0.025923	0.238992
WBGene00016494	-0.260915	6.12569	4.96109	0.0259239	0.238992
WBGene00018409	-0.229107	7.34053	4.96086	0.0259273	0.238992
WBGene00017066	0.465391	6.98604	4.96032	0.0259354	0.238992
WBGene00006324	0.399641	7.68665	4.95783	0.0259727	0.239131
WBGene00011729	0.49391	6.36394	4.95477	0.0260188	0.239351
WBGene00007327	0.743633	1.99472	4.95146	0.0260686	0.239411
WBGene00019994	0.609455	2.15063	4.94887	0.0261077	0.239411
WBGene00001491	0.287898	6.17562	4.94849	0.0261135	0.239411
WBGene00017450	-0.310782	4.55128	4.94843	0.0261144	0.239411
WBGene00020334	0.319395	4.9462	4.94596	0.0261518	0.239536
WBGene00006699	0.402857	9.51598	4.94283	0.0261991	0.239536
WBGene00220118	0.48336	1.91752	4.94222	0.0262083	0.239536
WBGene00017584	-0.360467	4.33586	4.94165	0.026217	0.239536
WBGene00009342	0.40109	7.68335	4.93795	0.0262732	0.239688
WBGene00001595	0.449487	10.1555	4.93762	0.0262781	0.239688
WBGene00003561	0.698638	2.76301	4.931	0.026379	0.240271
WBGene00004094	0.302093	7.51379	4.9305	0.0263867	0.240271
WBGene00009974	0.305255	6.48696	4.92449	0.0264787	0.240521
WBGene00019129	-0.28638	5.1291	4.92442	0.0264797	0.240521
WBGene00011309	-0.375102	4.33646	4.92174	0.0265208	0.240521
WBGene00018337	-0.356824	4.64796	4.9216	0.026523	0.240521
WBGene00012858	-0.329734	5.09195	4.92128	0.0265278	0.240521
WBGene00001263	0.497736	7.49889	4.91995	0.0265482	0.240521
WBGene00011037	0.216585	6.21847	4.91544	0.0266177	0.240797
WBGene00020446	-0.295699	4.60778	4.91507	0.0266234	0.240797
WBGene00013703	0.312548	6.35687	4.91135	0.0266808	0.240977
WBGene00006923	0.365204	3.75161	4.91087	0.0266882	0.240977
WBGene00007617	-0.239599	7.74875	4.908	0.0267326	0.241111
WBGene00003564	0.264629	6.17491	4.90702	0.0267478	0.241111
WBGene00017864	0.276827	7.00833	4.90273	0.0268142	0.241158
WBGene00003064	-0.268704	6.23166	4.90199	0.0268258	0.241158
WBGene00001793	0.311093	6.64167	4.89877	0.0268759	0.241158
WBGene00018900	0.493469	8.48171	4.8985	0.0268801	0.241158
WBGene00001941	-0.470745	2.6979	4.89576	0.0269227	0.241158
WBGene00018931	0.754146	0.0912599	4.89565	0.0269245	0.241158
WBGene00004383	-0.216388	6.19529	4.89519	0.0269316	0.241158
WBGene00001844	0.305526	3.66345	4.89439	0.0269441	0.241158
WBGene00016166	-0.241323	6.10778	4.89371	0.0269546	0.241158
WBGene00017699	0.321763	5.74908	4.88722	0.0270563	0.241866
WBGene00016558	0.505265	3.86837	4.8816	0.0271444	0.242304
WBGene00017797	0.274973	6.3503	4.87972	0.027174	0.242304
WBGene00017770	-0.226318	5.8426	4.87832	0.0271961	0.242304
WBGene00022865	-0.30054	5.97325	4.87816	0.0271986	0.242304
WBGene00010050	-0.286617	5.98058	4.87694	0.0272178	0.242304
WBGene00010306	0.271246	6.25548	4.87416	0.0272617	0.242416
WBGene00016194	0.361771	8.95139	4.87219	0.0272929	0.242416
WBGene00044253	-0.450765	2.75373	4.87187	0.0272979	0.242416
WBGene00004095	0.389964	7.65908	4.86749	0.0273673	0.242831
WBGene00014080	-0.436272	2.72533	4.85364	0.0275879	0.244457
WBGene00011514	-0.405137	2.29395	4.85314	0.0275959	0.244457
WBGene00015703	-0.212506	5.98388	4.84969	0.0276512	0.244601
WBGene00003902	0.26613	11.1153	4.84928	0.0276577	0.244601
WBGene00010427	0.807703	5.72686	4.84566	0.0277158	0.244798
WBGene00008831	-0.688088	0.715398	4.84506	0.0277254	0.244798
WBGene00011668	-0.334627	4.14042	4.84283	0.0277613	0.244914
WBGene00000419	0.407097	6.97431	4.83922	0.0278195	0.245227
WBGene00019217	0.372878	6.35916	4.83487	0.0278897	0.245319
WBGene00013196	0.259619	5.9444	4.83375	0.0279079	0.245319
WBGene00008781	0.306347	7.05771	4.83317	0.0279172	0.245319
WBGene00013543	0.857067	0.340282	4.83292	0.0279212	0.245319
WBGene00004786	0.307728	3.40604	4.82996	0.0279693	0.245379
WBGene00020092	0.295067	6.7937	4.82869	0.0279899	0.245379
WBGene00002999	0.331581	4.35125	4.82829	0.0279964	0.245379
WBGene00010912	0.309927	7.05385	4.82427	0.0280617	0.245751
WBGene00006817	-0.215438	6.87992	4.8132	0.0282425	0.246742
WBGene00001035	-0.221489	6.36084	4.8128	0.0282491	0.246742
WBGene00249815	-0.586278	1.43783	4.81199	0.0282624	0.246742
WBGene00003229	0.278169	8.53409	4.81174	0.0282665	0.246742
WBGene00195063	-0.446858	3.20112	4.80806	0.0283269	0.246943
WBGene00010538	-0.470242	1.31693	4.80732	0.0283391	0.246943
WBGene00001337	0.277513	8.69563	4.80602	0.0283605	0.246943
WBGene00006499	0.349804	7.90398	4.80365	0.0283995	0.246943
WBGene00007985	-0.294219	3.75935	4.80231	0.0284217	0.246943
WBGene00015403	-0.345004	3.5986	4.797	0.0285094	0.246943
WBGene00011338	0.370986	7.32623	4.79639	0.0285194	0.246943
WBGene00004047	0.357454	4.77037	4.79537	0.0285364	0.246943
WBGene00013803	0.363337	5.6954	4.7949	0.0285441	0.246943
WBGene00013550	-0.288366	5.44967	4.79416	0.0285563	0.246943
WBGene00077457	0.318295	4.76168	4.79213	0.02859	0.246943
WBGene00007064	0.439595	2.5558	4.79114	0.0286066	0.246943
WBGene00016442	-0.267153	5.15206	4.78895	0.0286429	0.246943
WBGene00000908	0.527787	2.803	4.78858	0.028649	0.246943
WBGene00019232	0.864467	1.77955	4.78686	0.0286777	0.246943
WBGene00016791	-0.347517	3.8781	4.78477	0.0287124	0.246943
WBGene00007372	0.781396	2.56288	4.78359	0.0287322	0.246943
WBGene00013484	-0.780839	0.102251	4.7832	0.0287387	0.246943
WBGene00044204	-0.33922	5.72207	4.78234	0.0287531	0.246943
WBGene00011612	0.766538	0.914078	4.78023	0.0287883	0.246943
WBGene00009477	-0.272195	8.11256	4.77821	0.028822	0.246943
WBGene00045078	-0.397628	3.04959	4.77706	0.0288414	0.246943
WBGene00010012	0.353083	4.73224	4.77539	0.0288693	0.246943
WBGene00007549	0.325395	3.67927	4.77493	0.028877	0.246943
WBGene00009922	0.380174	7.25683	4.77437	0.0288864	0.246943
WBGene00020762	0.29065	7.16881	4.77319	0.0289063	0.246943
WBGene00021456	0.271038	5.00189	4.77065	0.0289489	0.246943
WBGene00001651	0.447982	5.06388	4.76977	0.0289637	0.246943
WBGene00016594	-0.350245	7.11332	4.76837	0.0289872	0.246943
WBGene00010560	-0.238032	7.95242	4.76658	0.0290174	0.246943
WBGene00020850	-0.720541	0.50353	4.76545	0.0290364	0.246943
WBGene00016499	-0.802922	0.0662935	4.76537	0.0290377	0.246943
WBGene00019971	0.361673	7.66985	4.76461	0.0290506	0.246943
WBGene00020679	0.366242	8.09626	4.76348	0.0290697	0.246943
WBGene00044604	-0.305495	4.07859	4.76155	0.0291023	0.247025
WBGene00008823	-0.249992	5.11281	4.75493	0.0292145	0.247341
WBGene00008537	-0.292655	4.41301	4.75433	0.0292247	0.247341
WBGene00018193	0.530904	5.6045	4.75309	0.0292458	0.247341
WBGene00019300	-0.774595	0.0524004	4.75275	0.0292515	0.247341
WBGene00008371	-0.316744	6.35706	4.75258	0.0292544	0.247341
WBGene00021764	0.289199	4.91683	4.74877	0.0293193	0.247366
WBGene00019266	0.613969	0.702793	4.74817	0.0293295	0.247366
WBGene00009966	-0.255092	6.66787	4.74691	0.0293509	0.247366
WBGene00012543	0.374751	6.57841	4.74654	0.0293573	0.247366
WBGene00016824	-0.243867	5.30095	4.7424	0.0294279	0.247366
WBGene00022126	-0.300669	4.8484	4.73993	0.0294703	0.247366
WBGene00012498	-0.341478	2.56416	4.73924	0.0294821	0.247366
WBGene00044488	-0.360731	3.17708	4.73801	0.0295032	0.247366
WBGene00017641	0.336607	9.38929	4.73646	0.0295298	0.247366
WBGene00008654	0.33227	4.98164	4.73561	0.0295444	0.247366
WBGene00011932	0.253725	6.04507	4.73533	0.0295492	0.247366
WBGene00000140	0.37648	5.9628	4.7336	0.0295788	0.247366
WBGene00016481	-1.14477	-0.0254618	4.73199	0.0296067	0.247366
WBGene00022138	0.282743	3.95907	4.73194	0.0296074	0.247366
WBGene00022251	-0.251179	5.41704	4.73174	0.0296109	0.247366
WBGene00044025	-0.32378	4.98291	4.73092	0.029625	0.247366
WBGene00001486	-0.397592	4.04913	4.72926	0.0296537	0.247413
WBGene00020089	-0.250336	4.84221	4.72776	0.0296795	0.247436
WBGene00017436	-0.319494	3.84769	4.72426	0.0297401	0.247603
WBGene00008729	-0.236775	7.70761	4.72394	0.0297455	0.247603
WBGene00016144	-0.311853	5.21855	4.7223	0.0297738	0.247647
WBGene00010637	-0.333451	3.97755	4.71996	0.0298145	0.247794
WBGene00001559	0.500984	2.93518	4.71638	0.0298765	0.248009
WBGene00018350	0.402497	4.41027	4.71581	0.0298864	0.248009
WBGene00007514	0.366266	6.87533	4.71219	0.0299495	0.248043
WBGene00008848	0.283339	6.67526	4.71215	0.0299502	0.248043
WBGene00014015	0.330357	6.83775	4.7109	0.0299719	0.248043
WBGene00009920	0.25027	6.42853	4.71029	0.0299827	0.248043
WBGene00017738	-0.356157	5.71274	4.69898	0.0301804	0.249452
WBGene00004167	0.515431	8.33833	4.6979	0.0301994	0.249452
WBGene00004456	-0.433623	10.3836	4.6965	0.0302241	0.249465
WBGene00009054	-0.297922	3.89431	4.69193	0.0303046	0.249879
WBGene00010905	-0.25444	6.05837	4.69102	0.0303207	0.249879
WBGene00003394	-0.498455	1.49467	4.68675	0.030396	0.250021
WBGene00017620	-0.204476	6.79003	4.68535	0.030421	0.250021
WBGene00001137	0.308699	9.71756	4.68412	0.0304426	0.250021
WBGene00011035	-0.276329	5.84346	4.68333	0.0304566	0.250021
WBGene00303028	-0.513902	2.15976	4.68282	0.0304657	0.250021
WBGene00011248	-0.32486	4.44694	4.68216	0.0304773	0.250021
WBGene00003792	0.279301	7.8306	4.67977	0.0305198	0.250076
WBGene00018819	0.408199	5.46144	4.67917	0.0305305	0.250076
WBGene00013709	0.380025	6.33821	4.67153	0.0306666	0.250798
WBGene00003746	-0.908639	-0.0996072	4.66933	0.030706	0.250798
WBGene00013736	-0.616622	1.30909	4.66931	0.0307062	0.250798
WBGene00016103	0.399642	5.88791	4.66899	0.0307119	0.250798
WBGene00044953	-0.833672	-0.131881	4.66667	0.0307534	0.250947
WBGene00000995	0.344078	5.14477	4.66229	0.030832	0.251397
WBGene00011738	0.344302	5.06872	4.65825	0.0309047	0.2518
WBGene00003582	0.246178	5.70749	4.65584	0.030948	0.251962
WBGene00001039	-0.341012	4.33412	4.64745	0.0310997	0.252822
WBGene00020038	-0.207666	6.12169	4.6474	0.0311007	0.252822
WBGene00005023	0.42272	7.61212	4.64607	0.0311247	0.252827
WBGene00044614	-0.367738	4.43663	4.64398	0.0311627	0.252944
WBGene00015099	-0.252668	5.76191	4.64182	0.031202	0.253072
WBGene00010195	-0.313277	5.38891	4.63997	0.0312356	0.253154
WBGene00014119	0.351816	7.04762	4.63662	0.0312965	0.253326
WBGene00010476	-0.271001	6.23153	4.63476	0.0313305	0.253326
WBGene00004721	-0.205099	6.41183	4.63441	0.0313369	0.253326
WBGene00018152	0.343558	9.00155	4.63364	0.031351	0.253326
WBGene00013958	-0.266963	6.52604	4.63225	0.0313763	0.253341
WBGene00014666	0.386445	5.4074	4.62613	0.0314884	0.254056
WBGene00022150	-0.264904	5.58139	4.62054	0.0315913	0.254694
WBGene00013434	-0.263088	5.12111	4.61775	0.0316428	0.254776
WBGene00002210	0.403711	3.19714	4.61742	0.0316487	0.254776
WBGene00022803	-0.228942	5.25829	4.6131	0.0317287	0.255004
WBGene00008041	-0.29165	5.68468	4.61272	0.0317356	0.255004
WBGene00012992	-0.331572	5.22136	4.61204	0.0317482	0.255004
WBGene00001601	0.285229	7.71665	4.60949	0.0317955	0.255105
WBGene00017244	0.328411	5.96136	4.60869	0.0318103	0.255105
WBGene00020931	-0.205067	6.09374	4.60672	0.0318468	0.255105
WBGene00303366	-0.71051	-0.00631011	4.60468	0.0318848	0.255105
WBGene00016407	0.616388	3.0853	4.60155	0.0319431	0.255105
WBGene00022538	0.616542	1.33609	4.6015	0.031944	0.255105
WBGene00022773	-0.364953	3.92655	4.60067	0.0319594	0.255105
WBGene00011720	0.331625	7.19776	4.60003	0.0319713	0.255105
WBGene00018593	-0.455906	2.33232	4.59989	0.031974	0.255105
WBGene00019943	0.280292	6.34459	4.59811	0.0320073	0.255112
WBGene00003409	0.340961	3.96519	4.5973	0.0320224	0.255112
WBGene00017217	0.283239	7.23325	4.59377	0.0320883	0.255292
WBGene00001597	0.357162	8.38672	4.592	0.0321215	0.255292
WBGene00011109	-0.227607	6.9146	4.58948	0.0321687	0.255292
WBGene00007421	-0.621737	1.40015	4.58889	0.0321799	0.255292
WBGene00011945	0.325047	7.01926	4.58741	0.0322077	0.255292
WBGene00012663	0.604619	5.10151	4.58633	0.032228	0.255292
WBGene00000973	-0.360786	3.23784	4.58598	0.0322346	0.255292
WBGene00001186	0.358314	4.16677	4.58597	0.0322347	0.255292
WBGene00001320	0.245563	7.40268	4.58316	0.0322876	0.255523
WBGene00010629	-0.209544	8.14646	4.57769	0.0323908	0.256152
WBGene00008569	-0.244536	5.82917	4.57549	0.0324325	0.256267
WBGene00044779	-0.900505	-0.0276676	4.5744	0.0324531	0.256267
WBGene00015505	-0.301428	5.48159	4.5715	0.0325081	0.256403
WBGene00018488	0.315495	7.17384	4.57098	0.0325179	0.256403
WBGene00001022	-0.338975	4.59972	4.56752	0.0325837	0.256575
WBGene00007779	0.547419	3.49549	4.56733	0.0325874	0.256575
WBGene00010198	0.212324	5.4292	4.56421	0.0326468	0.25667
WBGene00020760	-0.892769	0.151697	4.56419	0.0326472	0.25667
WBGene00007113	-0.210332	5.72321	4.56014	0.0327244	0.256705
WBGene00004148	0.356864	6.24552	4.55987	0.0327295	0.256705
WBGene00006321	0.497159	1.37876	4.55987	0.0327296	0.256705
WBGene00018867	-0.283873	4.91174	4.55874	0.0327513	0.256705
WBGene00018285	0.367351	7.62623	4.55771	0.0327708	0.256705
WBGene00003800	0.402058	8.20321	4.5549	0.0328247	0.25694
WBGene00016177	-0.979749	-0.0280505	4.5512	0.0328957	0.257147
WBGene00002891	0.208517	8.13276	4.54898	0.0329384	0.257147
WBGene00001150	0.598442	0.919577	4.54774	0.0329623	0.257147
WBGene00015487	-0.216543	5.59053	4.54748	0.0329673	0.257147
WBGene00000168	0.227285	5.70736	4.5462	0.0329919	0.257147
WBGene00008857	-0.259151	7.19366	4.54368	0.0330405	0.257147
WBGene00006722	-0.289209	4.8594	4.54287	0.0330561	0.257147
WBGene00007555	-0.221387	6.28987	4.54196	0.0330736	0.257147
WBGene00021735	-0.32163	6.05276	4.54183	0.0330762	0.257147
WBGene00019978	0.349081	5.51867	4.53929	0.0331252	0.257147
WBGene00003562	0.637685	0.458979	4.53855	0.0331396	0.257147
WBGene00018934	-0.270168	6.5816	4.53765	0.0331571	0.257147
WBGene00006961	-0.251645	7.78017	4.53741	0.0331618	0.257147
WBGene00006943	0.250458	6.545	4.53526	0.0332035	0.257285
WBGene00021070	-0.484584	3.45554	4.53385	0.0332308	0.257311
WBGene00014252	-0.295442	5.49205	4.52528	0.0333976	0.258417
WBGene00012755	-0.55074	1.19785	4.52206	0.0334606	0.258568
WBGene00011528	-0.272569	5.47676	4.52044	0.0334921	0.258568
WBGene00004751	0.54495	4.55151	4.5202	0.0334968	0.258568
WBGene00018808	-0.2691	4.90921	4.51929	0.0335147	0.258568
WBGene00219425	0.951711	1.79809	4.51744	0.033551	0.258568
WBGene00005024	0.419867	4.97192	4.51664	0.0335666	0.258568
WBGene00007220	0.608127	1.16544	4.51569	0.0335853	0.258568
WBGene00011591	-0.407715	2.37147	4.5116	0.0336657	0.258698
WBGene00007135	0.389664	5.88161	4.50946	0.0337079	0.258698
WBGene00015013	-0.549186	1.42311	4.50912	0.0337146	0.258698
WBGene00015809	-0.241526	7.68949	4.50885	0.0337199	0.258698
WBGene00002269	-0.2328	7.18289	4.50797	0.0337373	0.258698
WBGene00014222	-0.293027	4.37442	4.50708	0.0337549	0.258698
WBGene00015819	-0.268441	5.80132	4.50629	0.0337704	0.258698
WBGene00002245	0.195182	6.02738	4.5019	0.0338573	0.258889
WBGene00020286	-0.392892	5.4153	4.49976	0.0338995	0.258889
WBGene00009192	-0.245851	4.90901	4.49976	0.0338996	0.258889
WBGene00017004	0.303372	6.85996	4.49859	0.0339228	0.258889
WBGene00021518	0.557544	2.4029	4.49806	0.0339334	0.258889
WBGene00003829	-0.285948	7.87883	4.49676	0.0339591	0.258889
WBGene00016790	-0.321869	6.63879	4.49653	0.0339636	0.258889
WBGene00006374	-0.267701	5.62134	4.49183	0.0340571	0.259237
WBGene00011071	0.285646	6.78458	4.49181	0.0340576	0.259237
WBGene00001043	0.314261	5.27274	4.4894	0.0341057	0.25942
WBGene00015330	0.313097	6.4263	4.48715	0.0341505	0.25953
WBGene00011940	0.282513	6.01093	4.48626	0.0341684	0.25953
WBGene00002241	-0.232614	6.13536	4.48323	0.034229	0.259807
WBGene00011411	-0.310091	5.79742	4.48176	0.0342583	0.259847
WBGene00003247	0.393276	4.31728	4.47897	0.0343143	0.260088
WBGene00018847	0.285989	6.38353	4.47536	0.034387	0.260389
WBGene00004319	0.400847	6.7217	4.47457	0.0344028	0.260389
WBGene00007627	-0.213992	6.4581	4.47339	0.0344266	0.260389
WBGene00017348	-0.239857	5.24996	4.47026	0.0344897	0.260537
WBGene00019819	0.328527	5.77974	4.46899	0.0345154	0.260537
WBGene00020441	-0.226878	6.19357	4.46882	0.0345188	0.260537
WBGene00004178	0.287674	8.66969	4.4668	0.0345597	0.260629
WBGene00003877	0.247774	6.63727	4.46583	0.0345794	0.260629
WBGene00017374	-0.281824	4.90757	4.45993	0.034699	0.261347
WBGene00017190	0.818189	1.47231	4.45713	0.0347558	0.261411
WBGene00206362	-0.366573	2.99815	4.45586	0.0347817	0.261411
WBGene00013024	0.403709	6.44092	4.45481	0.034803	0.261411
WBGene00022812	-0.192513	6.0149	4.45474	0.0348046	0.261411
WBGene00000057	-0.817453	0.0867373	4.44258	0.0350533	0.262789
WBGene00000885	-0.256967	5.76614	4.4424	0.0350569	0.262789
WBGene00011334	-0.298563	5.16505	4.44219	0.0350613	0.262789
WBGene00009661	0.275636	8.59799	4.43579	0.035193	0.263438
WBGene00004513	-0.363766	12.5984	4.4332	0.0352463	0.263438
WBGene00004512	-0.363751	12.5987	4.43288	0.0352529	0.263438
WBGene00003400	0.447916	3.3172	4.43285	0.0352536	0.263438
WBGene00012894	0.388389	4.76198	4.42897	0.0353338	0.263438
WBGene00006061	-0.251801	6.86778	4.42863	0.0353408	0.263438
WBGene00004049	0.333611	6.38126	4.428	0.0353539	0.263438
WBGene00044001	-0.296991	4.36805	4.42782	0.0353577	0.263438
WBGene00021406	0.493276	3.10351	4.42578	0.0353999	0.263438
WBGene00007702	-0.449562	2.60336	4.42459	0.0354245	0.263438
WBGene00012665	0.272309	4.99661	4.42434	0.0354299	0.263438
WBGene00014078	-0.196012	6.82787	4.42377	0.0354416	0.263438
WBGene00010731	0.421538	6.50307	4.42253	0.0354675	0.263448
WBGene00014112	-0.23944	5.84374	4.41763	0.0355695	0.264023
WBGene00004339	-0.233403	7.72645	4.41559	0.0356119	0.264156
WBGene00021536	0.302087	6.05521	4.4126	0.0356744	0.264389
WBGene00008094	0.301411	3.66552	4.41084	0.0357112	0.264389
WBGene00000158	0.250795	6.01436	4.40952	0.0357388	0.264389
WBGene00018482	0.448097	7.65567	4.40939	0.0357415	0.264389
WBGene00017823	-0.667488	0.781468	4.40512	0.0358313	0.264698
WBGene00021901	-0.214088	6.83277	4.40389	0.035857	0.264698
WBGene00022296	0.478535	6.49607	4.40292	0.0358774	0.264698
WBGene00044200	-0.413044	3.05358	4.40254	0.0358854	0.264698
WBGene00007993	0.232717	5.60319	4.40155	0.0359063	0.264698
WBGene00003218	0.360586	7.97751	4.39564	0.036031	0.265436
WBGene00018739	0.435105	3.21148	4.39017	0.0361466	0.265938
WBGene00001188	0.907019	0.393439	4.39008	0.0361486	0.265938
WBGene00195239	-0.291801	5.13606	4.38852	0.0361818	0.266
WBGene00044081	-0.275426	6.39855	4.38299	0.0362993	0.266448
WBGene00016509	0.208688	7.703	4.3816	0.0363289	0.266448
WBGene00007429	-0.26739	5.11972	4.38109	0.0363397	0.266448
WBGene00017990	-0.262376	5.57047	4.37867	0.0363913	0.266448
WBGene00004206	0.414397	4.13349	4.37852	0.0363946	0.266448
WBGene00007065	-0.325775	3.90932	4.37653	0.0364371	0.266448
WBGene00009122	-0.264819	10.3246	4.37566	0.0364556	0.266448
WBGene00010367	0.292016	6.81644	4.37296	0.0365136	0.266448
WBGene00000417	0.386723	6.97085	4.37291	0.0365145	0.266448
WBGene00001869	-0.191637	6.89703	4.37288	0.0365152	0.266448
WBGene00007011	-0.370234	3.47049	4.37255	0.0365222	0.266448
WBGene00011723	0.713876	0.509182	4.37174	0.0365397	0.266448
WBGene00013499	0.632581	1.52016	4.36729	0.0366352	0.266963
WBGene00002176	0.869183	0.185166	4.35757	0.0368448	0.268309
WBGene00003628	0.383527	2.54181	4.35509	0.0368986	0.268347
WBGene00012375	-0.283154	6.67469	4.35288	0.0369464	0.268347
WBGene00044607	-0.645385	1.26428	4.35268	0.0369507	0.268347
WBGene00018230	-0.289923	6.14644	4.352	0.0369654	0.268347
WBGene00014938	-0.366646	5.10849	4.35149	0.0369766	0.268347
WBGene00002076	0.374992	7.85837	4.35043	0.0369996	0.268347
WBGene00019441	0.335983	4.89058	4.34809	0.0370506	0.268536
WBGene00009451	0.351397	6.8645	4.34503	0.037117	0.268829
WBGene00003941	-0.379885	3.8585	4.34318	0.0371574	0.268829
WBGene00012569	-0.48615	2.75961	4.34242	0.037174	0.268829
WBGene00017163	0.195961	6.94298	4.34165	0.037191	0.268829
WBGene00043948	0.364863	3.45814	4.33808	0.037269	0.268917
WBGene00008922	-0.538985	2.91748	4.33724	0.0372873	0.268917
WBGene00001365	0.288482	4.72977	4.33693	0.0372942	0.268917
WBGene00014018	-0.228023	6.40354	4.33609	0.0373125	0.268917
WBGene00017993	-0.239898	7.85367	4.33458	0.0373456	0.268917
WBGene00016170	0.337607	7.924	4.33424	0.037353	0.268917
WBGene00020695	0.222822	5.894	4.33298	0.0373807	0.268936
WBGene00021347	-0.356049	5.37288	4.33128	0.0374181	0.269025
WBGene00010351	0.316402	11.5069	4.32796	0.0374911	0.26937
WBGene00020886	-0.341137	4.43676	4.32535	0.0375487	0.269562
WBGene00009057	0.276226	4.48255	4.32448	0.0375678	0.269562
WBGene00021789	0.348352	4.72682	4.32155	0.0376327	0.269847
WBGene00003790	0.233001	5.9503	4.3162	0.0377512	0.270517
WBGene00006331	0.350348	4.55961	4.31083	0.0378705	0.270802
WBGene00012188	-0.224586	5.95935	4.31074	0.0378724	0.270802
WBGene00008566	0.304113	3.66794	4.30918	0.0379072	0.270802
WBGene00012125	0.529177	1.69823	4.30872	0.0379174	0.270802
WBGene00000474	-0.270704	10.227	4.30818	0.0379295	0.270802
WBGene00012343	0.33558	5.41319	4.30695	0.0379569	0.270802
WBGene00013923	-0.934715	0.0552441	4.30649	0.0379671	0.270802
WBGene00011639	0.249124	6.01081	4.30454	0.0380108	0.270882
WBGene00003068	0.432098	4.60516	4.30374	0.0380287	0.270882
WBGene00002135	0.299026	3.52276	4.3006	0.0380988	0.271083
WBGene00077771	-0.238192	6.6054	4.29951	0.0381234	0.271083
WBGene00010621	0.27961	8.8079	4.29821	0.0381525	0.271083
WBGene00005655	0.600847	1.6314	4.29792	0.0381589	0.271083
WBGene00016418	0.280231	7.03139	4.29686	0.0381829	0.271083
WBGene00004205	-0.20316	6.08653	4.29451	0.0382356	0.27119
WBGene00020094	0.298422	5.95876	4.29261	0.0382784	0.27119
WBGene00002250	0.300017	8.31199	4.29163	0.0383004	0.27119
WBGene00010229	-0.272175	4.15885	4.2895	0.0383484	0.27119
WBGene00021000	-0.372569	4.08179	4.28909	0.0383576	0.27119
WBGene00014019	-0.20172	5.67951	4.28755	0.0383925	0.27119
WBGene00000151	-0.245128	6.70945	4.28651	0.038416	0.27119
WBGene00001476	-0.452144	2.58593	4.28592	0.0384292	0.27119
WBGene00015684	-0.284783	5.77192	4.28415	0.0384694	0.27119
WBGene00303073	1.05379	0.481656	4.28284	0.0384989	0.27119
WBGene00008366	0.444654	1.83473	4.28272	0.0385017	0.27119
WBGene00003413	0.304648	6.78478	4.28256	0.0385053	0.27119
WBGene00004435	-0.304446	11.0043	4.28143	0.0385308	0.27119
WBGene00009123	-0.252717	4.91854	4.28056	0.0385506	0.27119
WBGene00011605	0.341022	7.80583	4.27755	0.0386191	0.271216
WBGene00003891	0.352173	6.35267	4.27494	0.0386784	0.271216
WBGene00017027	0.337319	3.06186	4.27427	0.0386936	0.271216
WBGene00018898	0.396319	7.7851	4.27373	0.038706	0.271216
WBGene00007075	0.986196	-0.323444	4.27273	0.0387287	0.271216
WBGene00043988	0.986196	-0.323444	4.27273	0.0387287	0.271216
WBGene00022597	-0.644474	1.42109	4.27264	0.0387307	0.271216
WBGene00008860	-0.241186	5.44032	4.27116	0.0387645	0.271276
WBGene00045292	-0.778471	0.0660111	4.26613	0.0388794	0.271889
WBGene00018161	0.23271	6.45545	4.26483	0.0389092	0.271889
WBGene00007785	-0.232979	6.58556	4.26253	0.0389618	0.271889
WBGene00004804	0.304682	7.118	4.26189	0.0389765	0.271889
WBGene00001678	0.396819	4.39966	4.26181	0.0389784	0.271889
WBGene00019830	-0.793127	4.05623	4.25638	0.0391032	0.272452
WBGene00001243	0.25777	6.7547	4.25553	0.0391227	0.272452
WBGene00019493	0.548027	3.34282	4.25394	0.0391595	0.272452
WBGene00002052	0.20516	5.6068	4.25301	0.0391809	0.272452
WBGene00008380	-0.265274	6.87599	4.2528	0.0391857	0.272452
WBGene00009635	-0.358125	2.83177	4.25039	0.0392412	0.272662
WBGene00023068	-0.306948	10.5084	4.24781	0.0393011	0.272829
WBGene00016148	-0.248636	5.40243	4.24716	0.039316	0.272829
WBGene00014999	-0.344057	3.52692	4.24499	0.0393664	0.273003
WBGene00018512	0.404191	6.21136	4.24245	0.0394251	0.273085
WBGene00013509	0.427237	2.10995	4.24229	0.0394289	0.273085
WBGene00011558	-0.331481	4.35974	4.23974	0.0394883	0.273257
WBGene00013695	-0.236007	5.40495	4.23904	0.0395046	0.273257
WBGene00006472	0.297285	5.77766	4.23714	0.0395487	0.273386
WBGene00011500	-0.2863	4.69403	4.23494	0.0396001	0.273539
WBGene00000762	-0.284334	4.20198	4.23315	0.0396417	0.273539
WBGene00009294	-0.27933	5.01794	4.23293	0.039647	0.273539
WBGene00004033	0.38498	4.69919	4.23149	0.0396806	0.273595
WBGene00020891	0.490188	2.83922	4.22939	0.0397296	0.273732
WBGene00302971	0.334589	4.67707	4.22847	0.0397513	0.273732
WBGene00001942	-0.321168	4.76028	4.22287	0.0398826	0.274298
WBGene00016303	-0.241803	4.70246	4.22279	0.0398845	0.274298
WBGene00016965	-0.268993	5.2214	4.20958	0.0401962	0.276178
WBGene00021238	0.680023	3.73986	4.2088	0.0402147	0.276178
WBGene00001609	0.345203	7.84557	4.20795	0.0402348	0.276178
WBGene00007974	-0.279746	6.42609	4.20605	0.0402799	0.276312
WBGene00015581	-0.195024	7.4897	4.20451	0.0403166	0.276387
WBGene00002025	0.262348	8.56749	4.19839	0.0404625	0.276656
WBGene00004242	0.273948	7.09095	4.19768	0.0404794	0.276656
WBGene00303082	1.01594	2.43492	4.19501	0.0405432	0.276656
WBGene00000900	0.350428	4.34781	4.19443	0.040557	0.276656
WBGene00009082	0.241323	8.26163	4.19431	0.0405599	0.276656
WBGene00007545	0.30177	5.48853	4.19356	0.0405778	0.276656
WBGene00018700	0.252215	7.33941	4.19244	0.0406046	0.276656
WBGene00000156	0.24716	7.06478	4.19045	0.0406524	0.276656
WBGene00007073	0.470895	1.86687	4.18967	0.040671	0.276656
WBGene00000237	0.578519	2.49847	4.18942	0.0406769	0.276656
WBGene00003765	-0.430886	4.62005	4.18938	0.040678	0.276656
WBGene00016056	-0.365521	2.16101	4.1888	0.0406918	0.276656
WBGene00007443	-0.395845	6.39145	4.18783	0.0407152	0.276656
WBGene00004004	0.670617	1.19868	4.18698	0.0407355	0.276656
WBGene00020219	-0.310278	3.69536	4.18655	0.0407459	0.276656
WBGene00010280	0.258761	8.07564	4.18567	0.0407671	0.276656
WBGene00016889	0.336187	6.60188	4.18329	0.0408244	0.276703
WBGene00009126	0.237732	8.56546	4.18324	0.0408255	0.276703
WBGene00018935	-0.238338	6.29429	4.17855	0.0409386	0.277295
WBGene00019768	-0.38106	3.25077	4.17655	0.040987	0.277448
WBGene00006713	-0.252949	7.44317	4.17509	0.0410224	0.277514
WBGene00018455	-0.308903	2.92509	4.17136	0.0411129	0.277784
WBGene00000086	0.550644	1.9411	4.17131	0.041114	0.277784
WBGene00000591	0.357962	3.49667	4.16832	0.0411865	0.2781
WBGene00013683	0.543685	2.9384	4.16472	0.0412742	0.278517
WBGene00020142	0.240422	4.52671	4.16037	0.0413804	0.278974
WBGene00013258	0.278381	4.41493	4.15586	0.0414907	0.278974
WBGene00007646	0.380617	7.61168	4.15584	0.0414913	0.278974
WBGene00004622	-0.345218	15.9468	4.15581	0.0414919	0.278974
WBGene00001860	0.349927	8.16151	4.15579	0.0414924	0.278974
WBGene00020937	-0.324687	4.01602	4.15475	0.0415179	0.278974
WBGene00000160	0.330574	6.17714	4.15442	0.0415259	0.278974
WBGene00021512	0.433967	5.19741	4.15192	0.0415873	0.278974
WBGene00019633	-0.726025	0.175542	4.15036	0.0416257	0.278974
WBGene00021914	0.346196	3.30599	4.14932	0.0416512	0.278974
WBGene00001187	0.671643	2.24414	4.14793	0.0416854	0.278974
WBGene00006605	0.244013	6.16687	4.14714	0.0417049	0.278974
WBGene00009223	-0.27841	5.62759	4.14681	0.0417131	0.278974
WBGene00006724	-0.221981	7.49522	4.14649	0.041721	0.278974
WBGene00021050	0.270061	4.50156	4.14609	0.0417307	0.278974
WBGene00018812	0.209414	6.35404	4.14477	0.0417632	0.279018
WBGene00018510	-0.348485	3.04628	4.14076	0.0418623	0.279082
WBGene00003796	0.327236	8.77006	4.13979	0.0418864	0.279082
WBGene00004152	-0.267771	6.69734	4.13896	0.0419069	0.279082
WBGene00010488	-0.335521	3.26381	4.13886	0.0419095	0.279082
WBGene00011994	0.303557	6.74527	4.13778	0.041936	0.279082
WBGene00004105	0.214869	6.86032	4.13703	0.0419548	0.279082
WBGene00006369	0.378416	4.93467	4.13654	0.0419668	0.279082
WBGene00009337	0.410619	2.34146	4.13331	0.042047	0.279082
WBGene00015073	0.229637	6.87443	4.133	0.0420546	0.279082
WBGene00017719	0.231767	7.99003	4.13198	0.0420802	0.279082
WBGene00000459	0.280771	6.89816	4.1312	0.0420996	0.279082
WBGene00007573	-0.253589	6.8116	4.13113	0.0421012	0.279082
WBGene00220242	0.784877	0.668515	4.12966	0.0421379	0.279082
WBGene00009431	0.896726	1.55138	4.12947	0.0421425	0.279082
WBGene00012117	0.293397	6.99663	4.1287	0.0421618	0.279082
WBGene00000165	-0.293597	6.49173	4.12497	0.0422549	0.279344
WBGene00007621	-0.207383	6.49834	4.12424	0.0422731	0.279344
WBGene00010613	-0.441647	2.93313	4.12399	0.0422793	0.279344
WBGene00018335	-0.235829	5.2887	4.11831	0.0424215	0.280008
WBGene00009368	0.431714	7.49788	4.11649	0.0424672	0.280008
WBGene00014109	-0.222522	6.09026	4.11632	0.0424713	0.280008
WBGene00012428	0.559998	2.78092	4.11582	0.0424838	0.280008
WBGene00003826	0.257003	6.75217	4.11278	0.0425603	0.280341
WBGene00015477	0.302622	4.02499	4.11126	0.0425987	0.280422
WBGene00044666	-0.382291	3.97574	4.10484	0.0427607	0.281284
WBGene00003228	0.246799	8.21164	4.104	0.0427819	0.281284
WBGene00023497	0.298194	5.23811	4.10209	0.0428301	0.281429
WBGene00001536	0.859168	-0.0426888	4.09627	0.0429779	0.282228
WBGene00019205	0.407843	3.71688	4.09072	0.0431192	0.282983
WBGene00016808	-0.317372	6.18181	4.08673	0.0432212	0.283479
WBGene00017046	0.366309	4.10382	4.08272	0.0433238	0.28398
WBGene00007500	-0.224142	7.85143	4.07966	0.0434024	0.284162
WBGene00021869	-0.261622	5.34746	4.07948	0.043407	0.284162
WBGene00019326	0.362419	5.7005	4.07855	0.0434309	0.284162
WBGene00003617	-0.600428	0.743032	4.07632	0.0434882	0.284364
WBGene00010244	0.251267	5.09602	4.07321	0.0435685	0.284602
WBGene00004915	-0.25237	8.50001	4.07147	0.0436134	0.284602
WBGene00017245	0.196881	6.31641	4.07011	0.0436483	0.284602
WBGene00011984	-0.637946	0.544968	4.06984	0.0436554	0.284602
WBGene00000812	0.246353	5.04331	4.06979	0.0436568	0.284602
WBGene00018894	-0.205524	5.6437	4.06793	0.0437047	0.284742
WBGene00012887	0.203769	5.94746	4.06511	0.0437778	0.285046
WBGene00185005	-0.683117	0.236272	4.06371	0.0438141	0.285109
WBGene00017272	-0.24676	5.36827	4.06024	0.0439042	0.285523
WBGene00019615	0.37039	2.69913	4.05908	0.0439344	0.285547
WBGene00014151	0.299753	6.50475	4.05686	0.0439923	0.285751
WBGene00015989	0.361783	5.07291	4.05544	0.0440292	0.285818
WBGene00009426	0.686546	0.225821	4.05381	0.0440717	0.285921
WBGene00006366	0.865173	-0.222066	4.05041	0.0441605	0.286189
WBGene00004493	-0.316432	10.8283	4.0502	0.0441661	0.286189
WBGene00013002	0.264754	4.44953	4.04687	0.0442534	0.286582
WBGene00019323	0.286315	7.07808	4.04329	0.0443473	0.286896
WBGene00011166	-0.538236	0.899304	4.04299	0.0443552	0.286896
WBGene00011247	-0.312302	5.39527	4.03908	0.044458	0.287191
WBGene00008167	-0.315934	4.36362	4.03811	0.0444836	0.287191
WBGene00015405	-0.252629	6.1106	4.0376	0.044497	0.287191
WBGene00018483	0.258091	6.98337	4.03599	0.0445394	0.287191
WBGene00011634	-0.299082	5.67405	4.03519	0.0445607	0.287191
WBGene00007476	-0.372881	3.96775	4.03461	0.044576	0.287191
WBGene00002228	0.270903	7.69285	4.03279	0.044624	0.287191
WBGene00006820	0.622437	4.88007	4.03237	0.0446353	0.287191
WBGene00000376	0.273188	8.01293	4.03215	0.044641	0.287191
WBGene00020884	0.461069	1.4698	4.03078	0.0446772	0.287253
WBGene00021446	0.579938	0.736483	4.02688	0.0447807	0.287611
WBGene00003025	0.402897	6.67216	4.02666	0.0447865	0.287611
WBGene00002850	0.303893	8.41593	4.02314	0.04488	0.28804
WBGene00004492	-0.317384	11.2526	4.02064	0.0449466	0.288097
WBGene00000159	-0.283041	5.82069	4.02016	0.0449595	0.288097
WBGene00016249	-0.212835	5.56503	4.01814	0.0450134	0.288097
WBGene00008934	-0.217174	6.2451	4.01805	0.0450158	0.288097
WBGene00010141	-0.246937	5.06215	4.01779	0.0450227	0.288097
WBGene00001835	-0.205304	5.68042	4.01553	0.0450832	0.288149
WBGene00007907	0.227942	4.97165	4.01458	0.0451085	0.288149
WBGene00019209	0.301902	6.64212	4.01448	0.0451112	0.288149
WBGene00003709	0.596756	1.42476	4.01258	0.045162	0.288247
WBGene00008596	-0.359918	2.44451	4.01191	0.04518	0.288247
WBGene00006568	-0.205284	5.80367	4.00825	0.0452782	0.288702
WBGene00007846	0.275626	4.07379	4.00509	0.0453631	0.289072
WBGene00018045	-0.356044	5.69999	4.00071	0.045481	0.289583
WBGene00013075	0.264202	4.55467	4.00012	0.045497	0.289583
WBGene00012966	-0.263938	5.27234	3.99658	0.0455926	0.289809
WBGene00021905	0.280864	4.26256	3.99592	0.0456105	0.289809
WBGene00020798	0.246286	5.86184	3.99581	0.0456134	0.289809
WBGene00018904	-0.255305	5.7549	3.99155	0.0457291	0.290341
WBGene00016140	0.311501	7.59655	3.99074	0.045751	0.290341
WBGene00011361	0.398254	2.7414	3.98778	0.0458315	0.290386
WBGene00006573	-0.576473	2.83516	3.98448	0.0459213	0.290386
WBGene00011111	-0.178696	6.7146	3.98408	0.0459321	0.290386
WBGene00020030	-0.180185	5.84745	3.98399	0.0459346	0.290386
WBGene00011687	-0.249623	7.37545	3.98302	0.0459611	0.290386
WBGene00303208	-0.439728	3.48673	3.98225	0.045982	0.290386
WBGene00010568	-0.326259	3.58273	3.98161	0.0459996	0.290386
WBGene00022036	0.25777	4.81378	3.97906	0.0460692	0.290386
WBGene00012166	-0.192727	6.71394	3.97862	0.0460813	0.290386
WBGene00008664	-0.21259	6.42464	3.97836	0.0460884	0.290386
WBGene00003233	0.700331	1.12653	3.97676	0.0461322	0.290386
WBGene00014113	0.237895	7.23461	3.97636	0.0461432	0.290386
WBGene00044438	0.487849	1.86692	3.9756	0.0461641	0.290386
WBGene00013041	-0.412806	2.04334	3.97519	0.0461754	0.290386
WBGene00017541	-0.305785	5.30688	3.97511	0.0461776	0.290386
WBGene00020725	0.321776	3.32814	3.9743	0.0461997	0.290386
WBGene00022360	0.326831	4.5372	3.97367	0.0462169	0.290386
WBGene00020037	-0.215787	5.62662	3.96629	0.04642	0.291493
WBGene00006928	0.372934	12.0678	3.96344	0.0464987	0.291816
WBGene00000187	-0.202722	5.65518	3.96211	0.0465353	0.291824
WBGene00013762	0.316463	2.97541	3.96043	0.0465817	0.291824
WBGene00012885	-0.29365	5.83349	3.96	0.0465938	0.291824
WBGene00020027	-0.252268	5.667	3.95947	0.0466083	0.291824
WBGene00022092	-0.317479	6.4318	3.95778	0.0466552	0.291947
WBGene00019771	0.229367	5.85154	3.9539	0.0467629	0.292452
WBGene00016415	0.256533	5.84791	3.95107	0.0468415	0.292764
WBGene00022856	0.243319	6.95096	3.94936	0.0468891	0.292764
WBGene00002077	0.338685	9.84726	3.94917	0.0468944	0.292764
WBGene00010738	0.46121	3.88348	3.94388	0.0470421	0.29314
WBGene00018071	-0.29984	5.02131	3.94377	0.0470452	0.29314
WBGene00003967	-0.226375	6.34745	3.94286	0.0470706	0.29314
WBGene00001021	-0.40181	3.57086	3.94179	0.0471006	0.29314
WBGene00001443	0.303723	6.70611	3.94025	0.0471438	0.29314
WBGene00015110	-0.346936	2.83369	3.93997	0.0471518	0.29314
WBGene00044071	0.318796	3.54532	3.93987	0.0471545	0.29314
WBGene00018878	0.477544	3.07525	3.93922	0.0471726	0.29314
WBGene00007296	0.317132	3.89752	3.93608	0.0472607	0.293518
WBGene00303015	0.730074	0.376653	3.93013	0.0474282	0.294251
WBGene00020862	-0.537138	2.19286	3.92944	0.0474478	0.294251
WBGene00009233	0.333362	4.16399	3.92898	0.0474607	0.294251
WBGene00009772	0.256724	9.43598	3.92743	0.0475046	0.294354
WBGene00219908	-0.309483	3.84325	3.92451	0.047587	0.294694
WBGene00017358	-0.318944	5.15092	3.9204	0.0477036	0.295247
WBGene00002046	-0.203433	6.59494	3.91628	0.0478207	0.295345
WBGene00019140	-0.309552	3.28955	3.91436	0.0478751	0.295345
WBGene00007010	0.296061	6.55434	3.91351	0.0478995	0.295345
WBGene00017760	0.20463	6.16069	3.91238	0.0479316	0.295345
WBGene00000958	0.767244	0.185447	3.91228	0.0479346	0.295345
WBGene00009594	0.248345	7.22509	3.91191	0.0479451	0.295345
WBGene00008641	-0.233246	6.36462	3.91182	0.0479478	0.295345
WBGene00006910	-0.194211	7.46123	3.91017	0.0479949	0.295345
WBGene00022881	-0.224276	5.59132	3.90993	0.0480017	0.295345
WBGene00021020	0.484213	3.12634	3.90976	0.0480066	0.295345
WBGene00015709	0.454609	3.74995	3.90903	0.0480274	0.295345
WBGene00016544	0.611016	0.581792	3.90828	0.0480488	0.295345
WBGene00012747	-0.262493	4.04168	3.9063	0.0481053	0.295524
WBGene00018056	0.555074	0.468944	3.90223	0.048222	0.295976
WBGene00044527	-0.442928	2.83993	3.90182	0.0482339	0.295976
WBGene00001230	-0.205194	7.53782	3.895	0.04843	0.29701
WBGene00010638	-0.268374	6.82253	3.89059	0.0485575	0.297622
WBGene00013836	0.658692	0.107099	3.88851	0.0486176	0.297663
WBGene00001333	0.23914	7.59023	3.88781	0.0486377	0.297663
WBGene00011451	-0.232457	5.39449	3.88749	0.0486472	0.297663
WBGene00001569	0.174397	6.45411	3.88263	0.048788	0.298271
WBGene00020209	0.310379	6.13965	3.88215	0.0488021	0.298271
WBGene00021015	0.244407	4.87897	3.8812	0.0488296	0.298271
WBGene00003625	0.279796	4.36342	3.87836	0.0489123	0.298606
WBGene00008134	-0.343032	4.54424	3.87258	0.0490809	0.299442
WBGene00009818	-0.37672	2.04647	3.87177	0.0491048	0.299442
WBGene00000534	-0.210862	5.62763	3.86809	0.0492125	0.299928
WBGene00010383	-0.291765	3.40722	3.86548	0.0492891	0.300226
WBGene00011517	0.857546	0.214888	3.86437	0.0493216	0.300254
WBGene00008413	-0.233312	6.38293	3.86121	0.0494146	0.300477
WBGene00011242	-0.19318	5.73022	3.85825	0.0495019	0.300477
WBGene00022880	0.271761	7.20401	3.85753	0.0495233	0.300477
WBGene00009314	0.415518	5.25773	3.85724	0.0495319	0.300477
WBGene00013406	-0.257926	5.74144	3.85436	0.0496169	0.300477
WBGene00001324	0.282102	5.64748	3.85408	0.0496252	0.300477
WBGene00008682	0.300293	8.26202	3.85395	0.0496288	0.300477
WBGene00002251	0.290695	7.02669	3.85254	0.0496707	0.300477
WBGene00010793	-0.34271	5.32161	3.85165	0.049697	0.300477
WBGene00006388	-0.470588	1.91538	3.84925	0.0497681	0.300477
WBGene00013095	0.22074	5.50977	3.84847	0.0497914	0.300477
WBGene00001663	-0.585409	0.88329	3.84806	0.0498036	0.300477
WBGene00021985	0.466246	3.651	3.84671	0.0498437	0.300477
WBGene00010286	-0.32138	5.45013	3.8444	0.0499124	0.300477
WBGene00003914	0.242285	9.11459	3.84402	0.0499238	0.300477
WBGene00006916	0.26724	6.6715	3.84237	0.0499727	0.300477
WBGene00010233	-0.20879	5.38761	3.84231	0.0499747	0.300477
WBGene00007196	-0.279374	5.80692	3.84214	0.0499798	0.300477
WBGene00017727	-0.25556	5.92673	3.84026	0.0500356	0.300477
WBGene00015843	-0.294317	3.86593	3.83949	0.0500587	0.300477
WBGene00019457	-0.179403	6.94151	3.8394	0.0500614	0.300477
WBGene00011142	-0.229742	6.98939	3.83796	0.0501046	0.300477
WBGene00022739	0.279499	7.30384	3.83665	0.0501436	0.300477
WBGene00001048	-0.256154	4.56756	3.83577	0.05017	0.300477
WBGene00001708	0.36707	4.17301	3.83561	0.0501748	0.300477
WBGene00008007	-0.570457	0.644217	3.83535	0.0501827	0.300477
WBGene00022599	-0.269179	9.29127	3.83388	0.0502264	0.300477
WBGene00009813	0.45472	4.66278	3.83332	0.0502434	0.300477
WBGene00002363	0.275704	8.4427	3.83281	0.0502585	0.300477
WBGene00020114	0.34999	3.14638	3.8305	0.0503278	0.300477
WBGene00004062	0.17621	6.71028	3.83035	0.0503323	0.300477
WBGene00017799	-0.200743	6.3511	3.82932	0.0503635	0.300477
WBGene00013538	-0.219312	7.29792	3.82916	0.0503683	0.300477
WBGene00009220	0.419471	1.70117	3.82915	0.0503686	0.300477
WBGene00010713	0.296304	5.42783	3.82845	0.0503895	0.300477
WBGene00022802	-0.354857	2.33333	3.8283	0.0503941	0.300477
WBGene00013353	0.504379	3.8101	3.82784	0.0504078	0.300477
WBGene00009078	-0.384338	4.60822	3.82645	0.0504496	0.300477
WBGene00017691	-0.421491	4.06769	3.82576	0.0504705	0.300477
WBGene00018280	0.66657	0.410197	3.82414	0.0505192	0.300477
WBGene00001911	-0.275402	4.70182	3.82324	0.0505465	0.300477
WBGene00002263	0.230804	7.85682	3.82285	0.0505582	0.300477
WBGene00006940	0.234489	7.79006	3.82273	0.0505618	0.300477
WBGene00007015	-0.241525	4.89225	3.82138	0.0506026	0.300477
WBGene00006929	0.365348	12.9347	3.82098	0.0506146	0.300477
WBGene00012624	-0.473576	1.35819	3.81843	0.0506919	0.300706
WBGene00015037	-0.288379	4.0111	3.81714	0.0507309	0.300706
WBGene00010502	0.326967	7.78511	3.81677	0.0507419	0.300706
WBGene00008408	-0.256351	5.04512	3.81601	0.050765	0.300706
WBGene00020903	-0.463322	1.66803	3.81453	0.0508098	0.300806
WBGene00016409	0.242002	6.83927	3.81189	0.0508899	0.301115
WBGene00017750	-0.378664	4.00055	3.80897	0.0509788	0.30147
WBGene00015495	-0.682442	-0.0350589	3.80699	0.051039	0.30147
WBGene00015512	0.242475	7.405	3.80661	0.0510508	0.30147
WBGene00022346	-0.46878	1.27395	3.80624	0.0510619	0.30147
WBGene00002179	0.517602	2.55216	3.80285	0.0511653	0.301915
WBGene00194642	-0.433672	3.10785	3.80013	0.0512486	0.302119
WBGene00017134	-0.207224	6.91468	3.79989	0.0512561	0.302119
WBGene00010199	0.405899	5.37943	3.79868	0.0512929	0.30217
WBGene00014870	-0.670843	0.0909405	3.79655	0.0513583	0.30222
WBGene00014108	-0.323062	4.52378	3.79595	0.0513767	0.30222
WBGene00044318	-0.26935	5.29538	3.79564	0.0513864	0.30222
WBGene00008688	-0.242518	6.84158	3.79475	0.0514137	0.30222
WBGene00004186	-0.235255	8.10293	3.79235	0.0514874	0.302305
WBGene00018325	0.262816	4.35885	3.79219	0.0514924	0.302305
WBGene00020921	0.27758	4.20885	3.79154	0.0515123	0.302305
WBGene00044762	-0.283693	4.06944	3.78825	0.0516137	0.302477
WBGene00021295	-0.287037	4.35545	3.78784	0.0516262	0.302477
WBGene00185067	-0.319126	5.42333	3.78751	0.0516363	0.302477
WBGene00009553	0.300627	6.95741	3.78694	0.0516541	0.302477
WBGene00007875	0.703663	1.42549	3.78598	0.0516835	0.302485
WBGene00019188	0.69412	1.9442	3.78077	0.0518448	0.303134
WBGene00007976	0.338811	3.69603	3.78058	0.0518508	0.303134
WBGene00017356	-0.231924	6.07136	3.77934	0.051889	0.303193
WBGene00000967	-0.236313	4.67558	3.77808	0.0519283	0.303258
WBGene00021829	-0.276012	5.68126	3.77666	0.0519723	0.30335
WBGene00011259	0.346867	5.39459	3.77562	0.0520048	0.303375
WBGene00016695	-0.346619	3.11521	3.77466	0.0520346	0.303385
WBGene00018014	-0.290484	4.79647	3.76849	0.0522269	0.304262
WBGene00017080	-0.305331	3.97666	3.76801	0.0522416	0.304262
WBGene00011058	-0.302261	4.66212	3.766	0.0523045	0.304288
WBGene00021679	-0.408105	1.58301	3.76523	0.0523287	0.304288
WBGene00012983	0.225607	6.42921	3.76516	0.0523308	0.304288
WBGene00003163	0.370452	2.91478	3.76281	0.0524044	0.304463
WBGene00017571	0.503673	2.32068	3.76164	0.052441	0.304463
WBGene00013150	-0.328556	5.60534	3.7612	0.052455	0.304463
WBGene00000837	0.257105	7.75496	3.76059	0.0524742	0.304463
WBGene00011831	0.40367	2.33976	3.75713	0.0525829	0.30493
WBGene00015191	-0.248563	4.52181	3.7544	0.0526686	0.305262
WBGene00009048	0.70036	5.03476	3.75327	0.0527044	0.305306
WBGene00004746	0.351654	3.25108	3.74674	0.0529107	0.306336
WBGene00007185	-0.275572	5.24628	3.74348	0.0530138	0.306768
WBGene00013038	0.338272	8.23151	3.74073	0.0531011	0.307033
WBGene00001438	0.599891	0.582963	3.74024	0.0531167	0.307033
WBGene00001046	-0.212249	4.92422	3.73696	0.0532212	0.307122
WBGene00018151	-0.22786	6.48451	3.73658	0.0532333	0.307122
WBGene00020716	-0.212088	5.37743	3.73611	0.0532484	0.307122
WBGene00044072	0.203468	5.62648	3.73402	0.0533148	0.307122
WBGene00044344	-0.184925	5.92139	3.73395	0.0533172	0.307122
WBGene00018605	-0.263366	6.80444	3.73067	0.0534218	0.307122
WBGene00001482	-0.209638	5.5571	3.72904	0.0534741	0.307122
WBGene00010305	-0.342076	4.78881	3.72903	0.0534745	0.307122
WBGene00008118	-0.237424	4.8914	3.72785	0.0535122	0.307122
WBGene00003082	-0.247701	5.49945	3.72732	0.0535293	0.307122
WBGene00003864	0.252949	8.58601	3.72707	0.0535373	0.307122
WBGene00012807	-0.280888	5.02275	3.72703	0.0535384	0.307122
WBGene00018024	0.58808	3.81137	3.72686	0.053544	0.307122
WBGene00012528	0.376775	6.72891	3.72683	0.0535448	0.307122
WBGene00017347	-0.223657	7.35599	3.72635	0.0535602	0.307122
WBGene00011807	0.214454	5.91415	3.72499	0.0536041	0.30721
WBGene00008032	0.341691	4.25267	3.72235	0.0536888	0.307532
WBGene00003159	0.217147	8.96582	3.7205	0.0537482	0.307535
WBGene00007760	-0.267613	4.33265	3.71989	0.0537678	0.307535
WBGene00011742	-0.239396	5.39711	3.71967	0.0537751	0.307535
WBGene00022010	0.474836	4.98114	3.71773	0.0538375	0.307729
WBGene00013212	0.279614	5.22426	3.71086	0.0540595	0.30853
WBGene00021906	0.280373	5.13963	3.71025	0.0540793	0.30853
WBGene00022188	-0.309967	4.67894	3.71004	0.0540862	0.30853
WBGene00008917	-0.458819	2.03095	3.70917	0.0541143	0.30853
WBGene00007944	0.480054	3.9618	3.7078	0.0541587	0.30853
WBGene00019076	-0.216934	5.82179	3.70715	0.0541797	0.30853
WBGene00007509	-0.342046	3.25352	3.707	0.0541846	0.30853
WBGene00009254	0.28486	7.2384	3.70631	0.0542071	0.30853
WBGene00001194	0.314935	7.30023	3.70497	0.0542507	0.30853
WBGene00044326	-0.220973	6.09971	3.70455	0.0542643	0.30853
WBGene00050941	-0.272754	4.90964	3.70155	0.0543619	0.308771
WBGene00044605	-0.308005	3.15105	3.70148	0.0543641	0.308771
WBGene00009177	-0.175071	6.3135	3.69978	0.0544196	0.308923
WBGene00016542	0.338957	2.7381	3.6975	0.0544941	0.309183
WBGene00001189	0.29374	4.03584	3.69649	0.0545272	0.309208
WBGene00018960	0.204323	6.25163	3.69415	0.0546037	0.309386
WBGene00004151	-0.351922	3.45747	3.69357	0.0546225	0.309386
WBGene00013569	-0.340526	2.57177	3.69289	0.0546449	0.309386
WBGene00019578	0.440306	3.71233	3.69064	0.0547187	0.309641
WBGene00015141	0.245151	4.4306	3.68783	0.0548108	0.309999
WBGene00022087	0.300445	4.58686	3.6852	0.0548973	0.310279
WBGene00000872	0.313291	6.0385	3.68458	0.0549179	0.310279
WBGene00021784	0.208114	6.06825	3.67978	0.055076	0.310639
WBGene00011497	-0.340736	2.14394	3.67898	0.0551025	0.310639
WBGene00012932	-0.238086	5.17956	3.67757	0.055149	0.310639
WBGene00185078	-0.355484	2.68145	3.67684	0.0551735	0.310639
WBGene00001910	-0.381996	3.99954	3.67663	0.0551803	0.310639
WBGene00000789	-0.271604	5.53243	3.67579	0.055208	0.310639
WBGene00006784	0.672739	0.947175	3.67443	0.0552531	0.310639
WBGene00003077	-0.33524	4.03348	3.67378	0.0552746	0.310639
WBGene00007175	0.267671	4.46219	3.67349	0.0552843	0.310639
WBGene00012694	-0.221137	5.09295	3.67266	0.055312	0.310639
WBGene00003592	0.277795	6.15797	3.67249	0.0553176	0.310639
WBGene00006776	0.404076	6.91402	3.67218	0.0553279	0.310639
WBGene00009161	-0.260357	6.22542	3.6712	0.0553602	0.310658
WBGene00045268	-0.3725	5.07634	3.66808	0.0554641	0.311079
WBGene00000794	-0.228028	7.29674	3.66684	0.0555052	0.31108
WBGene00006920	0.193925	6.1023	3.66618	0.0555274	0.31108
WBGene00011676	0.359809	3.07405	3.66491	0.0555697	0.31108
WBGene00012452	-0.370322	2.25726	3.6646	0.05558	0.31108
WBGene00000397	0.631097	0.349044	3.66307	0.0556309	0.311126
WBGene00008317	-0.208428	4.67931	3.66083	0.055706	0.311126
WBGene00009011	-0.217936	6.16061	3.66052	0.0557161	0.311126
WBGene00019478	-0.388616	2.87447	3.66044	0.055719	0.311126
WBGene00001026	0.251887	6.38094	3.66003	0.0557327	0.311126
WBGene00022168	0.279371	5.01428	3.65806	0.0557985	0.311215
WBGene00044989	0.557971	5.56378	3.65782	0.0558065	0.311215
WBGene00001244	0.185239	6.97161	3.65637	0.0558551	0.311325
WBGene00019877	0.302605	6.62947	3.65089	0.0560391	0.312189
WBGene00019237	0.460016	3.46761	3.6475	0.0561533	0.312663
WBGene00021638	-0.29494	4.22949	3.6427	0.0563154	0.313335
WBGene00004032	0.297453	6.10959	3.64209	0.0563363	0.313335
WBGene00003797	0.233661	6.99058	3.64135	0.0563614	0.313335
WBGene00020230	0.69037	2.07348	3.63971	0.0564169	0.313408
WBGene00007942	-0.20968	4.67766	3.63924	0.0564326	0.313408
WBGene00007909	-0.354449	2.36716	3.63764	0.0564871	0.313454
WBGene00013223	0.25412	6.61496	3.63676	0.0565168	0.313454
WBGene00017028	0.549341	1.45053	3.63524	0.0565684	0.313454
WBGene00013225	0.263695	5.69575	3.63356	0.0566256	0.313454
WBGene00006823	0.239516	5.23743	3.6334	0.0566311	0.313454
WBGene00019579	-0.753478	-0.0901818	3.63272	0.0566543	0.313454
WBGene00011146	0.277696	6.9312	3.63234	0.056667	0.313454
WBGene00011478	-1.0096	0.356869	3.63214	0.056674	0.313454
WBGene00002148	0.293346	7.21475	3.63124	0.0567044	0.313461
WBGene00010085	-0.250196	6.70039	3.62924	0.0567728	0.313557
WBGene00023487	-0.249511	5.48961	3.62903	0.0567799	0.313557
WBGene00018154	-0.172729	6.23559	3.62761	0.0568285	0.313574
WBGene00003936	0.266418	5.40238	3.6268	0.056856	0.313574
WBGene00006517	0.273359	4.19572	3.62304	0.0569846	0.313574
WBGene00005077	0.216565	5.77553	3.62135	0.0570427	0.313574
WBGene00008390	-0.505019	2.66418	3.62034	0.0570772	0.313574
WBGene00011115	-0.207815	6.32995	3.61981	0.0570953	0.313574
WBGene00017887	-0.22751	5.36825	3.61977	0.0570966	0.313574
WBGene00021988	-0.253741	3.62165	3.61876	0.0571315	0.313574
WBGene00004351	-0.253741	3.62165	3.61876	0.0571315	0.313574
WBGene00001148	0.346967	3.73837	3.6173	0.0571816	0.313574
WBGene00044431	-0.263186	5.13583	3.61728	0.0571824	0.313574
WBGene00004975	0.22705	6.45634	3.61563	0.0572389	0.313574
WBGene00020549	0.184558	7.65291	3.61536	0.0572483	0.313574
WBGene00008572	-0.359307	4.12584	3.61453	0.057277	0.313574
WBGene00022022	-0.306064	3.93963	3.61445	0.0572795	0.313574
WBGene00018586	0.286764	7.79235	3.61422	0.0572875	0.313574
WBGene00009140	-0.241848	4.8401	3.61298	0.0573302	0.313574
WBGene00004931	-0.210218	6.94997	3.6128	0.0573365	0.313574
WBGene00022817	-0.206946	6.15592	3.6128	0.0573366	0.313574
WBGene00019141	-0.260361	5.24008	3.60992	0.057436	0.313734
WBGene00001620	0.31232	4.92912	3.60865	0.0574797	0.313734
WBGene00007297	0.260077	5.68948	3.60687	0.0575412	0.313734
WBGene00008232	-0.296875	3.82958	3.60661	0.0575502	0.313734
WBGene00012643	-0.212576	5.09178	3.60653	0.057553	0.313734
WBGene00003652	0.607454	0.543269	3.60645	0.0575559	0.313734
WBGene00023404	0.390699	1.77612	3.60332	0.0576642	0.313734
WBGene00011376	0.227616	7.46139	3.6031	0.057672	0.313734
WBGene00020824	0.255421	6.57619	3.60067	0.0577564	0.313734
WBGene00001182	0.574073	2.04288	3.60015	0.0577745	0.313734
WBGene00004483	-0.284302	10.8477	3.60011	0.0577756	0.313734
WBGene00015352	-0.409469	2.67049	3.59985	0.0577846	0.313734
WBGene00009176	-0.2511	4.52324	3.59876	0.0578227	0.313734
WBGene00184990	-0.283865	5.09509	3.59839	0.0578355	0.313734
WBGene00004090	-0.181804	6.02432	3.59733	0.0578725	0.313734
WBGene00021830	-0.26427	6.03119	3.59652	0.0579008	0.313734
WBGene00000367	0.5766	1.63891	3.596	0.0579187	0.313734
WBGene00002083	0.203533	9.82916	3.59562	0.057932	0.313734
WBGene00019357	-0.219363	6.43084	3.59538	0.0579405	0.313734
WBGene00008006	0.217073	5.77585	3.59477	0.0579618	0.313734
WBGene00004889	0.286454	4.8339	3.5943	0.057978	0.313734
WBGene00003526	0.511821	0.800174	3.58876	0.0581717	0.314546
WBGene00013976	0.48868	1.50024	3.58833	0.0581865	0.314546
WBGene00008170	-0.236039	5.03061	3.58487	0.058308	0.315044
WBGene00003034	0.308737	6.54901	3.58129	0.0584339	0.315566
WBGene00003600	0.291561	3.24056	3.57902	0.0585137	0.315637
WBGene00001061	0.243234	7.11775	3.5775	0.0585672	0.315637
WBGene00016879	0.301448	2.72908	3.57629	0.0586099	0.315637
WBGene00013589	-0.474949	0.789003	3.57609	0.0586169	0.315637
WBGene00000854	-0.205735	6.31411	3.57499	0.0586557	0.315637
WBGene00000507	0.23989	5.26224	3.57499	0.0586559	0.315637
[truncated: 8,764 more rows]

## Sheet: edgeR_CA1200_EtOHvsAuxin_24hr
GeneID	logFC	logCPM	LR	PValue	FDR		*CA1200 (eft-3p::tir1): pan-soma expression of TIR1 transgene
WBGene00016845	-1.64955	1.14323	16.9989	3.74006e-05	0.0128496
WBGene00018268	-1.53191	0.168675	14.0951	0.000173794	0.04369
WBGene00019644	-1.06054	2.10235	14.6544	0.00012913	0.0346091
WBGene00013904	-0.890997	1.74203	13.8743	0.000195457	0.0479662
WBGene00000677	0.468021	6.7525	17.2822	3.22187e-05	0.0118599
WBGene00000752	0.559238	6.96749	14.628	0.000130955	0.0346091
WBGene00006890	0.621012	4.81594	16.1825	5.75232e-05	0.0179664
WBGene00000669	0.658338	5.29064	14.7357	0.00012368	0.0346091
WBGene00000298	0.744135	3.16619	17.033	3.67349e-05	0.0128496
WBGene00000988	0.782152	4.51888	15.5343	8.10197e-05	0.0238591
WBGene00017431	0.803044	4.86752	39.6609	3.02115e-10	4.44842e-07
WBGene00011831	0.847862	3.14878	19.439	1.03864e-05	0.00465447
WBGene00019550	0.867685	2.35595	18.262	1.92507e-05	0.0076754
WBGene00006404	0.879384	3.57583	14.3828	0.000149162	0.0384352
WBGene00007072	0.905077	1.82578	19.893	8.18995e-06	0.00393352
WBGene00007885	0.9272	2.26302	19.9421	7.98235e-06	0.00393352
WBGene00003995	1.02986	5.19702	21.9901	2.74062e-06	0.00166162
WBGene00021224	1.09621	6.56607	25.2454	5.04789e-07	0.000371633
WBGene00018910	1.09621	6.56607	25.2454	5.04789e-07	0.000371633
WBGene00017658	1.14353	3.65563	43.9594	3.35256e-11	6.91096e-08
WBGene00007455	1.16638	6.24214	19.8455	8.39599e-06	0.00393352
WBGene00018647	1.31371	0.484165	16.8375	4.07213e-05	0.0135392
WBGene00007811	1.37743	4.78023	21.0675	4.43384e-06	0.00240524
WBGene00001753	1.39308	3.37859	71.784	2.40085e-17	6.1864e-14
WBGene00009429	1.4243	2.24219	16.2615	5.51726e-05	0.0177707
WBGene00015400	1.42541	6.47498	18.2511	1.93616e-05	0.0076754
WBGene00011798	1.44607	0.336969	18.6336	1.58402e-05	0.00680269
WBGene00008043	1.44883	0.418071	15.7969	7.05166e-05	0.0213769
WBGene00019473	1.50843	3.28088	17.4751	2.91103e-05	0.0111126
WBGene00010123	1.57712	1.02655	27.9365	1.2536e-07	0.000117463
WBGene00002260	1.58953	0.561468	21.6871	3.20934e-06	0.00183771
WBGene00017429	1.63394	1.09129	14.7035	0.000125816	0.0346091
WBGene00007362	1.82205	5.47183	38.0951	6.73803e-10	8.68111e-07
WBGene00007867	1.92732	1.72217	39.9988	2.54122e-10	4.36539e-07
WBGene00001781	2.01631	-0.17733	23.3636	1.34093e-06	0.000863809
WBGene00019968	2.07693	0.563548	35.1921	2.9873e-09	3.42112e-06
WBGene00011801	2.47756	2.39387	24.7184	6.63461e-07	0.000455886
WBGene00016786	2.5375	2.13738	34.2476	4.85283e-09	5.00181e-06
WBGene00008584	2.57958	2.66948	87.7935	7.2657e-21	3.74438e-17
WBGene00011800	2.96504	2.66267	73.6358	9.39436e-18	3.22759e-14
WBGene00019565	3.16553	4.94355	27.6729	1.43664e-07	0.000123396
WBGene00019675	6.27854	0.0968279	107.122	4.18648e-25	4.315e-21
WBGene00000667	0.661005	4.63974	13.4157	0.000249521	0.0598096
WBGene00018333	1.5857	0.146841	13.1187	0.000292361	0.0684855
WBGene00000781	0.684082	7.88469	13.0499	0.000303305	0.0694704
WBGene00013297	-0.42158	6.8375	12.8926	0.00032988	0.0733311
WBGene00022856	0.369185	6.28247	12.8378	0.00033968	0.0733311
WBGene00008177	-1.53126	0.0186081	12.8278	0.000341505	0.0733311
WBGene00022591	-1.57698	-0.337153	12.6831	0.000368966	0.077611
WBGene00007810	0.9761	1.86823	12.6452	0.00037653	0.0776179
WBGene00020587	0.875675	1.22339	12.546	0.000397064	0.0802459
WBGene00000986	1.42328	0.503893	12.4489	0.000418245	0.082901
WBGene00010769	0.970441	3.10144	12.1644	0.000487092	0.0947256
WBGene00022261	1.28821	0.746799	12.0609	0.000514904	0.0982799
WBGene00000673	0.404535	6.90172	12.0097	0.000529244	0.0991803
WBGene00000716	0.445935	9.08991	11.7843	0.000597331	0.109941
WBGene00017361	-0.989789	2.3238	11.5473	0.000678485	0.122687
WBGene00000668	0.50851	8.08865	11.4811	0.000703077	0.124942
WBGene00000732	0.650084	4.37588	11.3565	0.000751863	0.131347
WBGene00016046	-0.761588	1.37431	11.3141	0.00076922	0.131678
WBGene00013489	0.401038	6.93522	11.2899	0.000779311	0.131678
WBGene00000696	0.448998	9.49663	11.2281	0.000805672	0.1325
WBGene00003891	0.524225	6.33305	11.2184	0.000809889	0.1325
WBGene00017201	0.615696	3.09945	11.0453	0.000889135	0.143192
WBGene00015933	-1.4975	4.60456	10.8795	0.000972331	0.154182
WBGene00020394	1.4585	-0.12456	10.7699	0.00103164	0.161107
WBGene00012330	0.536731	3.6943	10.646	0.0011031	0.167247
WBGene00019744	-0.805342	4.03998	10.6455	0.00110341	0.167247
WBGene00001149	0.389096	6.22577	10.5574	0.00115723	0.170416
WBGene00011330	0.721148	4.46635	10.5572	0.00115738	0.170416
WBGene00008220	0.868828	2.29396	10.46	0.00121986	0.177086
WBGene00009488	-0.789189	2.95699	10.3736	0.0012783	0.182993
WBGene00009691	-1.0421	2.10866	10.3339	0.00130611	0.184411
WBGene00013901	0.838527	3.2462	10.3021	0.00132878	0.185078
WBGene00007947	0.510635	3.94748	10.2624	0.00135772	0.186586
WBGene00000693	0.429991	10.3036	10.216	0.00139226	0.188555
WBGene00018643	0.990063	1.94992	10.1945	0.00140863	0.188555
WBGene00044811	0.738722	1.94935	9.9197	0.00163519	0.216075
WBGene00000609	0.427664	9.27913	9.85213	0.00169635	0.22132
WBGene00000971	-0.716144	2.04114	9.71479	0.00182791	0.235233
WBGene00012231	-0.539288	3.46863	9.68416	0.00185863	0.235233
WBGene00000713	0.410482	9.81587	9.67153	0.00187145	0.235233
WBGene00010238	0.66346	3.61823	9.60562	0.00193983	0.240889
WBGene00000656	0.450116	8.54542	9.51799	0.00203468	0.248709
WBGene00012216	0.983506	0.686135	9.50327	0.00205106	0.248709
WBGene00019738	0.517021	3.16631	9.33951	0.00224266	0.26878
WBGene00009785	0.88782	0.662446	9.29477	0.00229809	0.272258
WBGene00019619	0.57695	3.43776	9.2512	0.00235341	0.275643
WBGene00009692	-0.984194	2.11364	9.14077	0.00249976	0.289494
WBGene00000751	0.387819	8.79566	9.05368	0.00262166	0.300239
WBGene00010967	-0.335709	7.90108	8.99986	0.0027	0.305812
WBGene00000597	0.382815	8.50271	8.6968	0.0031877	0.353847
WBGene00010959	-0.375022	8.11039	8.65186	0.00326728	0.353847
WBGene00194651	-0.646814	2.19526	8.6509	0.003269	0.353847
WBGene00008829	0.791052	1.6349	8.64861	0.00327312	0.353847
WBGene00021731	0.891934	0.999804	8.6235	0.00331854	0.353847
WBGene00009804	-0.842478	1.02586	8.61389	0.00333609	0.353847
WBGene00017336	0.748379	2.49715	8.59849	0.00336441	0.353847
WBGene00006351	0.390671	5.95437	8.53526	0.00348332	0.362653
WBGene00012538	0.51916	3.48076	8.45042	0.00364958	0.375361
WBGene00000680	0.377525	8.80705	8.41896	0.00371328	0.375361
WBGene00020651	0.976717	0.503726	8.41188	0.00372778	0.375361
WBGene00000715	0.427544	4.52867	8.40056	0.00375106	0.375361
WBGene00015514	0.320189	6.78063	8.35302	0.00385048	0.381605
WBGene00008707	0.392803	6.63414	8.30009	0.00396431	0.389144
WBGene00017131	-0.552392	3.48895	8.26115	0.00405025	0.39383
WBGene00014136	-0.763575	2.58366	8.20698	0.00417295	0.401969
WBGene00000733	0.455506	7.98876	8.12777	0.00435922	0.416023
WBGene00000240	0.43182	3.95374	7.99486	0.00469104	0.438151
WBGene00016506	-0.868618	1.42752	7.97745	0.00473636	0.438151
WBGene00001620	0.455628	4.44942	7.97594	0.00474032	0.438151
WBGene00001752	0.674013	3.5355	7.96801	0.00476112	0.438151
WBGene00009578	-0.412158	4.67143	7.939	0.00483804	0.439798
WBGene00001399	0.460561	6.10826	7.92734	0.00486933	0.439798
WBGene00012780	-0.734468	1.41526	7.91339	0.00490703	0.439798
WBGene00010884	-0.802901	1.09344	7.82159	0.00516256	0.458712
WBGene00011579	1.11311	0.0238755	7.77414	0.00529995	0.463947
WBGene00017678	-0.922499	5.33989	7.7702	0.00531151	0.463947
WBGene00019914	-0.380923	5.89648	7.73659	0.00541129	0.46869
WBGene00018885	0.629327	2.70957	7.70073	0.00551984	0.474108
WBGene00000273	0.344753	6.41556	7.64732	0.00568567	0.484246
WBGene00011979	-1.24865	2.31703	7.63274	0.00573183	0.484246
WBGene00001772	1.10267	0.780619	7.56433	0.00595347	0.498881
WBGene00008588	-0.810901	0.945929	7.54625	0.00601352	0.499849
WBGene00009628	0.688596	4.97102	7.52533	0.00608374	0.501641
WBGene00013520	0.849836	0.688597	7.49776	0.00617757	0.503073
WBGene00015449	0.543865	3.46684	7.48638	0.00621673	0.503073
WBGene00009888	0.328838	4.88631	7.47748	0.00624754	0.503073
WBGene00009349	1.08999	-0.0110452	7.44754	0.00635233	0.507546
WBGene00003655	-0.758346	0.685469	7.4115	0.00648083	0.512823
WBGene00000671	0.358447	3.79571	7.40124	0.00651788	0.512823
WBGene00007890	-0.935134	0.0966763	7.37419	0.00661666	0.516428
WBGene00003233	-0.748091	1.34473	7.3614	0.0066639	0.516428
WBGene00009898	-0.360948	5.81123	7.33293	0.00677027	0.520755
WBGene00001523	-0.673349	1.97035	7.29222	0.00692538	0.52874
WBGene00007807	0.46502	3.88113	7.24313	0.00711726	0.532716
WBGene00004172	0.556452	2.77234	7.2408	0.00712651	0.532716
WBGene00000757	0.334026	8.47942	7.23929	0.00713251	0.532716
WBGene00010706	0.867083	0.676444	7.09421	0.00773334	0.573436
WBGene00000754	0.341989	9.40785	7.03408	0.00799729	0.585544
WBGene00021412	0.788197	0.401177	7.03118	0.00801025	0.585544
WBGene00001476	-0.941309	2.86456	6.98814	0.00820514	0.587248
WBGene00016975	-0.763835	0.921631	6.98272	0.00823003	0.587248
WBGene00219316	-0.427708	3.59855	6.97818	0.00825094	0.587248
WBGene00077757	0.778464	0.800204	6.9759	0.00826147	0.587248
WBGene00013594	-0.535594	3.12966	6.94869	0.00838808	0.592164
WBGene00002232	-0.53697	2.39324	6.86929	0.00876897	0.606205
WBGene00000969	0.535158	1.72584	6.86383	0.00879577	0.606205
WBGene00019540	0.662118	5.22219	6.85199	0.00885426	0.606205
WBGene00007170	-0.967154	0.161361	6.83692	0.00892928	0.606205
WBGene00018594	-0.606399	2.96102	6.83593	0.00893421	0.606205
WBGene00004735	0.571702	3.91195	6.8348	0.00893987	0.606205
WBGene00021727	-0.801837	0.394082	6.78759	0.0091794	0.618379
WBGene00001685	0.356575	6.80852	6.72542	0.00950483	0.629979
WBGene00014164	-0.44141	4.43357	6.71276	0.00957252	0.629979
WBGene00007801	0.720238	1.06751	6.7108	0.00958306	0.629979
WBGene00004023	0.818143	1.24788	6.70031	0.00963963	0.629979
WBGene00013692	-0.703885	0.805386	6.69096	0.00969032	0.629979
WBGene00010495	-0.928245	1.27747	6.68581	0.00971831	0.629979
WBGene00018041	-0.68526	1.02551	6.60939	0.0101442	0.651291
WBGene00022781	0.414971	6.46533	6.58945	0.0102585	0.651291
WBGene00010426	-0.873048	0.230424	6.57386	0.0103487	0.651291
WBGene00011850	-0.867146	0.979903	6.57105	0.0103651	0.651291
WBGene00013453	-0.615345	2.35599	6.56721	0.0103875	0.651291
WBGene00013295	-1.14898	0.118595	6.56058	0.0104262	0.651291
WBGene00017473	0.913613	-0.0169787	6.54522	0.0105166	0.652982
WBGene00003095	-0.52636	2.08119	6.51204	0.0107147	0.661293
WBGene00007228	-0.487577	2.79468	6.49966	0.0107895	0.661951
WBGene00013698	-0.854222	0.920062	6.46088	0.0110275	0.669229
WBGene00017593	-1.00074	0.173163	6.45918	0.011038	0.669229
WBGene00014021	-0.747372	0.667765	6.42865	0.0112294	0.676848
WBGene00001694	0.405486	4.26951	6.38681	0.0114972	0.68896
WBGene00012622	-1.11207	-0.430783	6.3753	0.011572	0.689434
WBGene00013654	0.433809	4.32362	6.35397	0.0117119	0.69051
WBGene00022129	0.711134	1.18432	6.34386	0.0117789	0.69051
WBGene00009221	0.663871	4.20125	6.31675	0.0119603	0.69051
WBGene00003625	0.435877	3.09538	6.30845	0.0120164	0.69051
WBGene00018354	-0.815107	0.789853	6.30554	0.0120362	0.69051
WBGene00019273	0.911825	0.993855	6.30038	0.0120712	0.69051
WBGene00194713	-1.53989	-0.316658	6.29248	0.0121251	0.69051
WBGene00009393	-0.523824	4.42876	6.29236	0.012126	0.69051
WBGene00004062	0.267089	6.08414	6.2824	0.0121943	0.690584
WBGene00017756	-0.583562	1.99731	6.23913	0.0124958	0.703794
WBGene00003845	-0.85844	0.0785789	6.22284	0.0126113	0.70594
WBGene00000829	-0.257704	9.84133	6.20563	0.0127344	0.70594
WBGene00017964	-0.363783	5.0062	6.20495	0.0127394	0.70594
WBGene00004237	0.493356	2.3563	6.19183	0.0128342	0.707389
WBGene00012144	-0.574105	6.21871	6.14745	0.0131602	0.7215
WBGene00012139	-0.487732	3.07149	6.12771	0.0133079	0.722014
WBGene00000608	0.27943	8.4422	6.12748	0.0133097	0.722014
WBGene00007812	0.323243	4.90621	6.11649	0.0133926	0.722712
WBGene00013197	-0.619124	1.74432	6.10632	0.0134699	0.723096
WBGene00010972	0.880683	0.0376585	6.08767	0.0136129	0.726984
WBGene00010947	0.449	2.30464	6.06611	0.01378	0.732117
WBGene00008731	0.986501	0.116907	6.04264	0.0139644	0.738109
WBGene00010456	0.332521	4.98659	6.00564	0.0142602	0.749896
WBGene00017427	0.469618	2.22602	5.99204	0.0143706	0.751593
WBGene00008366	-0.499948	2.20138	5.98375	0.0144383	0.751593
WBGene00019188	0.723306	0.93888	5.97214	0.0145336	0.752755
WBGene00003997	0.450776	3.34607	5.95713	0.0146578	0.755392
WBGene00000176	0.599754	2.80695	5.94022	0.0147991	0.758879
WBGene00002090	-1.2207	0.56971	5.90956	0.0150589	0.768378
WBGene00001494	0.698626	1.02332	5.88857	0.0152395	0.773759
WBGene00008542	0.525211	2.49899	5.87768	0.0153341	0.774636
WBGene00021070	-0.533112	2.6734	5.86914	0.0154086	0.774636
WBGene00019978	0.393503	4.72978	5.85494	0.0155333	0.774636
WBGene00022386	0.795994	0.731605	5.85223	0.0155574	0.774636
WBGene00044457	-1.01915	1.34214	5.82439	0.0158055	0.780569
WBGene00009192	-0.382374	4.45817	5.81871	0.0158566	0.780569
WBGene00001684	0.329435	6.39537	5.80287	0.016	0.780569
WBGene00010472	-0.620039	1.26184	5.80253	0.0160032	0.780569
WBGene00044901	0.603308	2.15681	5.79682	0.0160552	0.780569
WBGene00008199	-0.574496	3.22819	5.77358	0.0162688	0.784989
WBGene00010470	0.75364	4.15368	5.76321	0.0163651	0.784989
WBGene00019511	0.348254	4.0153	5.7622	0.0163746	0.784989
WBGene00010902	-0.394725	3.60243	5.7416	0.0165677	0.785483
WBGene00014194	-0.525982	1.82757	5.73426	0.0166371	0.785483
WBGene00002058	0.431399	3.55662	5.72725	0.0167037	0.785483
WBGene00012713	0.24959	6.08897	5.72561	0.0167192	0.785483
WBGene00000246	0.91523	-0.0565641	5.72071	0.0167659	0.785483
WBGene00015369	-0.764756	2.67371	5.70765	0.0168911	0.787768
WBGene00011844	-1.3307	0.563582	5.68398	0.0171205	0.794869
WBGene00009787	0.338628	5.21785	5.65523	0.0174034	0.800961
WBGene00008492	1.06662	-0.396979	5.65445	0.0174112	0.800961
WBGene00001993	0.294439	6.14637	5.6305	0.0176506	0.800961
WBGene00011752	-0.643645	1.0316	5.62567	0.0176993	0.800961
WBGene00017980	0.778835	0.208487	5.6225	0.0177313	0.800961
WBGene00003526	0.965544	-0.358113	5.6109	0.0178491	0.800961
WBGene00020895	0.432036	2.97501	5.60209	0.017939	0.800961
WBGene00003704	0.456275	5.57043	5.59922	0.0179685	0.800961
WBGene00006628	-1.53015	1.06109	5.5958	0.0180035	0.800961
WBGene00009620	0.716635	0.629432	5.59335	0.0180288	0.800961
WBGene00000562	-1.08398	0.188464	5.5774	0.0181937	0.803517
WBGene00006824	0.593754	1.32903	5.57273	0.0182423	0.803517
WBGene00020756	0.446264	2.65484	5.56444	0.0183289	0.803896
WBGene00016424	-1.16531	2.3819	5.54921	0.018489	0.807484
WBGene00000698	0.299574	7.44149	5.53887	0.0185986	0.808844
WBGene00012686	1.03823	0.018298	5.51367	0.0188684	0.815572
WBGene00001055	-0.322452	4.77343	5.50676	0.0189431	0.815572
WBGene00016366	-0.970042	-0.0703455	5.50112	0.0190043	0.815572
WBGene00018353	-0.609598	2.37423	5.4951	0.0190698	0.815572
WBGene00003786	0.376732	8.10366	5.47671	0.0192715	0.820789
WBGene00003936	0.312818	4.81471	5.46816	0.019366	0.820958
WBGene00020940	-0.566851	1.40639	5.45869	0.0194713	0.820958
WBGene00013559	-0.611479	1.61782	5.45467	0.019516	0.820958
WBGene00009877	-0.501925	3.98166	5.44771	0.019594	0.820958
WBGene00015216	-0.877462	2.09098	5.43287	0.0197612	0.82461
WBGene00020788	0.368013	4.52893	5.40314	0.0201006	0.829758
WBGene00016458	-0.402349	3.14354	5.40161	0.0201182	0.829758
WBGene00018805	-0.476907	2.1106	5.40093	0.0201261	0.829758
WBGene00016781	0.763826	2.23954	5.37817	0.0203903	0.837301
WBGene00017703	-0.411175	2.85785	5.36118	0.0205899	0.842142
WBGene00007078	0.794955	0.12199	5.35165	0.0207026	0.843407
WBGene00009971	-0.585783	3.51502	5.31723	0.0211155	0.856375
WBGene00018823	-0.672205	6.21088	5.3079	0.021229	0.856375
WBGene00017340	-0.961696	0.0377904	5.30452	0.0212702	0.856375
WBGene00012182	0.231381	5.84573	5.27589	0.0216227	0.864845
WBGene00044795	-0.705816	0.559779	5.27372	0.0216498	0.864845
WBGene00019993	-0.366058	3.9813	5.26709	0.0217323	0.864845
WBGene00016119	-0.877091	0.295621	5.24635	0.0219929	0.871637
WBGene00019963	0.406402	2.88632	5.23458	0.0221422	0.871637
WBGene00008583	-0.754113	0.067578	5.23344	0.0221567	0.871637
WBGene00018405	-0.532263	1.31403	5.21412	0.0224042	0.878023
WBGene00010750	0.885624	0.275066	5.19257	0.0226836	0.885606
WBGene00001761	0.375715	4.0175	5.17627	0.0228974	0.890579
WBGene00014088	0.414803	4.10761	5.15986	0.0231148	0.895656
WBGene00011497	-0.487431	2.23147	5.09248	0.0240298	0.927623
WBGene00009740	0.232835	6.01771	5.07825	0.0242278	0.931777
WBGene00007460	-0.660737	3.14632	5.05203	0.0245971	0.941075
WBGene00011258	-0.421096	2.46788	5.03544	0.0248338	0.941075
WBGene00019902	-0.524429	1.72865	5.0322	0.0248803	0.941075
WBGene00007153	-0.47305	5.50677	5.02961	0.0249175	0.941075
WBGene00021603	0.53662	1.13576	5.02901	0.0249261	0.941075
WBGene00007283	-0.354155	4.47096	5.00399	0.0252889	0.949404
WBGene00001244	0.261576	6.31747	4.99753	0.0253836	0.949404
WBGene00008510	0.44736	2.15616	4.99484	0.0254231	0.949404
WBGene00007848	0.342885	4.94933	4.98061	0.0256329	0.953784
WBGene00017065	0.54395	1.90901	4.96857	0.025812	0.956992
WBGene00019624	0.485918	1.80428	4.93058	0.0263854	0.974746
WBGene00017244	0.271766	5.64508	4.88462	0.027097	0.997461
WBGene00006893	0.500731	2.77738	4.86357	0.0274295	0.999839
WBGene00000675	0.274734	9.60075	4.82646	0.0280262	0.999839
WBGene00010124	0.56052	2.63074	4.81559	0.0282034	0.999839
WBGene00004112	0.431713	3.67677	4.81013	0.0282928	0.999839
WBGene00009544	-0.590573	1.26493	4.80991	0.0282965	0.999839
WBGene00018278	-0.642345	0.665037	4.80914	0.0283092	0.999839
WBGene00003539	0.339935	4.3768	4.78505	0.0287078	0.999839
WBGene00001385	0.329221	8.00729	4.74982	0.0293013	0.999839
WBGene00045292	-0.714352	0.654435	4.74135	0.029446	0.999839
WBGene00015044	0.408086	3.19711	4.73629	0.0295327	0.999839
WBGene00012859	-0.691279	0.857005	4.72722	0.0296889	0.999839
WBGene00013986	0.416918	3.77714	4.71848	0.02984	0.999839
WBGene00015480	-0.503559	1.73052	4.71737	0.0298593	0.999839
WBGene00235348	-0.491064	1.65539	4.69457	0.0302581	0.999839
WBGene00020921	0.470839	3.56079	4.6931	0.030284	0.999839
WBGene00018225	-0.56809	2.02174	4.69066	0.030327	0.999839
WBGene00001048	-0.276817	4.69487	4.68855	0.0303642	0.999839
WBGene00016760	0.461584	2.56661	4.6599	0.030875	0.999839
WBGene00003956	0.41011	4.58658	4.64948	0.031063	0.999839
WBGene00015046	1.13186	0.559536	4.64424	0.0311579	0.999839
WBGene00014472	-0.501593	5.57403	4.63963	0.0312417	0.999839
WBGene00008669	-0.356778	4.73975	4.6393	0.0312477	0.999839
WBGene00007875	0.820851	0.92758	4.63084	0.0314022	0.999839
WBGene00007402	0.568292	1.20674	4.62277	0.0315502	0.999839
WBGene00003732	0.421398	2.10519	4.60015	0.0319692	0.999839
WBGene00015852	-0.355598	3.69893	4.57823	0.0323806	0.999839
WBGene00008593	0.889397	-0.286262	4.57327	0.0324745	0.999839
WBGene00000670	0.249337	8.91363	4.56965	0.0325433	0.999839
WBGene00015759	0.576856	3.25144	4.56736	0.0325868	0.999839
WBGene00006764	0.367264	6.76779	4.55777	0.0327697	0.999839
WBGene00022198	-0.377245	3.52172	4.54148	0.033083	0.999839
WBGene00013321	-0.569857	1.31678	4.53148	0.0332768	0.999839
WBGene00022572	-1.40472	0.490349	4.52851	0.0333346	0.999839
WBGene00000039	-0.78688	0.245344	4.51876	0.0335251	0.999839
WBGene00005657	-1.25356	-0.281986	4.51528	0.0335933	0.999839
WBGene00220163	-0.420339	2.34983	4.50924	0.0337123	0.999839
WBGene00004993	0.389406	4.34346	4.50804	0.0337359	0.999839
WBGene00012529	-0.379344	3.71786	4.50407	0.0338143	0.999839
WBGene00018101	-0.469415	3.03147	4.48547	0.0341841	0.999839
WBGene00011894	-1.00185	-0.448717	4.4653	0.03459	0.999839
WBGene00018350	0.439569	3.709	4.4547	0.0348054	0.999839
WBGene00010617	-0.394221	3.06366	4.45346	0.0348306	0.999839
WBGene00011737	-0.425189	4.88479	4.44655	0.0349719	0.999839
WBGene00019564	-0.884459	1.72769	4.44323	0.03504	0.999839
WBGene00020732	0.552076	3.55608	4.43852	0.0351366	0.999839
WBGene00007548	-0.46817	1.59185	4.40514	0.0358308	0.999839
WBGene00010759	0.263627	4.51518	4.39793	0.0359826	0.999839
WBGene00003093	-0.262039	7.38772	4.39567	0.0360304	0.999839
WBGene00017262	0.398204	3.30869	4.38578	0.0362399	0.999839
WBGene00003879	0.877193	1.13232	4.38563	0.0362431	0.999839
WBGene00000657	0.755121	0.481277	4.3855	0.0362459	0.999839
WBGene00001328	0.411084	4.47743	4.38046	0.0363531	0.999839
WBGene00001247	0.627687	1.01362	4.37573	0.0364541	0.999839
WBGene00016340	0.866511	-0.183841	4.37531	0.0364633	0.999839
WBGene00010605	-0.291401	6.2176	4.37308	0.0365109	0.999839
WBGene00010050	-0.492964	5.36987	4.36837	0.0366119	0.999839
WBGene00016367	-0.864046	-0.165782	4.36302	0.0367272	0.999839
WBGene00000067	0.375569	7.6636	4.36191	0.0367512	0.999839
WBGene00010957	-0.627251	4.99187	4.35741	0.0368482	0.999839
WBGene00008298	0.538603	2.81908	4.34992	0.0370107	0.999839
WBGene00011446	0.272867	4.99636	4.34578	0.0371008	0.999839
WBGene00018100	-0.472547	3.03461	4.34422	0.0371348	0.999839
WBGene00008917	-0.466351	2.05361	4.33552	0.0373251	0.999839
WBGene00016785	-1.23812	0.868145	4.33457	0.0373459	0.999839
WBGene00021469	-0.327538	3.75381	4.32395	0.0375796	0.999839
WBGene00004058	-0.477062	4.44586	4.31393	0.0378015	0.999839
WBGene00009820	-0.360479	2.642	4.31112	0.037864	0.999839
WBGene00010963	-0.228911	7.64716	4.31005	0.0378879	0.999839
WBGene00017430	-0.632907	1.93459	4.29849	0.0381461	0.999839
WBGene00010134	-0.354941	3.23403	4.29075	0.0383203	0.999839
WBGene00021114	-0.316525	4.10991	4.27192	0.038747	0.999839
WBGene00008900	-0.48107	2.02965	4.27157	0.0387552	0.999839
WBGene00007365	-0.580775	3.74868	4.26167	0.0389815	0.999839
WBGene00001395	0.408102	5.3527	4.25906	0.0390415	0.999839
WBGene00003094	-0.817027	-0.0253836	4.25141	0.0392178	0.999839
WBGene00019577	-0.471321	1.37112	4.23123	0.0396866	0.999839
WBGene00022569	-0.519848	1.7278	4.2237	0.0398632	0.999839
WBGene00016088	-0.850843	0.0566897	4.21799	0.0399975	0.999839
WBGene00077593	-1.3104	0.822584	4.21122	0.0401575	0.999839
WBGene00007474	0.59011	1.76049	4.17903	0.0409272	0.999839
WBGene00045268	-0.303305	5.50077	4.17058	0.0411317	0.999839
WBGene00000522	-0.769756	3.72947	4.17027	0.0411392	0.999839
WBGene00008577	-0.784862	0.131112	4.16267	0.0413243	0.999839
WBGene00002891	0.183074	7.6145	4.1485	0.0416713	0.999839
WBGene00019100	0.342547	3.47483	4.14792	0.0416856	0.999839
WBGene00020073	-1.67074	0.502737	4.13969	0.0418889	0.999839
WBGene00020869	-0.297553	4.09347	4.13076	0.0421104	0.999839
WBGene00017659	-0.33416	4.63312	4.12859	0.0421645	0.999839
WBGene00194695	-0.775475	-0.0181374	4.12548	0.042242	0.999839
WBGene00020981	-0.749749	1.02726	4.11929	0.0423968	0.999839
WBGene00008563	-0.654586	0.889847	4.10936	0.0426465	0.999839
WBGene00010901	-0.277511	5.17095	4.10478	0.0427621	0.999839
WBGene00020665	-0.803532	-0.238522	4.0959	0.0429874	0.999839
WBGene00022745	0.310006	3.86352	4.06756	0.0437144	0.999839
WBGene00021368	-0.453855	2.16183	4.06312	0.0438296	0.999839
WBGene00019967	-0.552668	1.93424	4.06131	0.0438766	0.999839
WBGene00001633	0.384108	2.45861	4.05938	0.0439265	0.999839
WBGene00012608	0.290386	8.01927	4.03756	0.0444981	0.999839
WBGene00020401	-0.701133	0.284056	4.02817	0.0447465	0.999839
WBGene00019197	-0.507503	2.22866	4.02729	0.0447699	0.999839
WBGene00004438	0.292995	6.02688	4.02362	0.0448672	0.999839
WBGene00010887	-0.391336	2.8004	4.02354	0.0448696	0.999839
WBGene00002827	-0.766769	0.731866	4.01691	0.0450462	0.999839
WBGene00008621	0.868501	0.34621	4.01569	0.0450789	0.999839
WBGene00006678	0.685229	-0.00458638	4.00869	0.0452663	0.999839
WBGene00000779	0.335519	6.28809	4.0084	0.045274	0.999839
WBGene00018342	0.361466	3.85245	3.9877	0.0458336	0.999839
WBGene00022125	0.446562	2.01362	3.98126	0.0460092	0.999839
WBGene00003677	-0.690739	0.0579325	3.97958	0.0460549	0.999839
WBGene00001427	0.19485	8.62298	3.97925	0.046064	0.999839
WBGene00006608	0.195345	5.87812	3.95444	0.0467479	0.999839
WBGene00010597	-0.440767	3.3352	3.95259	0.0467992	0.999839
WBGene00008880	-0.34598	2.86498	3.95206	0.0468141	0.999839
WBGene00018146	0.350657	2.72417	3.95034	0.0468619	0.999839
WBGene00019841	0.428241	1.98107	3.94865	0.046909	0.999839
WBGene00000784	-0.311257	9.31449	3.9485	0.0469132	0.999839
WBGene00010749	-0.616001	2.67004	3.9385	0.0471927	0.999839
WBGene00022219	0.22496	7.04538	3.92631	0.0475361	0.999839
WBGene00017724	0.451868	1.52658	3.92136	0.0476764	0.999839
WBGene00012544	0.25975	4.99504	3.91282	0.047919	0.999839
WBGene00017592	-0.42267	1.60487	3.90707	0.0480835	0.999839
WBGene00018343	0.841147	1.74635	3.90533	0.0481333	0.999839
WBGene00021779	0.351372	4.57579	3.9034	0.0481886	0.999839
WBGene00022893	-0.530447	1.5231	3.8905	0.04856	0.999839
WBGene00004048	-0.974216	-0.341225	3.88833	0.0486229	0.999839
WBGene00001794	0.250957	6.78988	3.88763	0.0486431	0.999839
WBGene00005092	0.640396	0.0967842	3.88247	0.0487929	0.999839
WBGene00003648	-0.749455	0.107145	3.87732	0.0489426	0.999839
WBGene00020799	-0.537808	1.58636	3.87081	0.0491329	0.999839
WBGene00010116	-0.376083	2.2781	3.86561	0.0492852	0.999839
WBGene00045255	-0.682352	0.0717373	3.86113	0.0494171	0.999839
WBGene00013623	-0.520686	1.23976	3.8586	0.0494917	0.999839
WBGene00001663	-0.632804	0.937416	3.85479	0.0496041	0.999839
WBGene00045411	-1.0863	-0.148053	3.85357	0.0496402	0.999839
WBGene00017380	0.453351	1.5405	3.85306	0.0496554	0.999839
WBGene00012910	-0.943007	0.642015	3.85188	0.0496904	0.999839
WBGene00003485	0.3281	4.51954	3.85064	0.0497272	0.999839
WBGene00001686	0.186796	8.7845	3.84753	0.0498194	0.999839
WBGene00021262	-0.597638	1.91844	3.84527	0.0498866	0.999839
WBGene00009427	-0.466595	1.6998	3.83734	0.050123	0.999839
WBGene00021493	-0.397219	2.18584	3.83572	0.0501715	0.999839
WBGene00012585	0.533647	1.61583	3.83106	0.0503112	0.999839
WBGene00009798	-0.540345	1.84254	3.82948	0.0503586	0.999839
WBGene00013792	0.263938	4.55871	3.82457	0.0505064	0.999839
WBGene00000133	-0.418076	2.34295	3.80129	0.051213	0.999839
WBGene00021879	-0.293321	3.97296	3.79512	0.0514022	0.999839
WBGene00004321	-0.431155	2.01513	3.78765	0.051632	0.999839
WBGene00012591	1.2196	-0.291701	3.78063	0.0518492	0.999839
WBGene00009394	-0.29622	8.63637	3.78	0.0518686	0.999839
WBGene00016740	-0.226561	5.35222	3.77545	0.05201	0.999839
WBGene00008922	-0.594655	4.8231	3.77046	0.0521652	0.999839
WBGene00018346	-0.538399	0.958816	3.76426	0.0523591	0.999839
WBGene00017747	-0.429927	2.16857	3.75828	0.0525466	0.999839
WBGene00015013	-0.448383	1.61119	3.75777	0.0525627	0.999839
WBGene00017246	1.0027	-0.351181	3.75188	0.052748	0.999839
WBGene00077521	-0.853145	-0.268423	3.74727	0.052894	0.999839
WBGene00022593	-0.338599	3.74673	3.74215	0.053056	0.999839
WBGene00012213	-0.241181	5.34127	3.73305	0.053346	0.999839
WBGene00011124	-0.237849	4.83999	3.73009	0.0534406	0.999839
WBGene00015382	-0.484245	1.5563	3.72953	0.0534586	0.999839
WBGene00018237	-0.41287	7.83739	3.72619	0.0535656	0.999839
WBGene00018811	0.266921	7.29115	3.71872	0.0538055	0.999839
WBGene00015526	-0.50804	1.4945	3.71641	0.0538801	0.999839
WBGene00018481	-0.254514	4.86404	3.71595	0.0538951	0.999839
WBGene00018532	0.332234	3.37673	3.71293	0.0539924	0.999839
WBGene00007934	0.616969	0.550211	3.70768	0.0541626	0.999839
WBGene00008512	-0.572458	0.380647	3.70755	0.0541669	0.999839
WBGene00009219	-0.289525	4.61774	3.70638	0.0542047	0.999839
WBGene00045488	-0.74972	-0.044463	3.70158	0.0543609	0.999839
WBGene00016809	0.688518	1.84009	3.70063	0.0543919	0.999839
WBGene00008739	0.363431	3.0788	3.70018	0.0544067	0.999839
WBGene00007368	-0.689434	0.614022	3.69395	0.05461	0.999839
WBGene00008254	0.534132	0.883016	3.69333	0.0546303	0.999839
WBGene00000219	-0.255749	9.92771	3.68826	0.0547967	0.999839
WBGene00002055	0.426084	2.24937	3.68299	0.0549703	0.999839
WBGene00013211	-0.744585	0.538961	3.68035	0.0550573	0.999839
WBGene00003628	0.408112	2.01455	3.67847	0.0551194	0.999839
WBGene00000114	0.287162	8.94084	3.67661	0.0551811	0.999839
WBGene00045416	-1.40133	3.16779	3.66707	0.0554977	0.999839
WBGene00006530	0.260884	5.75683	3.65938	0.0557545	0.999839
WBGene00000266	-0.34827	3.56798	3.656	0.0558675	0.999839
WBGene00010133	-0.840125	1.75347	3.65099	0.0560357	0.999839
WBGene00011366	-0.489512	1.33766	3.64456	0.0562527	0.999839
WBGene00015122	-0.452415	1.88225	3.64183	0.0563449	0.999839
WBGene00009247	-0.648294	0.670483	3.64041	0.0563931	0.999839
WBGene00018540	-0.756013	0.183545	3.6282	0.0568084	0.999839
WBGene00008975	0.22934	5.43026	3.62455	0.0569329	0.999839
WBGene00011932	0.222045	5.80719	3.61957	0.0571038	0.999839
WBGene00010648	-0.399495	2.48868	3.61209	0.0573611	0.999839
WBGene00010268	0.764939	0.187785	3.611	0.0573985	0.999839
WBGene00012739	-0.295344	4.95657	3.60937	0.0574549	0.999839
WBGene00008032	0.322707	4.2185	3.60341	0.0576611	0.999839
WBGene00019489	0.393177	2.32564	3.59821	0.0578418	0.999839
WBGene00021898	-0.346702	3.97735	3.59313	0.0580188	0.999839
WBGene00001674	-0.606872	0.422148	3.59204	0.0580571	0.999839
WBGene00015464	0.348963	3.04633	3.58941	0.0581489	0.999839
WBGene00015067	0.638861	1.2048	3.58293	0.058376	0.999839
WBGene00015609	0.548266	1.76247	3.58041	0.0584646	0.999839
WBGene00003812	0.31184	4.19538	3.57911	0.0585105	0.999839
WBGene00016617	-0.328948	2.6582	3.576	0.0586202	0.999839
WBGene00013579	-0.50229	0.905779	3.57122	0.0587891	0.999839
WBGene00001754	0.528058	1.51155	3.54372	0.0597714	0.999839
WBGene00000175	0.293819	4.66903	3.5366	0.0600283	0.999839
WBGene00044414	-0.622984	0.367224	3.53059	0.0602463	0.999839
WBGene00018356	-0.529501	1.32865	3.52933	0.0602922	0.999839
WBGene00002265	0.267587	6.04502	3.52713	0.0603721	0.999839
WBGene00015472	0.706684	0.00511367	3.52517	0.0604437	0.999839
WBGene00010059	0.63475	0.0796786	3.52107	0.0605934	0.999839
WBGene00015644	0.321593	2.74432	3.51955	0.060649	0.999839
WBGene00011190	-0.861998	2.81168	3.51925	0.0606598	0.999839
WBGene00014814	0.609565	0.271467	3.51527	0.0608057	0.999839
WBGene00018035	-0.518577	0.903189	3.51439	0.060838	0.999839
WBGene00005642	0.597222	1.69704	3.50709	0.0611065	0.999839
WBGene00020988	-0.538508	1.33465	3.50653	0.0611272	0.999839
WBGene00017443	0.807013	1.21609	3.50509	0.0611806	0.999839
WBGene00001520	0.20551	5.57233	3.49943	0.0613901	0.999839
WBGene00014916	-0.302503	3.04075	3.49499	0.0615549	0.999839
WBGene00003090	-0.27923	7.31402	3.49304	0.0616273	0.999839
WBGene00015320	0.476194	0.886085	3.49071	0.061714	0.999839
WBGene00020146	0.292911	4.53821	3.48929	0.0617671	0.999839
WBGene00004902	0.406291	2.5957	3.47691	0.062231	0.999839
WBGene00022597	-0.470418	1.3642	3.47628	0.0622545	0.999839
WBGene00019579	-0.818901	0.640946	3.47332	0.0623661	0.999839
WBGene00001156	0.367978	4.69422	3.47223	0.062407	0.999839
WBGene00011486	-0.53256	2.16268	3.46478	0.0626888	0.999839
WBGene00015124	-0.680474	0.578271	3.45842	0.0629303	0.999839
WBGene00016425	-0.499971	3.24159	3.45198	0.0631762	0.999839
WBGene00022644	-0.536995	5.53299	3.43397	0.0638683	0.999839
WBGene00022497	-0.367576	6.55822	3.42947	0.0640427	0.999839
WBGene00022589	-0.728734	-0.181378	3.42459	0.0642323	0.999839
WBGene00022060	0.287038	3.52889	3.41507	0.0646038	0.999839
WBGene00010422	0.735911	-0.491212	3.40765	0.0648948	0.999839
WBGene00006832	0.578115	0.332399	3.39277	0.0654829	0.999839
WBGene00015988	-0.557363	0.903953	3.39006	0.0655904	0.999839
WBGene00016048	0.320187	4.21974	3.38589	0.0657567	0.999839
WBGene00011869	0.674321	1.313	3.37514	0.0661871	0.999839
WBGene00050885	-0.386107	2.40101	3.36962	0.0664092	0.999839
WBGene00015709	0.460734	4.15329	3.35567	0.066974	0.999839
WBGene00007295	0.482674	1.34767	3.34842	0.0672696	0.999839
WBGene00000277	0.3121	4.19866	3.34028	0.0676031	0.999839
WBGene00001758	0.415261	2.62989	3.33298	0.0679038	0.999839
WBGene00044604	-0.276108	4.45254	3.33203	0.0679429	0.999839
WBGene00022645	-0.560933	6.55548	3.32735	0.0681364	0.999839
WBGene00016373	-0.199885	5.4249	3.30975	0.0688701	0.999839
WBGene00018398	0.490798	3.69959	3.30956	0.0688778	0.999839
WBGene00014111	-0.199031	5.44772	3.30825	0.0689327	0.999839
WBGene00010522	0.678231	0.1845	3.30728	0.0689735	0.999839
WBGene00003610	-0.550905	0.644664	3.30568	0.0690409	0.999839
WBGene00020613	0.653845	-0.0413405	3.30468	0.0690829	0.999839
WBGene00010699	-0.254043	5.38101	3.30427	0.0691002	0.999839
WBGene00016892	-0.430418	3.58107	3.28084	0.0700931	0.999839
WBGene00019795	0.290385	3.14027	3.27699	0.0702578	0.999839
WBGene00004197	-0.421068	1.39637	3.27177	0.0704813	0.999839
WBGene00004016	-0.236455	5.12335	3.26715	0.0706802	0.999839
WBGene00017301	0.183598	7.8301	3.25867	0.0710466	0.999839
WBGene00012557	-0.232821	6.73028	3.25023	0.0714132	0.999839
WBGene00004474	0.176784	10.673	3.23897	0.0719059	0.999839
WBGene00003698	-0.689077	-0.241052	3.23762	0.0719652	0.999839
WBGene00012142	-0.383807	2.32748	3.23567	0.072051	0.999839
WBGene00045457	-1.3712	2.54437	3.2295	0.072323	0.999839
WBGene00004491	0.17362	9.43499	3.22826	0.0723775	0.999839
WBGene00006464	-0.560538	0.720202	3.22387	0.0725721	0.999839
WBGene00008546	0.218094	9.23464	3.21751	0.0728545	0.999839
WBGene00017247	0.606255	0.685219	3.21317	0.0730477	0.999839
WBGene00004419	0.214103	10.4189	3.21264	0.0730714	0.999839
WBGene00018465	0.377341	2.08467	3.20877	0.0732445	0.999839
WBGene00044737	-0.4911	4.98822	3.20151	0.0735702	0.999839
WBGene00006627	-1.21041	0.405824	3.19731	0.0737595	0.999839
WBGene00022252	0.381628	3.79001	3.19608	0.073815	0.999839
WBGene00044200	0.380247	3.15788	3.18897	0.0741368	0.999839
WBGene00020222	0.511347	0.976413	3.18478	0.0743269	0.999839
WBGene00016407	-0.381298	3.34929	3.17963	0.0745616	0.999839
WBGene00004005	-0.345634	2.71486	3.17194	0.0749136	0.999839
WBGene00012118	0.346865	2.04315	3.16888	0.0750539	0.999839
WBGene00012106	0.261147	3.92916	3.16612	0.0751808	0.999839
WBGene00008451	0.567005	0.469102	3.16099	0.0754176	0.999839
WBGene00000212	0.425051	2.14781	3.15986	0.0754695	0.999839
WBGene00000217	-0.199016	8.63962	3.15913	0.0755033	0.999839
WBGene00010985	0.374377	1.7346	3.15614	0.0756418	0.999839
WBGene00022389	0.36141	2.64505	3.15575	0.0756601	0.999839
WBGene00008051	0.709876	-0.214603	3.15337	0.0757704	0.999839
WBGene00013612	-0.334364	2.81614	3.14942	0.075954	0.999839
WBGene00019742	0.46532	0.951445	3.14892	0.0759771	0.999839
WBGene00044206	-1.27066	0.416324	3.14184	0.0763075	0.999839
WBGene00007959	0.443111	2.24226	3.13275	0.0767343	0.999839
WBGene00018286	-0.552331	1.97501	3.11954	0.0773586	0.999839
WBGene00008205	0.217444	6.83522	3.11761	0.0774502	0.999839
WBGene00001243	0.254142	6.04148	3.11657	0.0774996	0.999839
WBGene00006599	0.36442	1.91118	3.11643	0.0775066	0.999839
WBGene00015692	0.612525	1.12811	3.11066	0.0777816	0.999839
WBGene00004413	0.17849	10.9915	3.11006	0.0778099	0.999839
WBGene00005003	0.310081	3.61509	3.11002	0.0778122	0.999839
WBGene00018682	0.42187	2.0917	3.10801	0.0779083	0.999839
WBGene00044696	-0.260644	6.42143	3.10721	0.0779462	0.999839
WBGene00016364	-0.366199	2.44455	3.10707	0.077953	0.999839
WBGene00012850	-0.383	2.10852	3.10298	0.078149	0.999839
WBGene00012961	-0.807333	1.73699	3.10063	0.0782621	0.999839
WBGene00018772	0.64734	0.114332	3.0967	0.0784511	0.999839
WBGene00004997	-1.13868	-0.000988588	3.09367	0.0785975	0.999839
WBGene00008494	0.7628	-0.104755	3.09349	0.078606	0.999839
WBGene00219678	-0.39711	2.11055	3.09065	0.0787434	0.999839
WBGene00001042	-0.508606	1.78324	3.09008	0.0787708	0.999839
WBGene00194794	-0.430364	1.51809	3.08846	0.0788493	0.999839
WBGene00003369	0.297665	5.99935	3.0852	0.0790076	0.999839
WBGene00003907	0.402401	1.74305	3.08391	0.0790703	0.999839
WBGene00017365	-0.730192	0.205693	3.07681	0.0794162	0.999839
WBGene00022354	-0.392955	2.66252	3.06011	0.0802363	0.999839
WBGene00017567	0.391051	1.54739	3.05898	0.080292	0.999839
WBGene00010065	-0.289434	3.304	3.05787	0.0803467	0.999839
WBGene00006913	0.157224	7.06489	3.05475	0.0805012	0.999839
WBGene00003572	0.4057	2.55269	3.05273	0.0806015	0.999839
WBGene00020343	-0.583043	0.352776	3.04678	0.0808972	0.999839
WBGene00006573	-0.433215	2.52733	3.04111	0.0811805	0.999839
WBGene00021872	-0.367745	4.59307	3.03891	0.0812905	0.999839
WBGene00002052	0.296158	5.50098	3.03281	0.0815968	0.999839
WBGene00021835	0.478242	1.50734	3.03143	0.081666	0.999839
WBGene00020049	0.43402	1.34149	3.02747	0.0818656	0.999839
WBGene00011205	-0.280347	3.63868	3.01671	0.0824104	0.999839
WBGene00010703	0.474847	0.945007	3.01441	0.0825273	0.999839
WBGene00000982	-0.266671	4.4074	3.01413	0.0825417	0.999839
WBGene00023404	0.373473	1.47508	3.01338	0.0825797	0.999839
WBGene00003960	-0.23426	4.48515	3.0126	0.0826198	0.999839
WBGene00006784	0.615202	0.41212	3.00699	0.0829062	0.999839
WBGene00009430	0.291454	4.53431	3.00354	0.0830827	0.999839
WBGene00018955	-0.257685	4.68644	3.00277	0.0831225	0.999839
WBGene00011563	-0.341089	2.23199	3.00139	0.0831933	0.999839
WBGene00019972	0.607642	0.412415	2.9904	0.0837593	0.999839
WBGene00021743	0.261295	3.93103	2.98844	0.083861	0.999839
WBGene00015219	-0.247048	3.7521	2.98769	0.0838997	0.999839
WBGene00255426	-0.494968	1.61087	2.98457	0.0840614	0.999839
WBGene00008607	0.25662	4.78131	2.98327	0.0841293	0.999839
WBGene00016059	0.340025	2.11574	2.9821	0.0841898	0.999839
WBGene00002065	0.233902	5.95192	2.97975	0.0843123	0.999839
WBGene00000187	-0.198241	6.01751	2.9794	0.0843305	0.999839
WBGene00014826	0.255612	4.22282	2.97598	0.0845088	0.999839
WBGene00007973	-0.622203	-0.0997385	2.97111	0.0847635	0.999839
WBGene00010961	-0.595965	4.84538	2.97042	0.0847997	0.999839
WBGene00016862	-0.442738	3.34721	2.96767	0.084944	0.999839
WBGene00021495	0.396177	1.91919	2.96726	0.0849657	0.999839
WBGene00000164	-0.261009	3.60677	2.96673	0.0849934	0.999839
WBGene00000977	0.346753	4.07889	2.96509	0.0850796	0.999839
WBGene00009215	-0.261683	4.39021	2.95859	0.0854223	0.999839
WBGene00007021	-0.321721	2.73663	2.95789	0.0854593	0.999839
WBGene00011668	-0.405308	4.59686	2.95786	0.085461	0.999839
WBGene00019864	-0.255856	3.49517	2.9572	0.0854957	0.999839
WBGene00021335	-0.298781	4.01541	2.94792	0.0859881	0.999839
WBGene00008787	-0.711649	-0.139719	2.94779	0.0859953	0.999839
WBGene00019612	-0.382451	1.78417	2.94665	0.0860556	0.999839
WBGene00003092	-1.03911	0.783038	2.94153	0.086329	0.999839
WBGene00045305	0.341734	3.01958	2.93951	0.0864368	0.999839
WBGene00002189	0.299103	3.30355	2.93861	0.086485	0.999839
WBGene00019973	-0.58836	0.649154	2.93258	0.0868085	0.999839
WBGene00018658	-0.308686	2.49747	2.93224	0.0868272	0.999839
WBGene00020559	0.600448	0.355226	2.93128	0.0868788	0.999839
WBGene00019322	0.207015	10.2137	2.93016	0.0869388	0.999839
WBGene00006062	-0.364484	2.31361	2.92812	0.0870489	0.999839
WBGene00007055	0.306396	3.98585	2.92624	0.0871505	0.999839
WBGene00004430	0.191437	10.1948	2.92011	0.0874818	0.999839
WBGene00015220	0.725121	0.0849298	2.91734	0.0876322	0.999839
WBGene00001208	-0.296897	3.11268	2.90942	0.0880634	0.999839
WBGene00002039	-0.418253	1.93385	2.90768	0.0881585	0.999839
WBGene00003609	-0.290956	3.78452	2.90751	0.088168	0.999839
WBGene00020585	-0.527408	0.850297	2.90345	0.0883903	0.999839
WBGene00009405	0.618073	-0.0588354	2.90095	0.0885272	0.999839
WBGene00011224	-0.268682	3.44904	2.8998	0.0885903	0.999839
WBGene00044608	-0.281391	5.08443	2.89544	0.0888305	0.999839
WBGene00020369	0.271162	4.59056	2.89453	0.0888808	0.999839
WBGene00022307	0.341718	3.066	2.88799	0.0892421	0.999839
WBGene00001683	0.162986	9.27913	2.88632	0.089335	0.999839
WBGene00007440	-1.11056	1.20641	2.88583	0.0893619	0.999839
WBGene00000089	0.470594	0.682861	2.87789	0.0898036	0.999839
WBGene00010658	-0.428476	2.79596	2.87781	0.0898083	0.999839
WBGene00003762	0.261358	4.36485	2.87689	0.0898596	0.999839
WBGene00002131	-0.225809	4.29331	2.86976	0.0902583	0.999839
WBGene00000066	0.276229	7.59619	2.867	0.0904131	0.999839
WBGene00003957	-0.34896	3.39024	2.86439	0.09056	0.999839
WBGene00004783	0.165209	6.85396	2.86107	0.0907473	0.999839
WBGene00004701	0.156057	6.88325	2.85749	0.090949	0.999839
WBGene00001478	0.575684	0.846892	2.8558	0.0910449	0.999839
WBGene00010295	-0.283882	3.44656	2.85334	0.0911843	0.999839
WBGene00015014	-0.322904	3.15364	2.84786	0.0914959	0.999839
WBGene00014006	0.517656	1.47753	2.84352	0.091743	0.999839
WBGene00044170	-0.742733	-0.312885	2.84104	0.0918846	0.999839
WBGene00013841	-0.825181	0.109133	2.84066	0.0919063	0.999839
WBGene00011422	0.693986	-0.126163	2.83999	0.0919447	0.999839
WBGene00013329	-0.599587	0.527946	2.83939	0.0919794	0.999839
WBGene00019116	-0.551933	1.47292	2.83903	0.092	0.999839
WBGene00021339	-0.533958	0.786896	2.83853	0.0920283	0.999839
WBGene00001963	-0.489303	1.11539	2.83778	0.0920713	0.999839
WBGene00008802	-0.460637	0.732038	2.83383	0.092298	0.999839
WBGene00004473	0.179777	10.8795	2.82847	0.0926063	0.999839
WBGene00003236	-0.232472	4.78164	2.81112	0.0936132	0.999839
WBGene00013895	0.341207	1.76907	2.80615	0.0939034	0.999839
WBGene00011517	0.735924	0.579702	2.80175	0.0941616	0.999839
WBGene00012382	0.276507	6.4653	2.7982	0.0943701	0.999839
WBGene00000207	0.223347	6.69543	2.7949	0.0945648	0.999839
WBGene00000516	0.434178	1.36779	2.79458	0.0945838	0.999839
WBGene00022122	0.167599	8.13011	2.79372	0.0946346	0.999839
WBGene00007533	0.309449	3.50378	2.78972	0.094871	0.999839
WBGene00009957	-0.970237	3.3441	2.78932	0.0948944	0.999839
WBGene00022562	0.575141	0.151373	2.78878	0.0949266	0.999839
WBGene00009106	-0.360611	2.48856	2.78677	0.0950458	0.999839
WBGene00000210	0.241064	5.34807	2.78249	0.0952998	0.999839
WBGene00019261	-0.21238	5.56948	2.77859	0.0955322	0.999839
WBGene00016635	0.640369	-0.134971	2.77707	0.0956228	0.999839
WBGene00021286	0.164742	6.76265	2.77262	0.0958892	0.999839
WBGene00019117	-0.571992	1.23609	2.77128	0.0959692	0.999839
WBGene00011017	-0.195679	5.52626	2.76491	0.0963524	0.999839
WBGene00006587	0.363285	6.60677	2.76483	0.0963571	0.999839
WBGene00020509	0.202821	5.19232	2.76218	0.0965168	0.999839
WBGene00007771	-0.203379	4.60077	2.76045	0.0966211	0.999839
WBGene00189949	-0.314205	2.92639	2.75778	0.0967826	0.999839
WBGene00017197	0.725481	-0.548537	2.75454	0.0969785	0.999839
WBGene00018241	-0.58102	1.20149	2.74951	0.0972842	0.999839
WBGene00000111	0.44013	1.89192	2.74924	0.0973009	0.999839
WBGene00206415	-0.61464	0.374449	2.74829	0.0973585	0.999839
WBGene00015981	-0.562337	0.557969	2.74179	0.0977551	0.999839
WBGene00017733	0.160851	7.10073	2.73582	0.098121	0.999839
WBGene00008986	0.273233	3.71122	2.73157	0.0983826	0.999839
WBGene00015403	0.373818	2.28947	2.73046	0.0984511	0.999839
WBGene00019781	-0.464275	1.38196	2.71676	0.0992996	0.999839
WBGene00000112	0.17501	5.4302	2.71624	0.0993318	0.999839
WBGene00045461	-0.707278	0.685765	2.71507	0.0994048	0.999839
WBGene00019060	-0.288779	3.78829	2.71462	0.0994326	0.999839
WBGene00015048	-0.524555	4.90921	2.70979	0.099734	0.999839
WBGene00012337	-0.176078	7.07099	2.70684	0.0999188	0.999839
WBGene00012588	-0.488028	0.913175	2.70652	0.0999385	0.999839
WBGene00010999	-0.590931	0.449466	2.70491	0.10004	0.999839
WBGene00001979	0.165249	7.06583	2.7038	0.100109	0.999839
WBGene00022204	0.228153	3.82203	2.7015	0.100254	0.999839
WBGene00018262	-0.532457	0.914757	2.7008	0.100298	0.999839
WBGene00017727	-0.298557	5.78128	2.69881	0.100423	0.999839
WBGene00018174	0.291099	4.11608	2.68496	0.1013	0.999839
WBGene00010667	-0.258993	4.03556	2.68483	0.101308	0.999839
WBGene00004798	0.17451	10.643	2.6811	0.101546	0.999839
WBGene00018375	-0.683751	-0.155161	2.68054	0.101581	0.999839
WBGene00002174	-0.295987	3.77472	2.6798	0.101628	0.999839
WBGene00007630	0.157958	7.18023	2.67742	0.101781	0.999839
WBGene00010545	-0.414329	3.50664	2.6766	0.101833	0.999839
WBGene00020830	0.243527	3.39718	2.67581	0.101884	0.999839
WBGene00000799	0.409454	1.38901	2.675	0.101935	0.999839
WBGene00009026	-0.596706	0.059618	2.67443	0.101972	0.999839
WBGene00012058	-0.409643	1.32741	2.66751	0.102416	0.999839
WBGene00015043	0.38715	2.20401	2.66732	0.102428	0.999839
WBGene00011423	-0.235058	4.34768	2.66593	0.102518	0.999839
WBGene00017422	-0.397295	1.45568	2.66202	0.10277	0.999839
WBGene00023407	-0.317315	2.77567	2.6592	0.102952	0.999839
WBGene00019061	0.162958	7.74305	2.65576	0.103175	0.999839
WBGene00017258	-0.328076	2.88885	2.64593	0.103815	0.999839
WBGene00020229	0.374892	2.49441	2.64476	0.103892	0.999839
WBGene00019770	0.217304	3.95084	2.64301	0.104006	0.999839
WBGene00001693	-0.615383	0.138965	2.64208	0.104067	0.999839
WBGene00003652	0.501476	0.909062	2.64134	0.104116	0.999839
WBGene00009939	-0.308459	2.28879	2.63496	0.104535	0.999839
WBGene00008105	-0.76945	0.00846173	2.6326	0.10469	0.999839
WBGene00006408	0.276279	4.43607	2.62783	0.105005	0.999839
WBGene00000005	0.30004	2.40614	2.62285	0.105335	0.999839
WBGene00015818	-0.194841	5.45873	2.61789	0.105665	0.999839
WBGene00022047	-0.304023	3.68086	2.61716	0.105714	0.999839
WBGene00020726	0.366515	1.74382	2.61601	0.10579	0.999839
WBGene00003977	-1.07263	1.46762	2.61427	0.105907	0.999839
WBGene00010158	-1.07263	1.46762	2.61427	0.105907	0.999839
WBGene00009676	-0.372553	1.76194	2.61215	0.106048	0.999839
WBGene00045365	0.585171	0.0747781	2.61213	0.106049	0.999839
WBGene00004705	0.161008	6.43888	2.61159	0.106086	0.999839
WBGene00016587	-0.588587	0.225762	2.61116	0.106114	0.999839
WBGene00018203	0.354046	2.51176	2.60618	0.106448	0.999839
WBGene00077653	-0.546902	0.158465	2.60451	0.10656	0.999839
WBGene00006592	0.283444	3.04641	2.6032	0.106648	0.999839
WBGene00017840	0.397086	1.2153	2.6021	0.106722	0.999839
WBGene00018184	-0.261212	2.99295	2.6012	0.106783	0.999839
WBGene00013756	-0.224692	4.67078	2.58088	0.108162	0.999839
WBGene00015494	0.370501	1.88529	2.5806	0.108181	0.999839
WBGene00007649	-0.222385	5.31551	2.57846	0.108327	0.999839
WBGene00011222	-0.278881	5.14119	2.57384	0.108644	0.999839
WBGene00009595	-0.487332	4.02606	2.57251	0.108735	0.999839
WBGene00014052	-0.499689	0.734843	2.57138	0.108813	0.999839
WBGene00003659	-0.299968	2.93876	2.56739	0.109088	0.999839
WBGene00020433	-0.282659	4.97349	2.56452	0.109286	0.999839
WBGene00003495	0.300901	6.08291	2.56229	0.10944	0.999839
WBGene00001338	-0.224467	5.09347	2.56015	0.109588	0.999839
WBGene00002248	-0.374925	2.38799	2.5575	0.109772	0.999839
WBGene00003600	0.291062	2.99334	2.5563	0.109855	0.999839
WBGene00044070	0.543666	0.254147	2.55511	0.109938	0.999839
WBGene00018055	-0.389502	1.19002	2.55189	0.110162	0.999839
WBGene00044081	-0.216458	5.80551	2.55181	0.110168	0.999839
WBGene00000901	0.274694	4.28451	2.55114	0.110215	0.999839
WBGene00016335	-0.316254	2.3086	2.5488	0.110378	0.999839
WBGene00021881	0.663841	0.0328812	2.54798	0.110436	0.999839
WBGene00020075	-0.470058	1.20249	2.54569	0.110596	0.999839
WBGene00020348	-0.218535	5.6287	2.53644	0.111246	0.999839
WBGene00002188	-0.66271	0.862131	2.53642	0.111247	0.999839
WBGene00015670	-0.231362	3.44808	2.53427	0.111398	0.999839
WBGene00009626	0.315151	2.46608	2.53419	0.111404	0.999839
WBGene00016455	-0.656364	0.0393872	2.53208	0.111553	0.999839
WBGene00003474	0.405507	5.97189	2.53096	0.111632	0.999839
WBGene00019097	0.296311	5.39253	2.52559	0.112013	0.999839
WBGene00009431	-0.714335	0.327206	2.52465	0.11208	0.999839
WBGene00013275	0.372457	2.34438	2.52049	0.112376	0.999839
WBGene00009736	-0.266828	2.97557	2.51684	0.112636	0.999839
WBGene00010196	-0.258613	4.78332	2.51682	0.112637	0.999839
WBGene00013866	-0.284239	3.30065	2.51626	0.112678	0.999839
WBGene00009256	-0.181504	5.69869	2.51559	0.112725	0.999839
WBGene00017077	0.336553	1.90874	2.51552	0.11273	0.999839
WBGene00014669	-0.325211	2.94761	2.51441	0.11281	0.999839
WBGene00012209	0.213639	5.12336	2.51425	0.112821	0.999839
WBGene00007856	0.711986	-0.408235	2.51386	0.112849	0.999839
WBGene00016274	0.297366	3.51561	2.51357	0.11287	0.999839
WBGene00012127	0.351942	2.24251	2.51105	0.113051	0.999839
WBGene00019479	0.308822	5.87828	2.5088	0.113212	0.999839
WBGene00007506	-0.765525	1.80755	2.50847	0.113236	0.999839
WBGene00003579	0.488282	1.12874	2.50685	0.113353	0.999839
WBGene00009116	-0.242511	3.94594	2.50433	0.113534	0.999839
WBGene00021936	-0.24793	4.49064	2.50309	0.113623	0.999839
WBGene00005649	-0.641483	0.128887	2.50145	0.113741	0.999839
WBGene00013439	-0.312451	2.09348	2.49919	0.113905	0.999839
WBGene00009237	0.241736	5.29999	2.49648	0.114101	0.999839
WBGene00022146	-0.301558	1.81857	2.49203	0.114424	0.999839
WBGene00006537	0.174739	10.7955	2.48953	0.114606	0.999839
WBGene00016431	0.329391	2.10341	2.4886	0.114673	0.999839
WBGene00003368	-0.260861	2.80348	2.48561	0.114892	0.999839
WBGene00017312	-0.639412	0.339676	2.48543	0.114905	0.999839
WBGene00012851	-0.780466	-0.274998	2.48384	0.115021	0.999839
WBGene00019957	-0.277519	5.4497	2.4831	0.115076	0.999839
WBGene00003963	0.21441	8.86569	2.4826	0.115112	0.999839
WBGene00013443	0.15479	6.29966	2.4822	0.115141	0.999839
WBGene00194908	-0.371102	1.94979	2.48074	0.115248	0.999839
WBGene00008596	-0.316975	2.56969	2.47977	0.115319	0.999839
WBGene00043279	-0.251358	3.23938	2.47827	0.115429	0.999839
WBGene00017390	0.483835	1.30129	2.47799	0.11545	0.999839
WBGene00269434	-0.744877	-0.340337	2.47714	0.115512	0.999839
WBGene00004358	0.1932	5.77237	2.4744	0.115714	0.999839
WBGene00005040	-0.55989	-0.0656759	2.47183	0.115903	0.999839
WBGene00001946	0.157517	7.38303	2.47064	0.115991	0.999839
WBGene00014252	-0.192384	5.42996	2.46981	0.116052	0.999839
WBGene00017881	-0.145302	7.12491	2.46976	0.116056	0.999839
WBGene00020149	0.264446	3.58436	2.46788	0.116195	0.999839
WBGene00019131	-0.277506	3.16234	2.46528	0.116387	0.999839
WBGene00006978	0.503886	0.214625	2.46419	0.116468	0.999839
WBGene00017012	-0.209686	5.60308	2.46377	0.116499	0.999839
WBGene00008453	-0.541884	0.0609601	2.46294	0.11656	0.999839
WBGene00009988	-0.461677	0.802783	2.46103	0.116702	0.999839
WBGene00008131	-0.195776	5.40164	2.453	0.1173	0.999839
WBGene00016283	0.404079	1.37993	2.45115	0.117439	0.999839
WBGene00021948	0.584616	0.388876	2.45092	0.117456	0.999839
WBGene00013348	-0.294778	3.93937	2.45	0.117525	0.999839
WBGene00018060	0.349501	1.78262	2.4496	0.117555	0.999839
WBGene00001251	0.432281	1.79913	2.4491	0.117592	0.999839
WBGene00013081	0.280744	3.20744	2.44808	0.117668	0.999839
WBGene00015180	-0.260602	3.72354	2.44472	0.117921	0.999839
WBGene00022712	0.2619	4.07409	2.44455	0.117934	0.999839
WBGene00016542	-0.344645	2.12928	2.44423	0.117957	0.999839
WBGene00021193	-0.340614	2.03964	2.44164	0.118153	0.999839
WBGene00017498	-0.63299	1.61123	2.43899	0.118352	0.999839
WBGene00004415	0.174677	11.2943	2.42885	0.11912	0.999839
WBGene00009295	-0.38937	1.14395	2.42856	0.119142	0.999839
WBGene00020672	0.593376	0.377881	2.42709	0.119254	0.999839
WBGene00020047	0.420398	1.41665	2.42644	0.119304	0.999839
WBGene00003731	-0.389085	2.01354	2.42057	0.119752	0.999839
WBGene00007626	-0.167552	5.73685	2.41559	0.120132	0.999839
WBGene00022324	-0.689938	0.147918	2.41132	0.120461	0.999839
WBGene00006862	-0.238646	3.54544	2.41132	0.120461	0.999839
WBGene00020908	0.327628	2.15857	2.41077	0.120503	0.999839
WBGene00016004	0.348619	4.81828	2.40712	0.120784	0.999839
WBGene00013882	-0.32846	1.63395	2.40565	0.120898	0.999839
WBGene00000976	0.179688	5.67117	2.40531	0.120924	0.999839
WBGene00010958	-0.797072	2.71512	2.4027	0.121126	0.999839
WBGene00006802	0.204295	4.98249	2.39717	0.121555	0.999839
WBGene00019361	0.486348	0.852677	2.3939	0.12181	0.999839
WBGene00010416	0.208624	4.68368	2.39275	0.121899	0.999839
WBGene00021370	0.31405	2.35642	2.39126	0.122015	0.999839
WBGene00014884	0.563108	0.0465421	2.39057	0.122069	0.999839
WBGene00004229	-0.708032	0.537649	2.38842	0.122237	0.999839
WBGene00021320	-0.550969	0.76712	2.38437	0.122554	0.999839
WBGene00000083	0.250175	3.0934	2.37835	0.123027	0.999839
WBGene00008113	0.333214	3.67481	2.37717	0.12312	0.999839
WBGene00000172	-0.413972	2.06138	2.37502	0.12329	0.999839
WBGene00219758	-0.53154	0.178209	2.37495	0.123296	0.999839
WBGene00004423	0.19104	7.45701	2.37442	0.123337	0.999839
WBGene00002978	0.241264	6.36093	2.37254	0.123486	0.999839
WBGene00000967	-0.228599	4.99867	2.37111	0.123599	0.999839
WBGene00013127	0.208849	5.34976	2.36789	0.123855	0.999839
WBGene00004130	0.49275	3.40487	2.36758	0.123879	0.999839
WBGene00009121	-0.211779	4.39649	2.36721	0.123908	0.999839
WBGene00009450	0.198456	4.80966	2.36557	0.124039	0.999839
WBGene00012668	-0.452437	1.28224	2.36027	0.124461	0.999839
WBGene00012664	0.475334	7.70653	2.35702	0.12472	0.999839
WBGene00016112	-0.200489	5.12123	2.35514	0.124871	0.999839
WBGene00015138	-0.441156	0.834698	2.35436	0.124933	0.999839
WBGene00009818	0.391992	1.53639	2.35127	0.125181	0.999839
WBGene00006646	-0.519695	0.155907	2.35107	0.125197	0.999839
WBGene00021043	0.24327	4.74666	2.34749	0.125485	0.999839
WBGene00004780	-0.465673	0.350194	2.34629	0.125582	0.999839
WBGene00015887	0.280871	4.33371	2.33986	0.126101	0.999839
WBGene00016906	0.260455	3.17903	2.333	0.126658	0.999839
WBGene00011543	-0.163765	5.29068	2.33291	0.126665	0.999839
WBGene00021055	-0.38317	2.68365	2.33006	0.126897	0.999839
WBGene00015356	0.478806	1.46859	2.32621	0.127211	0.999839
WBGene00013860	0.654695	-0.201364	2.32087	0.127649	0.999839
WBGene00012568	-0.252855	2.60805	2.32048	0.12768	0.999839
WBGene00011213	-0.51029	0.203726	2.31978	0.127738	0.999839
WBGene00018519	0.205645	8.26249	2.31932	0.127776	0.999839
WBGene00004922	0.299457	3.04938	2.31912	0.127792	0.999839
WBGene00018835	-0.219761	3.37496	2.31852	0.127842	0.999839
WBGene00003893	0.233826	5.3303	2.31608	0.128042	0.999839
WBGene00004181	0.172076	6.41755	2.31535	0.128102	0.999839
WBGene00020758	-0.463698	1.07068	2.31459	0.128165	0.999839
WBGene00017417	-0.396311	2.41366	2.31377	0.128232	0.999839
WBGene00004416	0.173563	10.8354	2.31092	0.128468	0.999839
WBGene00019014	0.591569	0.477098	2.31049	0.128503	0.999839
WBGene00021200	0.140484	6.7481	2.3086	0.12866	0.999839
WBGene00014031	-0.344565	3.18862	2.30741	0.128758	0.999839
WBGene00013237	0.146875	7.1445	2.30587	0.128886	0.999839
WBGene00008629	0.278041	3.43149	2.3046	0.128991	0.999839
WBGene00010960	-0.203422	9.06124	2.3027	0.12915	0.999839
WBGene00011981	-0.325776	2.50025	2.30171	0.129232	0.999839
WBGene00008741	0.283078	6.27555	2.29954	0.129412	0.999839
WBGene00007591	0.283242	2.59922	2.2987	0.129482	0.999839
WBGene00011474	0.312356	4.36607	2.29868	0.129484	0.999839
WBGene00003370	0.230742	7.75664	2.29792	0.129547	0.999839
WBGene00007605	-0.391333	5.40691	2.29764	0.12957	0.999839
WBGene00016056	-0.382243	2.89484	2.29757	0.129576	0.999839
WBGene00017948	0.340372	2.25638	2.29352	0.129915	0.999839
WBGene00017142	-0.171908	5.50985	2.29254	0.129997	0.999839
WBGene00007489	-0.57311	0.438212	2.29251	0.13	0.999839
WBGene00044443	-0.612329	-0.0035737	2.2925	0.13	0.999839
WBGene00006397	-0.276067	6.13328	2.29134	0.130098	0.999839
WBGene00009059	0.773696	-0.346745	2.28837	0.130347	0.999839
WBGene00018439	-0.359929	1.70442	2.28718	0.130447	0.999839
WBGene00021685	0.228569	4.46196	2.2871	0.130453	0.999839
WBGene00077643	-0.275678	2.64797	2.28651	0.130503	0.999839
WBGene00003499	-0.13141	6.71902	2.28549	0.130589	0.999839
WBGene00020037	-0.197224	5.48408	2.28382	0.130729	0.999839
WBGene00000218	-0.211867	8.8354	2.27803	0.131219	0.999839
WBGene00018566	0.532985	1.06614	2.27537	0.131443	0.999839
WBGene00006436	0.351967	2.96801	2.27461	0.131508	0.999839
WBGene00017765	0.143311	6.31915	2.27424	0.131539	0.999839
WBGene00004083	0.274746	2.32673	2.27396	0.131564	0.999839
WBGene00004987	-0.500489	2.83971	2.27265	0.131675	0.999839
WBGene00016178	0.161177	8.13716	2.2722	0.131713	0.999839
WBGene00009102	-0.457421	0.233048	2.27015	0.131888	0.999839
WBGene00011331	-0.351404	2.06838	2.26561	0.132274	0.999839
WBGene00011953	-0.14995	6.5475	2.26534	0.132297	0.999839
WBGene00022951	-0.212558	4.5375	2.26154	0.132622	0.999839
WBGene00001000	0.289807	4.52656	2.25986	0.132766	0.999839
WBGene00020457	0.330992	1.69152	2.25853	0.13288	0.999839
WBGene00015776	-0.334903	2.83905	2.25478	0.133202	0.999839
WBGene00249815	-0.533847	1.33514	2.25283	0.13337	0.999839
WBGene00001855	0.162043	8.67008	2.25081	0.133545	0.999839
WBGene00003986	0.271414	3.8035	2.25073	0.133552	0.999839
WBGene00021797	-0.413309	2.28135	2.24822	0.133768	0.999839
WBGene00007296	0.229988	3.62881	2.24747	0.133833	0.999839
WBGene00001365	-0.205141	4.84726	2.24706	0.133869	0.999839
WBGene00019305	0.141713	6.71358	2.24705	0.13387	0.999839
WBGene00219800	-0.491574	0.94394	2.2443	0.134108	0.999839
WBGene00194682	-0.301504	2.72206	2.23685	0.134755	0.999839
WBGene00022743	0.376209	1.68606	2.23586	0.134842	0.999839
WBGene00012185	0.200236	4.60812	2.2358	0.134847	0.999839
WBGene00044988	-0.298084	2.4466	2.23562	0.134862	0.999839
WBGene00019492	0.17889	5.22268	2.23492	0.134924	0.999839
WBGene00015052	0.459477	2.63485	2.23476	0.134938	0.999839
WBGene00010571	-0.601506	-0.006256	2.2345	0.13496	0.999839
WBGene00004773	0.484542	0.298889	2.2336	0.135039	0.999839
WBGene00010572	-0.289397	2.30564	2.23268	0.135119	0.999839
WBGene00012462	-0.334368	2.72136	2.22914	0.135429	0.999839
WBGene00004286	-0.170629	5.02556	2.22462	0.135826	0.999839
WBGene00006593	0.235627	4.85084	2.22275	0.13599	0.999839
WBGene00001819	0.260142	3.98569	2.2219	0.136065	0.999839
WBGene00012623	0.418802	1.79787	2.21945	0.136282	0.999839
WBGene00019373	-0.312025	2.55856	2.21776	0.136431	0.999839
WBGene00007798	-0.521666	0.294054	2.21637	0.136554	0.999839
WBGene00003602	-0.409443	2.42108	2.20891	0.137215	0.999839
WBGene00219707	-0.428676	0.880145	2.20794	0.137302	0.999839
WBGene00016769	-0.326646	3.79439	2.20704	0.137382	0.999839
WBGene00021253	-0.435769	2.62862	2.20382	0.137669	0.999839
WBGene00045400	-0.706914	0.214949	2.19767	0.13822	0.999839
WBGene00007508	-0.291145	4.51027	2.19693	0.138286	0.999839
WBGene00008275	-0.226513	3.83182	2.1951	0.138451	0.999839
WBGene00021160	-0.287822	4.51913	2.18491	0.139369	0.999839
WBGene00018667	-0.281919	3.37018	2.18271	0.139569	0.999839
WBGene00007878	0.402017	1.62064	2.18046	0.139773	0.999839
WBGene00019522	0.378949	1.20323	2.18019	0.139797	0.999839
WBGene00016701	-0.199355	4.63177	2.17511	0.140259	0.999839
WBGene00016636	0.166134	8.61772	2.17471	0.140296	0.999839
WBGene00003480	0.388363	1.53661	2.17378	0.140381	0.999839
WBGene00020517	0.139937	6.80593	2.1736	0.140397	0.999839
WBGene00007421	-0.381595	1.69412	2.17038	0.140692	0.999839
WBGene00195017	0.411094	2.34553	2.16893	0.140824	0.999839
WBGene00012895	-0.317578	2.10332	2.1677	0.140937	0.999839
WBGene00010488	-0.274612	3.22694	2.16256	0.141409	0.999839
WBGene00019843	0.488514	0.237764	2.1617	0.141488	0.999839
WBGene00009204	-0.161551	5.42119	2.16131	0.141524	0.999839
WBGene00003778	-0.420987	0.656973	2.15586	0.142027	0.999839
WBGene00021132	0.206103	4.60503	2.15239	0.142348	0.999839
WBGene00045212	-0.489745	1.27638	2.15159	0.142422	0.999839
WBGene00009558	-0.415472	0.775214	2.15158	0.142424	0.999839
WBGene00011671	0.626034	0.354263	2.14933	0.142632	0.999839
WBGene00009057	0.266167	3.48636	2.14893	0.142669	0.999839
WBGene00019187	-0.452248	0.847179	2.14378	0.143149	0.999839
WBGene00019915	0.241722	2.93517	2.14239	0.143279	0.999839
WBGene00010704	-0.246174	3.1519	2.1421	0.143306	0.999839
WBGene00015280	-0.19519	5.47264	2.13889	0.143606	0.999839
WBGene00007619	-0.619155	-0.181255	2.13757	0.14373	0.999839
WBGene00008008	-0.29134	3.25554	2.13537	0.143936	0.999839
WBGene00044296	0.430056	1.43242	2.13494	0.143976	0.999839
WBGene00010085	-0.160813	6.15811	2.13481	0.143988	0.999839
WBGene00020808	0.254099	6.88971	2.13263	0.144193	0.999839
WBGene00011232	0.240127	8.91468	2.13173	0.144278	0.999839
WBGene00000523	0.421506	0.596978	2.12849	0.144583	0.999839
WBGene00022152	-0.190188	3.97039	2.12744	0.144683	0.999839
WBGene00011679	0.214162	4.3207	2.12646	0.144774	0.999839
WBGene00000480	0.147203	6.57158	2.12495	0.144917	0.999839
WBGene00015608	-0.272734	2.82882	2.12308	0.145094	0.999839
WBGene00007547	-0.255534	2.83926	2.12182	0.145214	0.999839
WBGene00015268	0.469701	0.892121	2.121	0.145292	0.999839
WBGene00014259	-0.234946	2.91396	2.11824	0.145553	0.999839
WBGene00014030	-0.252516	4.62402	2.11764	0.145611	0.999839
WBGene00020507	0.166371	6.47798	2.11722	0.14565	0.999839
WBGene00012140	-0.394398	6.12332	2.11664	0.145706	0.999839
WBGene00001077	0.229412	3.61161	2.11338	0.146017	0.999839
WBGene00016265	-0.648124	0.93468	2.11278	0.146073	0.999839
WBGene00003981	0.368992	2.02777	2.11187	0.14616	0.999839
WBGene00019605	0.279003	2.77155	2.11067	0.146275	0.999839
WBGene00023159	-0.272285	4.10988	2.10917	0.146418	0.999839
WBGene00014051	0.331397	1.59428	2.10704	0.146623	0.999839
WBGene00206420	-0.243164	2.76671	2.1039	0.146924	0.999839
WBGene00045218	0.414628	0.537713	2.10103	0.1472	0.999839
WBGene00011912	-0.129411	7.59475	2.09996	0.147303	0.999839
WBGene00007355	0.141626	6.5258	2.09975	0.147323	0.999839
WBGene00008531	-0.147813	5.75698	2.09959	0.147339	0.999839
WBGene00016735	-0.303462	2.6526	2.09723	0.147566	0.999839
WBGene00003603	0.206649	3.77622	2.09219	0.148053	0.999839
WBGene00016201	0.232404	3.73289	2.09124	0.148146	0.999839
WBGene00010084	-0.167457	6.2796	2.09094	0.148175	0.999839
WBGene00004890	0.240596	3.48137	2.09056	0.148211	0.999839
WBGene00017969	0.238348	4.53899	2.09003	0.148263	0.999839
WBGene00002163	-0.456154	0.816249	2.08851	0.148411	0.999839
WBGene00021420	0.154048	7.76502	2.0856	0.148694	0.999839
WBGene00003497	0.311447	4.9034	2.08423	0.148827	0.999839
WBGene00010296	-0.411163	3.44456	2.08209	0.149036	0.999839
WBGene00008485	0.38528	1.49026	2.07987	0.149253	0.999839
WBGene00012201	-0.296707	3.28474	2.07567	0.149664	0.999839
WBGene00007507	-0.246439	4.32516	2.0752	0.149711	0.999839
WBGene00018845	-0.239793	3.38564	2.07471	0.149759	0.999839
WBGene00017744	-0.482142	1.02601	2.07381	0.149847	0.999839
WBGene00021913	-0.524673	0.858675	2.07258	0.149968	0.999839
WBGene00016838	0.471098	0.890595	2.07169	0.150055	0.999839
WBGene00303011	0.29426	3.43121	2.07145	0.150079	0.999839
WBGene00018666	-0.250963	2.75167	2.06904	0.150316	0.999839
WBGene00015733	-0.215317	4.12616	2.06629	0.150587	0.999839
WBGene00016209	-0.225662	5.38784	2.0616	0.151052	0.999839
WBGene00045053	-0.428207	1.11027	2.06064	0.151147	0.999839
WBGene00006797	-0.522524	0.39643	2.0597	0.15124	0.999839
WBGene00017923	0.232406	4.21976	2.05961	0.151249	0.999839
WBGene00009741	-0.298063	2.94012	2.05912	0.151297	0.999839
WBGene00009648	-0.216174	5.0801	2.05903	0.151306	0.999839
WBGene00019547	-0.454151	0.747551	2.05721	0.151488	0.999839
WBGene00014672	-0.507143	-0.0445612	2.05715	0.151493	0.999839
WBGene00017952	-0.240426	4.53219	2.05544	0.151663	0.999839
WBGene00164968	-0.392262	0.937692	2.05355	0.151851	0.999839
WBGene00021739	-0.324746	3.25472	2.04974	0.152232	0.999839
WBGene00017023	-0.243	3.78223	2.04691	0.152516	0.999839
WBGene00003614	0.509418	-0.0268648	2.04546	0.152661	0.999839
WBGene00006539	-0.575966	2.42425	2.04286	0.152922	0.999839
WBGene00003690	-0.229117	3.25709	2.04201	0.153007	0.999839
WBGene00009055	-0.236813	3.72005	2.04053	0.153157	0.999839
WBGene00016172	0.301811	2.1117	2.03961	0.153249	0.999839
WBGene00009064	0.166823	6.30262	2.03935	0.153275	0.999839
WBGene00019900	0.136663	9.363	2.0376	0.153451	0.999839
WBGene00007459	0.250522	4.2306	2.03416	0.1538	0.999839
WBGene00000282	0.206999	4.46447	2.03311	0.153905	0.999839
WBGene00017235	-0.22623	3.48131	2.0325	0.153967	0.999839
WBGene00077761	0.196058	4.45152	2.03075	0.154144	0.999839
WBGene00017038	-0.424862	0.627543	2.02988	0.154233	0.999839
WBGene00003169	0.412473	1.64714	2.02939	0.154282	0.999839
WBGene00000917	0.190028	4.41795	2.02924	0.154298	0.999839
WBGene00015141	0.214449	3.80948	2.02915	0.154307	0.999839
WBGene00006321	-0.454912	0.707616	2.0279	0.154434	0.999839
WBGene00011736	0.4037	2.9413	2.0246	0.15477	0.999839
WBGene00011564	-0.286778	2.94782	2.02431	0.154799	0.999839
WBGene00015495	-0.473061	0.147111	2.02424	0.154807	0.999839
WBGene00015251	0.18858	4.21995	2.02395	0.154836	0.999839
WBGene00003571	0.698339	-0.111244	2.02312	0.15492	0.999839
WBGene00008342	-0.409244	0.915608	2.02201	0.155033	0.999839
WBGene00016599	-0.396351	0.835703	2.02013	0.155226	0.999839
WBGene00006679	-0.391273	0.871425	2.02005	0.155234	0.999839
WBGene00021713	0.29218	1.77184	2.01964	0.155276	0.999839
WBGene00021557	-0.858663	0.0353545	2.01873	0.155369	0.999839
WBGene00008167	-0.420274	3.301	2.01819	0.155424	0.999839
WBGene00012717	0.282799	3.11016	2.01761	0.155484	0.999839
WBGene00021468	-0.558628	2.4663	2.01645	0.155602	0.999839
WBGene00002047	0.150644	7.62188	2.01246	0.156012	0.999839
WBGene00017635	-0.465937	1.02081	2.00845	0.156425	0.999839
WBGene00189951	-0.302445	1.64419	2.00835	0.156435	0.999839
WBGene00009336	-0.1452	6.13118	2.00804	0.156468	0.999839
WBGene00000804	0.141052	6.70832	2.00724	0.15655	0.999839
WBGene00018678	0.166706	5.39232	2.00717	0.156557	0.999839
WBGene00018132	-0.182586	6.24715	2.00698	0.156576	0.999839
WBGene00010440	-0.248501	6.5018	2.0067	0.156606	0.999839
WBGene00007857	-0.347218	3.45826	2.00441	0.156842	0.999839
WBGene00010477	0.217721	3.85299	2.00205	0.157086	0.999839
WBGene00013855	-0.560797	0.473659	2.00203	0.157088	0.999839
WBGene00003999	-0.342439	2.75293	2.00121	0.157174	0.999839
WBGene00044921	-0.527313	0.251512	2.00079	0.157218	0.999839
WBGene00007748	-0.424171	1.11445	1.99828	0.157478	0.999839
WBGene00044078	-0.552725	-0.0570461	1.99814	0.157492	0.999839
WBGene00013765	0.149207	5.71502	1.99716	0.157594	0.999839
WBGene00018951	-0.1812	4.9709	1.99651	0.157662	0.999839
WBGene00020957	-0.174126	5.02208	1.99625	0.157689	0.999839
WBGene00000983	-0.338146	1.7986	1.99621	0.157694	0.999839
WBGene00016422	-0.531843	0.941638	1.99448	0.157873	0.999839
WBGene00010993	0.188436	5.87381	1.99426	0.157896	0.999839
WBGene00017063	-0.31654	1.75629	1.98646	0.158712	0.999839
WBGene00012958	-0.38206	0.690534	1.98592	0.158768	0.999839
WBGene00002256	-0.143474	5.71786	1.98331	0.159042	0.999839
WBGene00015250	-0.218399	3.75653	1.98329	0.159044	0.999839
WBGene00015623	0.409831	2.485	1.98153	0.159229	0.999839
WBGene00011505	0.22464	4.93161	1.97999	0.159392	0.999839
WBGene00010481	-0.302139	2.23196	1.97991	0.1594	0.999839
WBGene00001768	0.308544	1.54861	1.97902	0.159493	0.999839
WBGene00008334	0.503457	0.283295	1.97889	0.159507	0.999839
WBGene00015638	-0.20027	4.1912	1.97709	0.159697	0.999839
WBGene00020258	-0.492933	1.44162	1.97631	0.159779	0.999839
WBGene00021518	-0.386052	3.04932	1.97545	0.159871	0.999839
WBGene00016980	-0.225184	3.66579	1.97515	0.159902	0.999839
WBGene00077543	-0.208864	3.58154	1.97395	0.160029	0.999839
WBGene00019748	-0.283317	4.32704	1.97348	0.160079	0.999839
WBGene00017017	-0.248908	4.63163	1.97303	0.160126	0.999839
WBGene00021020	-0.254621	3.30523	1.97292	0.160138	0.999839
WBGene00008003	0.155894	5.65049	1.97155	0.160284	0.999839
WBGene00009469	0.196351	4.16935	1.97065	0.160379	0.999839
WBGene00016093	0.392265	0.815939	1.96618	0.160854	0.999839
WBGene00006494	0.149564	5.84574	1.96559	0.160916	0.999839
WBGene00008191	-0.404313	0.827444	1.96317	0.161175	0.999839
WBGene00009347	-0.221054	4.54915	1.96287	0.161207	0.999839
WBGene00001502	0.142348	7.54647	1.96232	0.161265	0.999839
WBGene00009224	0.214131	3.22768	1.9616	0.161343	0.999839
WBGene00021037	-0.227977	3.76281	1.96024	0.161487	0.999839
WBGene00001104	-0.573101	0.549197	1.95764	0.161766	0.999839
WBGene00021893	0.501207	0.466195	1.95744	0.161788	0.999839
WBGene00002011	0.484301	0.0852489	1.95611	0.16193	0.999839
WBGene00019225	-0.250652	3.28853	1.95062	0.16252	0.999839
WBGene00003048	0.184734	5.64687	1.95048	0.162535	0.999839
WBGene00011858	-0.134987	5.88477	1.94912	0.162681	0.999839
WBGene00017003	0.163337	5.61919	1.94457	0.163173	0.999839
WBGene00004432	0.144214	9.99282	1.94365	0.163273	0.999839
WBGene00018929	0.456003	0.35287	1.9423	0.163419	0.999839
WBGene00013438	0.285957	2.33927	1.94107	0.163552	0.999839
WBGene00008964	0.41951	0.577388	1.93912	0.163764	0.999839
WBGene00019232	0.556841	0.0417889	1.93744	0.163947	0.999839
WBGene00019779	-0.324303	5.55452	1.93623	0.164079	0.999839
WBGene00017556	-0.294762	1.97967	1.93532	0.164178	0.999839
WBGene00003635	-0.264359	2.31937	1.93432	0.164287	0.999839
WBGene00015057	-0.286167	4.09667	1.93229	0.164508	0.999839
WBGene00012531	-0.303954	4.21093	1.93213	0.164526	0.999839
WBGene00013440	-0.486636	0.303151	1.93155	0.164589	0.999839
WBGene00012240	-0.478968	0.770669	1.92584	0.165214	0.999839
WBGene00008409	-0.167643	5.8307	1.9249	0.165317	0.999839
WBGene00006394	-0.17485	6.23362	1.92442	0.16537	0.999839
WBGene00010262	0.547478	0.136417	1.92014	0.165841	0.999839
WBGene00015353	-0.204427	4.60205	1.91991	0.165866	0.999839
WBGene00012274	0.339488	1.90005	1.91835	0.166039	0.999839
WBGene00014090	-0.266709	3.65382	1.91338	0.166589	0.999839
WBGene00007652	0.502097	0.0372424	1.91259	0.166675	0.999839
WBGene00017220	-0.148925	5.53285	1.90796	0.16719	0.999839
WBGene00006923	-0.271038	4.0594	1.90514	0.167505	0.999839
WBGene00022418	-0.374807	1.07208	1.90504	0.167515	0.999839
WBGene00020182	0.369724	2.61453	1.9033	0.167709	0.999839
WBGene00013695	-0.147926	5.87553	1.90262	0.167785	0.999839
WBGene00022852	-0.164215	5.41437	1.90169	0.167889	0.999839
WBGene00009334	-0.244049	5.09276	1.90041	0.168032	0.999839
WBGene00044221	0.628551	0.0223593	1.89928	0.168159	0.999839
WBGene00020693	0.468467	0.180698	1.8987	0.168224	0.999839
WBGene00010569	-0.249997	3.97392	1.89529	0.168606	0.999839
WBGene00018971	-0.562084	0.785531	1.88954	0.169254	0.999839
WBGene00012279	-0.603349	-0.332119	1.88749	0.169485	0.999839
WBGene00004027	0.142052	6.36643	1.88606	0.169647	0.999839
WBGene00044294	0.277545	2.68946	1.88557	0.169703	0.999839
WBGene00021721	0.177806	4.20271	1.87872	0.17048	0.999839
WBGene00007099	-0.188695	5.84896	1.87675	0.170704	0.999839
WBGene00004279	-0.148083	5.51551	1.8741	0.171007	0.999839
WBGene00022798	-0.177885	4.78105	1.87376	0.171045	0.999839
WBGene00012247	-0.422153	1.12319	1.8722	0.171223	0.999839
WBGene00008147	-0.135352	6.42387	1.872	0.171246	0.999839
WBGene00002264	0.131796	7.21342	1.87172	0.171278	0.999839
WBGene00022192	0.153889	5.76004	1.87058	0.171408	0.999839
WBGene00001076	-0.423109	1.59202	1.87039	0.171431	0.999839
WBGene00001617	-0.384938	1.5526	1.86979	0.171499	0.999839
WBGene00010850	-0.288909	3.76497	1.86731	0.171783	0.999839
WBGene00284847	0.552489	-0.520899	1.86671	0.171852	0.999839
WBGene00013920	0.228381	4.00843	1.8664	0.171888	0.999839
WBGene00007841	0.525542	0.127052	1.86343	0.17223	0.999839
WBGene00021363	0.170603	5.53346	1.86264	0.17232	0.999839
WBGene00007120	0.132872	8.40109	1.85988	0.172638	0.999839
WBGene00017905	-0.449553	0.157452	1.85821	0.172832	0.999839
WBGene00013382	-0.308196	2.6924	1.85721	0.172947	0.999839
WBGene00010619	-0.331499	2.51367	1.85508	0.173193	0.999839
WBGene00017979	-0.284859	3.41261	1.85439	0.173274	0.999839
WBGene00019937	-0.269311	4.14978	1.8542	0.173295	0.999839
WBGene00004495	0.136451	9.69497	1.85262	0.173478	0.999839
WBGene00002012	0.683398	0.200319	1.85012	0.173769	0.999839
WBGene00000765	-0.137371	6.53561	1.84925	0.173871	0.999839
WBGene00012259	-0.322654	1.75097	1.84905	0.173894	0.999839
WBGene00077526	-0.202458	6.601	1.84777	0.174043	0.999839
WBGene00010977	0.452496	1.52134	1.8473	0.174098	0.999839
WBGene00007779	-0.283142	3.41157	1.8472	0.17411	0.999839
WBGene00019207	0.197819	4.82198	1.84686	0.174149	0.999839
WBGene00009862	-0.32213	2.53512	1.84258	0.174649	0.999839
WBGene00011189	-0.229353	3.06662	1.84222	0.17469	0.999839
WBGene00016490	-0.236876	2.98614	1.84184	0.174735	0.999839
WBGene00008667	-0.195302	4.24923	1.84156	0.174768	0.999839
WBGene00009137	-0.291817	1.94087	1.84089	0.174847	0.999839
WBGene00002037	0.243555	3.43631	1.8398	0.174974	0.999839
WBGene00015768	-0.480266	0.569012	1.83945	0.175016	0.999839
WBGene00002980	-0.176005	7.99966	1.83863	0.175112	0.999839
WBGene00003007	0.319692	1.91136	1.83785	0.175203	0.999839
WBGene00020411	-0.160001	6.0057	1.8374	0.175256	0.999839
WBGene00020216	0.198517	6.5991	1.83596	0.175426	0.999839
WBGene00077783	-0.605387	-0.000248539	1.83565	0.175461	0.999839
WBGene00007350	0.182019	5.8261	1.83542	0.175489	0.999839
WBGene00020051	-0.534501	-0.0834342	1.83494	0.175546	0.999839
WBGene00014014	-0.137917	5.68962	1.83485	0.175556	0.999839
WBGene00015810	0.125761	7.53666	1.83468	0.175576	0.999839
WBGene00012354	0.118439	8.15471	1.83357	0.175706	0.999839
WBGene00018257	0.419913	0.854286	1.83346	0.17572	0.999839
WBGene00009156	-0.800777	0.403135	1.83314	0.175758	0.999839
WBGene00021629	-0.252475	3.1215	1.83295	0.17578	0.999839
WBGene00021337	0.373585	1.21358	1.83261	0.17582	0.999839
WBGene00004445	0.137451	9.47233	1.83152	0.175948	0.999839
WBGene00004041	0.318702	2.08918	1.82759	0.176413	0.999839
WBGene00008359	-0.631512	-0.679826	1.82744	0.17643	0.999839
WBGene00012202	-0.407133	1.99484	1.82591	0.176611	0.999839
WBGene00001977	0.129672	8.71159	1.82588	0.176615	0.999839
WBGene00022854	0.153307	6.36862	1.82582	0.176622	0.999839
WBGene00001859	-0.492831	0.396199	1.82342	0.176906	0.999839
WBGene00017453	-0.418863	0.645094	1.82012	0.177299	0.999839
WBGene00019979	0.327835	1.819	1.81933	0.177393	0.999839
WBGene00004433	0.138962	10.1673	1.81796	0.177557	0.999839
WBGene00004749	0.185792	4.2579	1.81727	0.177638	0.999839
WBGene00012146	-0.244257	3.66193	1.81642	0.17774	0.999839
WBGene00007173	-0.244257	3.66193	1.81642	0.17774	0.999839
WBGene00019332	0.250852	3.10985	1.81471	0.177944	0.999839
WBGene00044636	-0.32871	1.55817	1.81259	0.178198	0.999839
WBGene00016920	0.440526	1.08718	1.81192	0.178277	0.999839
WBGene00021299	-0.548242	-0.313284	1.80926	0.178597	0.999839
WBGene00219918	-0.46691	0.134273	1.80894	0.178636	0.999839
WBGene00001745	0.390756	1.16199	1.80869	0.178665	0.999839
WBGene00012460	0.178169	4.07812	1.80665	0.178911	0.999839
WBGene00019376	-0.371339	0.765224	1.8061	0.178976	0.999839
WBGene00008027	0.605853	-0.104825	1.80588	0.179003	0.999839
WBGene00016867	-0.163886	5.07778	1.80273	0.179382	0.999839
WBGene00001132	-0.295894	2.92343	1.80004	0.179708	0.999839
WBGene00017536	0.223201	3.37037	1.7972	0.180051	0.999839
WBGene00009025	-0.238221	2.58474	1.79417	0.180418	0.999839
WBGene00004051	-0.125676	6.55126	1.79321	0.180536	0.999839
WBGene00004858	-0.242983	2.46758	1.79216	0.180663	0.999839
WBGene00010552	0.193155	4.29268	1.79096	0.180809	0.999839
WBGene00011811	-0.209618	3.11573	1.79046	0.18087	0.999839
WBGene00008587	-0.261404	2.15146	1.78983	0.180946	0.999839
WBGene00022885	-0.210397	3.99908	1.78919	0.181025	0.999839
WBGene00269384	-0.560237	0.0226358	1.78894	0.181055	0.999839
WBGene00006513	0.390407	1.08926	1.78882	0.18107	0.999839
WBGene00003917	0.18527	5.16388	1.78841	0.18112	0.999839
WBGene00001522	-0.248404	3.70697	1.78812	0.181156	0.999839
WBGene00009373	0.545727	0.0130278	1.7874	0.181243	0.999839
WBGene00017071	-0.242839	3.81209	1.78647	0.181356	0.999839
WBGene00015678	0.318375	1.34312	1.78524	0.181508	0.999839
WBGene00007907	0.173321	5.03984	1.78476	0.181566	0.999839
WBGene00009044	-0.502458	0.0379709	1.78437	0.181614	0.999839
WBGene00003216	0.14054	6.64207	1.78427	0.181625	0.999839
WBGene00003978	0.324542	1.3997	1.78119	0.182004	0.999839
WBGene00022074	0.121639	6.42759	1.77871	0.182308	0.999839
WBGene00021832	-0.151489	5.93704	1.77787	0.182411	0.999839
WBGene00004163	0.1911	3.95739	1.77547	0.182706	0.999839
WBGene00007303	-0.33736	1.99768	1.77496	0.182769	0.999839
WBGene00000712	0.422009	1.45013	1.77494	0.182771	0.999839
WBGene00001157	-0.340471	2.50629	1.77471	0.1828	0.999839
WBGene00189952	-0.527155	-0.190626	1.77416	0.182868	0.999839
WBGene00009142	-0.364579	3.05598	1.77243	0.183082	0.999839
WBGene00010142	-0.881655	-0.156773	1.77073	0.183292	0.999839
WBGene00000703	0.432021	1.26421	1.76982	0.183405	0.999839
WBGene00015930	0.222307	4.43817	1.76796	0.183635	0.999839
WBGene00013650	-0.409423	1.57615	1.76781	0.183653	0.999839
WBGene00015783	-0.364808	0.881576	1.76762	0.183676	0.999839
WBGene00022149	0.180292	5.39215	1.7609	0.184512	0.999839
WBGene00001044	-0.1537	5.14262	1.76017	0.184604	0.999839
WBGene00018819	0.183749	5.69454	1.75964	0.18467	0.999839
WBGene00000845	0.272351	2.03157	1.75923	0.184721	0.999839
WBGene00020022	0.212327	6.27954	1.75863	0.184795	0.999839
WBGene00008595	0.188668	4.07448	1.75812	0.184859	0.999839
WBGene00016395	-0.191708	6.32994	1.75709	0.184988	0.999839
WBGene00044756	0.487998	-0.17635	1.7551	0.185236	0.999839
WBGene00017751	-0.448163	0.398757	1.75371	0.185411	0.999839
WBGene00019630	-0.212215	4.69422	1.75215	0.185606	0.999839
WBGene00008225	-0.157311	5.12433	1.75153	0.185685	0.999839
WBGene00003611	-0.200683	4.21142	1.75093	0.18576	0.999839
WBGene00008538	-0.285378	1.68414	1.74922	0.185975	0.999839
WBGene00011810	-0.442528	0.213872	1.74852	0.186063	0.999839
WBGene00007516	0.276604	3.00572	1.74849	0.186067	0.999839
WBGene00020324	-0.451646	0.12071	1.74697	0.186258	0.999839
WBGene00000981	-0.255468	3.37325	1.74655	0.186311	0.999839
WBGene00016445	-0.344863	1.81069	1.74646	0.186322	0.999839
WBGene00001935	-0.211643	3.36207	1.74243	0.186831	0.999839
WBGene00006752	-0.321166	2.12075	1.74193	0.186895	0.999839
WBGene00044213	-0.282765	3.10986	1.74116	0.186992	0.999839
WBGene00013147	-0.394998	0.802323	1.74103	0.187009	0.999839
WBGene00006444	-0.412937	1.72772	1.74054	0.18707	0.999839
WBGene00009964	0.610516	0.125853	1.74034	0.187096	0.999839
WBGene00012941	-0.499879	-0.127971	1.74029	0.187102	0.999839
WBGene00022431	0.302761	1.64267	1.73901	0.187264	0.999839
WBGene00019604	-0.244007	3.3992	1.73768	0.187433	0.999839
WBGene00020275	0.114472	7.37571	1.73642	0.187593	0.999839
WBGene00001955	0.235024	3.61063	1.7338	0.187927	0.999839
WBGene00012239	-0.433476	0.67316	1.73138	0.188235	0.999839
WBGene00020148	0.312917	1.20131	1.73092	0.188293	0.999839
WBGene00008793	0.405388	1.15912	1.72939	0.188489	0.999839
WBGene00016435	0.192115	5.87662	1.72813	0.18865	0.999839
WBGene00011821	0.401566	0.717489	1.72548	0.188989	0.999839
WBGene00045249	-0.25121	3.39585	1.72397	0.189183	0.999839
WBGene00016722	0.235413	3.31861	1.72393	0.189188	0.999839
WBGene00003515	0.321874	3.48219	1.72181	0.18946	0.999839
WBGene00018138	0.213024	7.26451	1.72074	0.189598	0.999839
WBGene00007315	-0.210292	4.21805	1.72061	0.189614	0.999839
WBGene00003676	0.180373	4.01012	1.72027	0.189658	0.999839
WBGene00004876	-0.220575	2.80667	1.71969	0.189732	0.999839
WBGene00018611	-0.155776	5.94597	1.71907	0.189812	0.999839
WBGene00010193	0.17021	4.41118	1.71878	0.189851	0.999839
WBGene00000717	0.304634	2.70098	1.71865	0.189867	0.999839
WBGene00015334	-0.428846	0.331055	1.71796	0.189956	0.999839
WBGene00006342	0.200948	3.97704	1.71695	0.190087	0.999839
WBGene00016595	0.210146	3.53551	1.71612	0.190193	0.999839
WBGene00009476	0.255652	2.85529	1.71515	0.190319	0.999839
WBGene00016419	0.196478	4.5567	1.71464	0.190384	0.999839
WBGene00019428	-0.337423	1.64602	1.71292	0.190607	0.999839
WBGene00004246	0.166015	6.5504	1.71253	0.190658	0.999839
WBGene00012364	0.193663	3.32179	1.71184	0.190747	0.999839
WBGene00017681	0.359036	1.6872	1.71177	0.190756	0.999839
WBGene00000904	-0.217744	3.0493	1.71055	0.190914	0.999839
WBGene00013118	-0.254983	2.71145	1.70906	0.191107	0.999839
WBGene00010086	-0.26166	3.51816	1.70895	0.191121	0.999839
WBGene00009801	-0.226317	4.80185	1.70797	0.191249	0.999839
WBGene00019404	-0.516348	0.0701172	1.70535	0.19159	0.999839
WBGene00012841	-0.536828	0.165511	1.70305	0.191889	0.999839
WBGene00012844	-0.536828	0.165511	1.70305	0.191889	0.999839
WBGene00016452	-0.22133	4.23112	1.70217	0.192004	0.999839
WBGene00010616	-0.177141	5.79455	1.70193	0.192036	0.999839
WBGene00009241	0.309194	1.13042	1.70161	0.192078	0.999839
WBGene00194674	0.257559	3.53265	1.70025	0.192256	0.999839
WBGene00000764	-0.207115	4.36006	1.69904	0.192414	0.999839
WBGene00022814	0.487431	0.307231	1.69896	0.192424	0.999839
WBGene00007697	-0.163958	4.73281	1.69763	0.192599	0.999839
WBGene00008425	0.443266	1.29222	1.69705	0.192674	0.999839
WBGene00011635	-0.17621	5.619	1.69696	0.192686	0.999839
WBGene00015802	0.185307	4.67761	1.69687	0.192698	0.999839
WBGene00010291	0.547444	-0.256696	1.69595	0.192819	0.999839
WBGene00019965	0.26303	2.85298	1.69448	0.193012	0.999839
WBGene00303000	-0.234325	3.04151	1.69389	0.193089	0.999839
WBGene00022664	-0.391181	2.05075	1.69367	0.193118	0.999839
WBGene00010834	0.188013	3.84223	1.69236	0.193291	0.999839
WBGene00219838	-0.303267	1.75016	1.69173	0.193373	0.999839
WBGene00016935	-0.307741	1.51307	1.6906	0.193522	0.999839
WBGene00017962	0.221252	3.48821	1.6892	0.193707	0.999839
WBGene00019368	0.488706	-0.351156	1.68834	0.19382	0.999839
WBGene00015235	0.120226	6.43837	1.68817	0.193842	0.999839
WBGene00004420	0.137394	10.1662	1.68719	0.193972	0.999839
WBGene00007606	-0.137139	6.03893	1.68622	0.194099	0.999839
WBGene00012149	0.138264	5.87684	1.68473	0.194298	0.999839
WBGene00009952	0.12929	7.92733	1.68429	0.194356	0.999839
WBGene00255714	-0.138434	5.81289	1.68416	0.194372	0.999839
WBGene00021050	0.175416	5.06647	1.68259	0.19458	0.999839
WBGene00001692	0.223173	4.65994	1.68229	0.19462	0.999839
WBGene00003994	0.136224	8.55597	1.68151	0.194724	0.999839
WBGene00002053	0.193614	6.19615	1.67726	0.195289	0.999839
WBGene00012935	0.142754	5.11577	1.67692	0.195334	0.999839
WBGene00001053	-0.450806	0.0122989	1.67622	0.195428	0.999839
WBGene00043705	-0.242165	2.15802	1.67592	0.195468	0.999839
WBGene00020163	-0.30949	2.08026	1.6752	0.195563	0.999839
WBGene00017734	0.125669	7.45713	1.67083	0.196147	0.999839
WBGene00001441	0.241781	3.09781	1.67041	0.196204	0.999839
WBGene00001638	-0.164782	4.1552	1.66843	0.196469	0.999839
WBGene00016029	-0.293268	1.91922	1.66766	0.196572	0.999839
WBGene00015016	-0.246551	2.99694	1.66657	0.196719	0.999839
WBGene00012439	0.368696	1.03728	1.6633	0.197159	0.999839
WBGene00022110	0.255019	3.00861	1.66214	0.197315	0.999839
WBGene00007217	-0.12939	6.17655	1.66078	0.197498	0.999839
WBGene00011209	-0.557448	-0.373303	1.65876	0.197771	0.999839
WBGene00004210	0.268787	3.32468	1.65844	0.197815	0.999839
WBGene00000063	0.142589	9.25124	1.65787	0.19789	0.999839
WBGene00006874	0.244374	2.94416	1.65701	0.198008	0.999839
WBGene00020261	-0.506115	1.64084	1.65622	0.198114	0.999839
WBGene00004345	-0.411309	0.282445	1.65556	0.198203	0.999839
WBGene00006470	-0.383164	2.04389	1.65552	0.198209	0.999839
WBGene00013017	0.202637	3.97898	1.65514	0.198261	0.999839
WBGene00003828	0.239895	4.59248	1.65436	0.198367	0.999839
WBGene00000512	-0.181741	4.9886	1.65408	0.198404	0.999839
WBGene00006543	0.407139	0.524562	1.64723	0.199336	0.999839
WBGene00021427	0.145777	7.28819	1.64688	0.199384	0.999839
WBGene00009493	-0.389844	1.15522	1.64659	0.199424	0.999839
WBGene00022214	0.478176	-0.037079	1.64557	0.199563	0.999839
WBGene00008914	0.488958	0.0460645	1.64346	0.199851	0.999839
WBGene00012634	-0.558928	1.90428	1.64175	0.200085	0.999839
WBGene00008341	-0.221213	3.92584	1.64134	0.200142	0.999839
WBGene00016325	0.19609	3.65587	1.64088	0.200204	0.999839
WBGene00021904	-0.229147	4.50324	1.64064	0.200237	0.999839
WBGene00194717	-0.542379	-0.0109989	1.63975	0.20036	0.999839
WBGene00004809	-0.309088	4.01766	1.63924	0.20043	0.999839
WBGene00002247	0.171315	5.08317	1.63824	0.200567	0.999839
WBGene00006792	-0.533412	-0.157234	1.63619	0.200849	0.999839
WBGene00022196	-0.429746	0.917418	1.63575	0.200909	0.999839
WBGene00007775	-0.421198	0.266279	1.63402	0.201148	0.999839
WBGene00005011	-0.216964	4.43906	1.63313	0.201271	0.999839
WBGene00021097	0.137134	7.07265	1.63263	0.20134	0.999839
WBGene00021210	-0.185135	3.72812	1.62908	0.201831	0.999839
WBGene00021336	-0.287499	1.83586	1.62799	0.201982	0.999839
WBGene00017322	0.224285	3.00241	1.62726	0.202082	0.999839
WBGene00017698	-0.388645	0.941856	1.62717	0.202094	0.999839
WBGene00017002	-0.183451	4.32082	1.62717	0.202095	0.999839
WBGene00020574	-0.46369	-0.00144389	1.62687	0.202136	0.999839
WBGene00003178	0.481068	0.37811	1.62668	0.202163	0.999839
WBGene00000148	-0.134254	5.98363	1.62524	0.202362	0.999839
WBGene00011440	0.182083	4.58321	1.62504	0.20239	0.999839
WBGene00021914	-0.209112	3.53765	1.6238	0.202562	0.999839
WBGene00020391	0.144102	8.35488	1.62335	0.202626	0.999839
WBGene00021554	0.167641	5.75602	1.6229	0.202688	0.999839
WBGene00015913	-0.294301	9.80313	1.62152	0.20288	0.999839
WBGene00012059	-0.124498	6.31261	1.62135	0.202903	0.999839
WBGene00077764	-0.367732	2.52974	1.61924	0.203197	0.999839
WBGene00018084	-0.484388	-0.0727179	1.61901	0.20323	0.999839
WBGene00020164	-0.158476	4.31186	1.61874	0.203267	0.999839
WBGene00006826	0.189293	4.01214	1.6185	0.203301	0.999839
WBGene00012158	0.17331	5.49105	1.61745	0.203447	0.999839
WBGene00017485	0.258647	3.85769	1.61741	0.203453	0.999839
WBGene00010328	-0.426618	0.146152	1.61689	0.203527	0.999839
WBGene00002229	0.140581	8.72051	1.61344	0.20401	0.999839
WBGene00003618	-0.340358	1.18951	1.61303	0.204066	0.999839
WBGene00022351	-0.199326	4.89249	1.61204	0.204205	0.999839
WBGene00014262	0.27247	2.80926	1.6117	0.204254	0.999839
WBGene00021036	0.307408	2.12126	1.61034	0.204444	0.999839
WBGene00011941	-0.230169	4.01941	1.60953	0.204558	0.999839
WBGene00018777	0.214268	3.7424	1.60793	0.204783	0.999839
WBGene00011971	0.308302	1.46643	1.60668	0.204959	0.999839
WBGene00013697	-0.137906	5.94865	1.60557	0.205116	0.999839
WBGene00044907	-0.520802	-0.283479	1.60457	0.205257	0.999839
WBGene00007758	0.354411	1.98931	1.60431	0.205294	0.999839
WBGene00012107	0.455817	0.126239	1.59798	0.20619	0.999839
WBGene00004702	0.126567	6.94467	1.5962	0.206443	0.999839
WBGene00009902	0.447998	4.36246	1.595	0.206614	0.999839
WBGene00017463	0.399551	0.357626	1.5941	0.206741	0.999839
WBGene00007330	0.109693	7.43896	1.59389	0.206771	0.999839
WBGene00020709	-0.128046	6.96113	1.59082	0.207209	0.999839
WBGene00198814	0.541235	-0.164346	1.5906	0.20724	0.999839
WBGene00003001	-0.33739	1.58262	1.5905	0.207255	0.999839
WBGene00016520	-0.359109	1.62232	1.58923	0.207437	0.999839
WBGene00004988	-0.295404	6.87047	1.58893	0.207479	0.999839
WBGene00006588	0.268873	3.78824	1.58874	0.207506	0.999839
WBGene00003522	0.682428	-0.138232	1.58747	0.207688	0.999839
WBGene00009650	-0.118336	6.5659	1.58634	0.207849	0.999839
WBGene00015765	-0.515777	0.0154789	1.58547	0.207974	0.999839
WBGene00006465	0.10963	6.85631	1.58513	0.208023	0.999839
WBGene00007107	-0.203021	6.51757	1.58414	0.208166	0.999839
WBGene00017027	-0.271695	2.74669	1.58406	0.208176	0.999839
WBGene00000414	-0.208764	4.37286	1.58387	0.208204	0.999839
WBGene00021325	-0.208112	5.25706	1.58281	0.208357	0.999839
WBGene00018088	-0.196276	4.50807	1.58266	0.208378	0.999839
WBGene00009621	0.226489	4.20806	1.58128	0.208576	0.999839
WBGene00010787	0.125112	6.41711	1.58035	0.20871	0.999839
WBGene00011105	0.349377	3.2668	1.57955	0.208826	0.999839
WBGene00003024	-0.373201	0.64708	1.57893	0.208915	0.999839
WBGene00004408	0.133489	11.5128	1.57781	0.209077	0.999839
WBGene00206489	-0.511554	0.542368	1.57739	0.209137	0.999839
WBGene00013736	-0.292439	1.53643	1.57638	0.209284	0.999839
WBGene00045063	0.294141	2.04074	1.57579	0.209369	0.999839
WBGene00018886	0.334717	1.45876	1.57556	0.209402	0.999839
WBGene00000065	0.136492	9.29087	1.57456	0.209545	0.999839
WBGene00008526	-0.289306	2.21073	1.57438	0.209572	0.999839
WBGene00002031	-0.209853	3.30956	1.57334	0.209722	0.999839
WBGene00013946	0.271295	2.62265	1.57183	0.209941	0.999839
WBGene00011495	-0.519591	-0.0351181	1.5713	0.210019	0.999839
WBGene00001039	-0.239787	4.57173	1.57004	0.210202	0.999839
WBGene00010666	-0.187962	4.29874	1.5695	0.21028	0.999839
WBGene00019673	0.154085	5.7969	1.5694	0.210294	0.999839
WBGene00018370	-0.199873	4.07315	1.56851	0.210424	0.999839
WBGene00022141	0.125689	6.74254	1.56794	0.210506	0.999839
WBGene00011119	0.156043	4.74642	1.56788	0.210516	0.999839
WBGene00012437	-0.445698	-0.0168043	1.56773	0.210537	0.999839
WBGene00016788	-0.477721	3.51781	1.56764	0.21055	0.999839
WBGene00015469	-0.179277	4.93123	1.56761	0.210554	0.999839
WBGene00013838	-0.601656	0.0102507	1.56592	0.210801	0.999839
WBGene00006621	-0.425364	0.0811841	1.56341	0.211167	0.999839
WBGene00001637	-0.275394	2.13058	1.56284	0.21125	0.999839
WBGene00009364	0.11553	6.98171	1.56271	0.21127	0.999839
WBGene00006381	0.117282	6.9631	1.56127	0.211479	0.999839
WBGene00011144	-0.133807	6.08035	1.56114	0.211499	0.999839
WBGene00010234	-0.288369	4.30099	1.55804	0.211953	0.999839
WBGene00008139	-0.201174	3.16162	1.55709	0.212092	0.999839
WBGene00004449	0.130297	9.77696	1.55621	0.212221	0.999839
WBGene00001651	-0.254282	4.91823	1.5561	0.212237	0.999839
WBGene00006787	0.313373	4.63359	1.55584	0.212276	0.999839
WBGene00012810	-0.433323	0.270494	1.55531	0.212353	0.999839
WBGene00008506	0.150855	9.23966	1.55465	0.21245	0.999839
WBGene00001189	0.223999	3.4365	1.55397	0.21255	0.999839
WBGene00008830	-0.378068	1.84513	1.55366	0.212596	0.999839
WBGene00016561	-0.158539	4.0893	1.5533	0.212649	0.999839
WBGene00002348	-0.564079	0.437831	1.5528	0.212723	0.999839
WBGene00019142	-0.278172	3.33555	1.55243	0.212777	0.999839
WBGene00017874	0.143835	5.79835	1.55233	0.212793	0.999839
WBGene00004055	-0.166059	3.81711	1.55141	0.212927	0.999839
WBGene00000929	0.177466	3.81624	1.55109	0.212975	0.999839
WBGene00017440	0.183123	5.41384	1.55105	0.21298	0.999839
WBGene00022534	-0.123102	5.99928	1.54953	0.213205	0.999839
WBGene00019345	-0.292202	1.82335	1.54898	0.213286	0.999839
WBGene00003709	0.321151	1.03086	1.54848	0.213361	0.999839
WBGene00001999	0.13212	8.8434	1.54825	0.213394	0.999839
WBGene00045276	0.36265	1.34487	1.54718	0.213552	0.999839
WBGene00005008	0.179434	4.76846	1.54619	0.213699	0.999839
WBGene00004930	0.143242	7.60663	1.54615	0.213705	0.999839
WBGene00007060	0.388303	0.619208	1.54586	0.213747	0.999839
WBGene00007690	-0.183802	3.59924	1.54584	0.213751	0.999839
WBGene00001856	0.135646	8.34472	1.5457	0.213772	0.999839
WBGene00018723	-0.227243	3.22898	1.54318	0.214145	0.999839
WBGene00006389	-0.198421	5.43763	1.53932	0.214719	0.999839
WBGene00008436	-0.212904	3.71589	1.53915	0.214745	0.999839
WBGene00219575	-0.273863	1.91599	1.53805	0.214908	0.999839
WBGene00004729	0.171122	5.28784	1.53378	0.215546	0.999839
WBGene00012584	0.139892	5.66159	1.5336	0.215572	0.999839
WBGene00019872	-0.359815	1.33662	1.53356	0.215578	0.999839
WBGene00002230	0.233971	2.97533	1.53229	0.215768	0.999839
WBGene00017153	-0.208092	2.94443	1.53178	0.215845	0.999839
WBGene00016872	0.372585	0.859931	1.53112	0.215944	0.999839
WBGene00021249	0.487583	-0.0687919	1.53096	0.215969	0.999839
WBGene00009162	-0.253131	2.4323	1.53034	0.216061	0.999839
WBGene00016790	-0.246896	6.62669	1.53009	0.216099	0.999839
WBGene00022175	-0.36631	0.567968	1.52964	0.216167	0.999839
WBGene00009408	-0.296893	1.46305	1.52852	0.216335	0.999839
WBGene00007993	0.145332	5.57548	1.52761	0.216472	0.999839
WBGene00006925	0.374188	11.5214	1.52729	0.21652	0.999839
WBGene00008603	0.389781	1.87939	1.52613	0.216694	0.999839
WBGene00022485	0.41872	0.0365967	1.52586	0.216734	0.999839
WBGene00020902	0.281737	2.27916	1.52586	0.216735	0.999839
WBGene00021376	0.202652	3.06468	1.52463	0.21692	0.999839
WBGene00009640	-0.347837	1.5837	1.5239	0.21703	0.999839
WBGene00012428	0.289963	1.99671	1.5235	0.21709	0.999839
WBGene00195189	0.358318	1.03581	1.52288	0.217185	0.999839
WBGene00011893	-0.186087	4.07417	1.5226	0.217226	0.999839
WBGene00015504	0.117457	7.3631	1.52164	0.217372	0.999839
WBGene00021647	0.163229	4.19414	1.5197	0.217665	0.999839
WBGene00004827	-0.282666	1.94801	1.51939	0.217712	0.999839
WBGene00020967	-0.348329	0.365348	1.51778	0.217956	0.999839
WBGene00017608	-0.12942	6.33967	1.51768	0.217972	0.999839
WBGene00011166	0.449219	0.432835	1.51638	0.218168	0.999839
WBGene00007925	-0.40709	0.355508	1.51466	0.218429	0.999839
WBGene00022273	-0.18904	3.56561	1.51316	0.218658	0.999839
WBGene00044614	-0.204515	4.97538	1.51092	0.218998	0.999839
WBGene00012583	-0.391835	1.01307	1.51065	0.21904	0.999839
WBGene00021552	-0.126159	6.1809	1.50882	0.219319	0.999839
WBGene00017892	0.196249	7.02478	1.50877	0.219327	0.999839
WBGene00012738	0.118896	6.09081	1.50656	0.219665	0.999839
WBGene00010337	0.198289	6.27542	1.50593	0.219762	0.999839
WBGene00006804	0.157248	7.27658	1.50564	0.219805	0.999839
WBGene00011857	-0.170172	5.02076	1.50419	0.220028	0.999839
WBGene00020936	0.117559	6.20921	1.5009	0.220534	0.999839
WBGene00045168	0.445732	0.835622	1.50068	0.220567	0.999839
WBGene00003371	0.178351	6.41612	1.50052	0.220591	0.999839
WBGene00015328	-0.279623	1.57856	1.50019	0.220642	0.999839
WBGene00004388	0.110996	6.77225	1.49936	0.22077	0.999839
WBGene00000040	0.188132	6.69249	1.4991	0.220809	0.999839
WBGene00008432	0.374988	0.157162	1.49899	0.220827	0.999839
WBGene00007417	-0.181473	4.22987	1.49896	0.220832	0.999839
WBGene00018303	0.40895	1.35816	1.49866	0.220878	0.999839
WBGene00002216	-0.209548	2.99727	1.49841	0.220916	0.999839
WBGene00012662	0.400058	0.305999	1.4979	0.220994	0.999839
WBGene00012897	0.134955	5.97877	1.49641	0.221225	0.999839
WBGene00015716	0.355577	1.34177	1.49589	0.221305	0.999839
WBGene00044638	-0.326079	6.13203	1.49557	0.221354	0.999839
WBGene00021374	0.392749	0.677555	1.49531	0.221395	0.999839
WBGene00000819	-0.3708	0.557196	1.49524	0.221406	0.999839
WBGene00006496	0.179329	4.15286	1.49519	0.221412	0.999839
WBGene00001743	-0.115624	6.55826	1.49466	0.221495	0.999839
WBGene00004228	0.312414	1.9647	1.49438	0.221538	0.999839
WBGene00022160	0.431496	-0.0474347	1.49422	0.221563	0.999839
WBGene00013638	-0.231289	2.59469	1.49399	0.221599	0.999839
WBGene00011986	0.144782	7.59447	1.4895	0.222293	0.999839
WBGene00022402	0.130697	5.86709	1.48882	0.222399	0.999839
WBGene00007900	-0.249878	2.3035	1.48845	0.222457	0.999839
WBGene00021377	0.172582	4.34031	1.48749	0.222606	0.999839
WBGene00009813	0.399036	2.87182	1.48727	0.22264	0.999839
WBGene00004778	-0.309429	1.60218	1.4859	0.222854	0.999839
WBGene00001235	0.126618	5.56536	1.48578	0.222873	0.999839
WBGene00219904	0.467121	0.173906	1.48459	0.223058	0.999839
WBGene00001115	0.340844	0.84984	1.48418	0.223121	0.999839
WBGene00001585	-0.138798	5.57694	1.48292	0.223318	0.999839
WBGene00044644	-0.779702	1.08708	1.47962	0.223834	0.999839
WBGene00012819	-0.381413	0.605198	1.47932	0.223881	0.999839
WBGene00045013	-0.467069	0.0728907	1.47806	0.224079	0.999839
WBGene00003038	-0.141597	4.92744	1.47763	0.224146	0.999839
WBGene00015312	0.125118	8.33081	1.47714	0.224222	0.999839
WBGene00022036	0.155418	4.97388	1.47689	0.224261	0.999839
WBGene00012369	0.15305	6.26903	1.47536	0.224501	0.999839
WBGene00010419	0.151337	10.6309	1.47469	0.224608	0.999839
WBGene00020128	-0.356962	4.79111	1.47448	0.22464	0.999839
WBGene00015485	-0.210204	5.36274	1.47267	0.224925	0.999839
WBGene00000423	0.114699	6.33072	1.47234	0.224978	0.999839
WBGene00017289	-0.140786	5.54261	1.47198	0.225034	0.999839
WBGene00011093	-0.288378	1.48255	1.47191	0.225044	0.999839
WBGene00019515	-0.432455	2.21984	1.47074	0.225229	0.999839
WBGene00022721	-0.158362	5.13859	1.46926	0.225463	0.999839
WBGene00020544	-1.22142	0.131283	1.46871	0.22555	0.999839
WBGene00004892	0.122555	6.18121	1.46838	0.225601	0.999839
WBGene00006418	-0.438277	1.20521	1.46675	0.22586	0.999839
WBGene00001666	0.278111	1.29177	1.46236	0.226555	0.999839
WBGene00001438	0.499383	0.046084	1.45854	0.227162	0.999839
WBGene00021319	-0.201284	3.19471	1.45834	0.227194	0.999839
WBGene00010229	-0.179203	4.37616	1.45725	0.227369	0.999839
WBGene00017780	0.218788	4.83513	1.45676	0.227446	0.999839
WBGene00007214	0.402536	0.766173	1.45661	0.227471	0.999839
WBGene00000198	0.109822	7.39	1.45633	0.227515	0.999839
WBGene00017530	0.405997	0.790757	1.45185	0.228232	0.999839
WBGene00007969	0.114264	8.9011	1.45074	0.22841	0.999839
WBGene00013802	-0.481321	0.0980302	1.44955	0.2286	0.999839
WBGene00012556	0.163709	3.95478	1.44916	0.228663	0.999839
WBGene00012758	0.315494	0.968733	1.44902	0.228686	0.999839
WBGene00007620	-0.133154	6.40642	1.44725	0.228969	0.999839
WBGene00011106	0.170222	4.19255	1.44642	0.229104	0.999839
WBGene00018715	0.454792	0.299158	1.44563	0.229231	0.999839
WBGene00001131	0.249246	3.81881	1.44533	0.229279	0.999839
WBGene00043056	0.171793	4.32031	1.44504	0.229326	0.999839
WBGene00050948	0.364594	1.03395	1.44444	0.229423	0.999839
WBGene00003530	0.158087	4.24433	1.44309	0.229639	0.999839
WBGene00013310	-0.399723	0.23201	1.44227	0.229773	0.999839
WBGene00001661	-0.123207	6.42584	1.44073	0.230021	0.999839
WBGene00004412	0.125182	10.4809	1.43988	0.230159	0.999839
WBGene00022203	0.168315	6.25866	1.43874	0.230343	0.999839
WBGene00018212	0.209479	2.5736	1.43853	0.230377	0.999839
WBGene00007334	-0.162399	4.32318	1.43817	0.230435	0.999839
WBGene00000832	0.204691	3.16452	1.43797	0.230468	0.999839
WBGene00003948	0.127817	8.00264	1.43747	0.230549	0.999839
WBGene00009010	-0.136293	5.71093	1.43674	0.230667	0.999839
WBGene00020376	-0.128343	6.48876	1.43551	0.230867	0.999839
WBGene00021531	-0.341516	1.09871	1.43399	0.231114	0.999839
WBGene00002044	0.161009	4.88363	1.433	0.231276	0.999839
WBGene00001740	-0.15584	5.01303	1.43169	0.231489	0.999839
WBGene00017830	-0.146768	6.57863	1.43041	0.231698	0.999839
WBGene00000475	0.111941	9.01161	1.43022	0.231729	0.999839
WBGene00006529	0.125144	10.5625	1.43012	0.231744	0.999839
WBGene00022727	-0.462763	-0.0361854	1.42753	0.232167	0.999839
WBGene00008296	-0.282594	2.97234	1.42682	0.232284	0.999839
WBGene00000410	0.186891	3.20869	1.42662	0.232316	0.999839
WBGene00010811	-0.262817	2.5751	1.42584	0.232444	0.999839
WBGene00007837	-0.377388	0.772558	1.42505	0.232575	0.999839
WBGene00015701	-0.457757	-0.115947	1.42476	0.232621	0.999839
WBGene00015650	0.151157	4.77816	1.42472	0.232629	0.999839
WBGene00012018	-0.20378	7.67491	1.42306	0.232901	0.999839
WBGene00019666	0.160483	4.82904	1.42301	0.232909	0.999839
WBGene00012954	-0.211782	2.93005	1.42233	0.23302	0.999839
WBGene00012592	0.257175	2.59741	1.42112	0.233219	0.999839
WBGene00006725	0.130955	9.8977	1.42012	0.233384	0.999839
WBGene00018911	0.419097	0.298385	1.41919	0.233537	0.999839
WBGene00012192	0.176615	3.96295	1.41737	0.233838	0.999839
WBGene00011275	-0.132848	6.40125	1.41603	0.234058	0.999839
WBGene00021978	-0.364565	2.50065	1.41521	0.234193	0.999839
WBGene00009455	-0.235569	4.05637	1.41381	0.234425	0.999839
WBGene00018774	0.335071	0.91504	1.41334	0.234503	0.999839
WBGene00044218	-0.227741	2.48447	1.413	0.234558	0.999839
WBGene00017484	0.226286	4.07248	1.4125	0.234642	0.999839
WBGene00011212	-0.385671	0.394171	1.4104	0.23499	0.999839
WBGene00015897	-0.417337	1.91371	1.41004	0.23505	0.999839
WBGene00009880	-0.273363	7.40676	1.40828	0.235342	0.999839
WBGene00003606	0.418619	0.268596	1.40655	0.235631	0.999839
WBGene00017418	0.566539	0.215439	1.40562	0.235786	0.999839
WBGene00270290	-0.354438	0.420619	1.40516	0.235862	0.999839
WBGene00016315	-0.226293	1.95574	1.40494	0.235898	0.999839
WBGene00012013	-0.373362	1.17823	1.40463	0.235951	0.999839
WBGene00018009	-0.121632	5.89207	1.40412	0.236034	0.999839
WBGene00017459	-0.186111	3.09477	1.40302	0.236218	0.999839
WBGene00014253	-0.15463	6.09625	1.40229	0.236341	0.999839
WBGene00015683	-0.207441	6.39036	1.40218	0.236359	0.999839
WBGene00008170	0.134539	5.34209	1.40136	0.236495	0.999839
WBGene00007142	0.237111	2.93381	1.40116	0.23653	0.999839
WBGene00021950	-0.316578	1.35945	1.40103	0.236551	0.999839
WBGene00014139	0.147665	5.67489	1.40055	0.236632	0.999839
WBGene00013096	0.14953	6.18792	1.39879	0.236926	0.999839
WBGene00003884	-0.274655	1.72456	1.39775	0.2371	0.999839
WBGene00045407	-0.175332	5.42059	1.39746	0.237149	0.999839
WBGene00011802	-0.140611	5.73544	1.39687	0.237248	0.999839
WBGene00006368	-0.232487	2.91597	1.39441	0.237661	0.999839
WBGene00003562	0.424004	0.212211	1.39426	0.237688	0.999839
WBGene00000406	0.23732	3.22596	1.39389	0.23775	0.999839
WBGene00020181	0.115339	7.66182	1.39275	0.237941	0.999839
WBGene00008438	-0.438093	0.0169409	1.39264	0.23796	0.999839
WBGene00004739	0.21866	3.76812	1.39173	0.238114	0.999839
WBGene00010637	-0.165927	4.45138	1.39103	0.238231	0.999839
WBGene00008488	-0.139173	5.52659	1.39029	0.238355	0.999839
WBGene00014207	0.216497	3.91798	1.39027	0.23836	0.999839
WBGene00009982	0.388316	1.26202	1.38881	0.238606	0.999839
WBGene00012675	-0.154837	5.31783	1.38793	0.238754	0.999839
WBGene00010965	-0.150614	9.21368	1.38735	0.238852	0.999839
WBGene00004721	-0.119805	6.90708	1.38703	0.238907	0.999839
WBGene00011957	-0.511275	0.328245	1.38602	0.239079	0.999839
WBGene00008198	-0.281698	2.14175	1.3837	0.239472	0.999839
WBGene00012457	-0.334218	1.3207	1.38256	0.239666	0.999839
WBGene00021966	-0.403559	0.506236	1.38183	0.23979	0.999839
WBGene00019199	0.148321	5.22856	1.38028	0.240053	0.999839
WBGene00021702	-0.285792	1.84416	1.37971	0.240151	0.999839
WBGene00017771	0.316412	0.874097	1.37944	0.240197	0.999839
WBGene00016166	-0.120871	5.95504	1.37896	0.240278	0.999839
WBGene00017240	-0.21713	2.95396	1.37889	0.24029	0.999839
WBGene00008412	-0.1265	6.29884	1.37772	0.240489	0.999839
WBGene00044341	-0.194919	4.45964	1.37732	0.240559	0.999839
WBGene00019771	0.133269	6.00637	1.37693	0.240624	0.999839
WBGene00001340	0.15297	5.81399	1.37557	0.240856	0.999839
WBGene00011670	-0.45219	-0.124031	1.37477	0.240993	0.999839
WBGene00016566	-0.123403	5.53138	1.37395	0.241134	0.999839
WBGene00016123	-0.178562	4.03467	1.37388	0.241147	0.999839
WBGene00009306	0.19883	4.64007	1.37295	0.241305	0.999839
WBGene00195142	-0.406694	1.42962	1.37283	0.241326	0.999839
WBGene00004213	0.377389	0.177118	1.37056	0.241716	0.999839
WBGene00009004	-0.168822	6.82652	1.37052	0.241722	0.999839
WBGene00018755	-0.279938	1.79916	1.36885	0.24201	0.999839
WBGene00007026	-0.170613	4.47175	1.3668	0.242363	0.999839
WBGene00018422	-0.196796	4.35424	1.36315	0.242992	0.999839
WBGene00017674	-0.14933	4.89552	1.3623	0.24314	0.999839
WBGene00006962	-0.437348	0.506518	1.36158	0.243263	0.999839
WBGene00019587	-0.313762	1.08393	1.36134	0.243305	0.999839
WBGene00011142	0.123641	6.86875	1.36128	0.243315	0.999839
WBGene00000908	0.261968	2.29286	1.36013	0.243515	0.999839
WBGene00015861	-0.239525	1.97863	1.35916	0.243683	0.999839
WBGene00000426	-0.114944	6.73516	1.35894	0.243721	0.999839
WBGene00008283	-0.18012	3.30859	1.35758	0.243957	0.999839
WBGene00219313	-0.174723	4.53547	1.35726	0.244014	0.999839
WBGene00002219	0.15057	7.49826	1.35719	0.244025	0.999839
WBGene00018446	0.144747	4.53023	1.35678	0.244097	0.999839
WBGene00022363	-0.174121	5.03537	1.35548	0.244322	0.999839
WBGene00015859	-0.349126	0.689935	1.35511	0.244387	0.999839
WBGene00011558	-0.232402	4.63763	1.35449	0.244495	0.999839
WBGene00002266	0.305471	1.2809	1.35427	0.244533	0.999839
WBGene00013244	-0.408147	0.822514	1.35385	0.244606	0.999839
WBGene00009202	-0.490004	0.408341	1.35321	0.244717	0.999839
WBGene00020035	0.131252	8.46797	1.3514	0.245033	0.999839
WBGene00011824	0.375781	0.587973	1.34927	0.245406	0.999839
WBGene00013119	-0.400399	0.62643	1.34901	0.245452	0.999839
WBGene00022847	-0.235781	2.40586	1.34878	0.245491	0.999839
WBGene00000186	0.158501	5.18904	1.34875	0.245496	0.999839
WBGene00011424	0.363356	0.213979	1.34823	0.245588	0.999839
WBGene00015176	-0.103437	6.67601	1.34805	0.24562	0.999839
WBGene00010988	-0.143665	8.36467	1.34737	0.245738	0.999839
WBGene00008068	-0.32001	1.63494	1.34534	0.246094	0.999839
WBGene00003605	-0.409595	0.469235	1.34469	0.246209	0.999839
WBGene00003779	-0.442097	-0.0605906	1.34416	0.246301	0.999839
WBGene00010131	-0.147258	4.83006	1.34376	0.246373	0.999839
WBGene00022471	-0.140616	4.73852	1.34286	0.246531	0.999839
WBGene00003941	-0.305713	2.89073	1.34242	0.246608	0.999839
WBGene00011198	-0.166693	4.16239	1.3423	0.246629	0.999839
WBGene00020950	0.130734	8.06374	1.34186	0.246706	0.999839
WBGene00004945	0.188553	4.26978	1.34087	0.246881	0.999839
WBGene00007833	-0.267544	3.79128	1.3408	0.246894	0.999839
WBGene00021884	0.188193	3.22686	1.3401	0.247016	0.999839
WBGene00017364	0.373265	1.34708	1.33833	0.247328	0.999839
WBGene00044746	-0.199837	4.28072	1.33774	0.247433	0.999839
WBGene00022512	0.306511	0.785873	1.33717	0.247534	0.999839
WBGene00022336	0.120318	10.1906	1.33655	0.247644	0.999839
WBGene00018582	-0.291322	1.50725	1.33615	0.247714	0.999839
WBGene00019519	-0.485494	-0.011022	1.33535	0.247856	0.999839
WBGene00003142	-0.152595	4.75012	1.3353	0.247865	0.999839
WBGene00010966	-0.47609	4.56725	1.33513	0.247895	0.999839
WBGene00019819	0.179963	4.56298	1.33474	0.247964	0.999839
WBGene00044167	0.375238	0.281927	1.33452	0.248002	0.999839
WBGene00011030	0.192029	2.9854	1.33387	0.248118	0.999839
WBGene00002146	0.276774	2.22792	1.33342	0.248197	0.999839
WBGene00019005	-0.14488	5.06893	1.33264	0.248335	0.999839
WBGene00002040	0.284268	1.87725	1.33245	0.248369	0.999839
WBGene00000118	0.199894	4.92224	1.33244	0.248372	0.999839
WBGene00008944	-0.378317	4.2055	1.33202	0.248446	0.999839
WBGene00018862	-0.131016	7.55221	1.33201	0.248447	0.999839
WBGene00015217	-0.220581	3.02208	1.33192	0.248464	0.999839
WBGene00004196	-0.291619	2.68522	1.32934	0.248922	0.999839
WBGene00014076	-0.175263	3.54376	1.32923	0.248943	0.999839
WBGene00007840	0.278025	1.2599	1.32575	0.249563	0.999839
WBGene00000169	0.272332	2.7991	1.32568	0.249576	0.999839
WBGene00013541	-0.252493	3.00946	1.3253	0.249644	0.999839
WBGene00020502	0.26282	1.37811	1.32489	0.249717	0.999839
WBGene00019215	0.343925	1.0396	1.32459	0.249771	0.999839
WBGene00017644	0.335196	0.819771	1.3236	0.249947	0.999839
WBGene00020854	0.343624	0.417308	1.32154	0.250316	0.999839
WBGene00006477	-0.176966	3.95306	1.3208	0.250448	0.999839
WBGene00015111	0.307268	1.49423	1.31957	0.250669	0.999839
WBGene00008863	-0.512496	0.044428	1.31918	0.25074	0.999839
WBGene00000190	-0.466706	1.32226	1.31906	0.25076	0.999839
WBGene00018603	-0.390962	0.382451	1.31866	0.250833	0.999839
WBGene00219736	-0.404895	-0.026488	1.31803	0.250947	0.999839
WBGene00015541	-0.239645	1.75612	1.3178	0.250987	0.999839
WBGene00022752	-0.498024	-0.272568	1.31694	0.251142	0.999839
WBGene00010204	-0.147653	10.1471	1.3147	0.251545	0.999839
WBGene00004108	-0.344336	1.20515	1.31458	0.251568	0.999839
WBGene00016983	0.18311	3.09972	1.31446	0.251589	0.999839
WBGene00013925	-0.190266	5.48569	1.31427	0.251623	0.999839
WBGene00010209	-0.350464	1.67012	1.31393	0.251684	0.999839
WBGene00011599	-0.254329	2.88742	1.31109	0.252198	0.999839
WBGene00017449	0.395021	1.07886	1.3097	0.252448	0.999839
WBGene00012184	0.250695	1.88966	1.30693	0.252951	0.999839
WBGene00021068	-0.235621	4.82372	1.30663	0.253005	0.999839
WBGene00017886	-0.113219	6.30862	1.30648	0.253033	0.999839
WBGene00001503	0.123981	7.78577	1.30599	0.253122	0.999839
WBGene00020588	0.117225	8.84785	1.30519	0.253267	0.999839
WBGene00021562	0.131356	7.74577	1.30518	0.25327	0.999839
WBGene00018807	-0.307118	1.66687	1.30458	0.253379	0.999839
WBGene00019922	-0.637732	-0.180997	1.30441	0.25341	0.999839
WBGene00014204	-0.118565	8.0747	1.30407	0.253471	0.999839
WBGene00019284	-0.40698	0.0154277	1.30348	0.253579	0.999839
WBGene00003124	0.312785	1.11186	1.30334	0.253605	0.999839
WBGene00015102	0.134826	11.7441	1.30286	0.253691	0.999839
WBGene00010000	-0.156628	5.98507	1.3027	0.25372	0.999839
WBGene00018830	-0.127571	6.86759	1.30228	0.253797	0.999839
WBGene00011935	0.18836	3.34017	1.30223	0.253806	0.999839
WBGene00007414	-0.400656	0.656146	1.3017	0.253902	0.999839
WBGene00003582	0.15106	6.02799	1.30169	0.253904	0.999839
WBGene00022237	-0.235123	1.94439	1.30102	0.254028	0.999839
WBGene00015064	-0.141714	4.72597	1.30048	0.254125	0.999839
WBGene00019435	-0.569396	-0.0236971	1.30035	0.254149	0.999839
WBGene00006771	0.204178	5.03071	1.29888	0.254419	0.999839
WBGene00007550	-0.38155	0.0882099	1.29855	0.254478	0.999839
WBGene00013335	-0.375887	0.100426	1.29807	0.254566	0.999839
WBGene00004429	0.120265	10.5047	1.2976	0.254653	0.999839
WBGene00006711	-0.139813	4.67307	1.29702	0.254758	0.999839
WBGene00009187	0.104171	7.20529	1.29572	0.254996	0.999839
WBGene00002274	0.301499	1.71796	1.29495	0.255137	0.999839
WBGene00007244	-0.341114	0.989376	1.29433	0.255252	0.999839
WBGene00012298	-0.127396	6.09741	1.29279	0.255535	0.999839
WBGene00012225	-0.379131	0.76389	1.29171	0.255733	0.999839
WBGene00018018	0.185657	2.9464	1.29075	0.25591	0.999839
WBGene00022034	0.11466	8.4679	1.29064	0.255931	0.999839
WBGene00001155	0.114051	8.43356	1.29017	0.256017	0.999839
WBGene00019682	-0.163654	7.91299	1.28956	0.256129	0.999839
WBGene00001148	0.279985	3.76754	1.28853	0.25632	0.999839
WBGene00021359	0.113152	6.0457	1.28823	0.256375	0.999839
WBGene00018668	-0.149297	5.02297	1.28821	0.256377	0.999839
WBGene00016762	0.381601	0.173202	1.28769	0.256474	0.999839
WBGene00008284	-0.334168	1.54675	1.28752	0.256505	0.999839
WBGene00002139	0.219018	2.46679	1.28715	0.256575	0.999839
WBGene00012861	0.481997	-0.132621	1.28685	0.256629	0.999839
WBGene00000785	0.247847	7.9764	1.28682	0.256635	0.999839
WBGene00020819	-0.139831	6.46027	1.28659	0.256678	0.999839
WBGene00012922	0.333588	0.65582	1.28626	0.256738	0.999839
WBGene00008841	0.439556	0.22099	1.28593	0.256799	0.999839
WBGene00020304	-0.217144	2.66548	1.28589	0.256807	0.999839
WBGene00019274	0.171799	4.62991	1.28513	0.256948	0.999839
WBGene00004383	-0.116009	6.43296	1.28445	0.257073	0.999839
WBGene00022014	0.160461	4.42139	1.28389	0.257177	0.999839
WBGene00014820	-0.205197	2.79683	1.28384	0.257186	0.999839
WBGene00008553	0.413343	0.504945	1.28223	0.257484	0.999839
WBGene00045475	-0.403082	-0.158145	1.28197	0.257533	0.999839
WBGene00000566	0.124274	5.75427	1.28127	0.257662	0.999839
WBGene00017100	-0.344991	0.513588	1.28074	0.257762	0.999839
WBGene00022631	-0.31553	1.80619	1.28047	0.257811	0.999839
WBGene00022188	-0.141273	4.63695	1.28001	0.257897	0.999839
WBGene00012217	0.315	2.50102	1.2798	0.257936	0.999839
WBGene00010904	0.157262	6.33698	1.27919	0.25805	0.999839
WBGene00020866	-0.134165	6.35619	1.27804	0.258263	0.999839
WBGene00018293	0.313132	1.08746	1.27704	0.25845	0.999839
WBGene00004803	-0.143003	4.78229	1.27699	0.258459	0.999839
WBGene00004442	0.126811	9.57707	1.27665	0.258522	0.999839
WBGene00009266	-0.1366	5.98352	1.27564	0.258712	0.999839
WBGene00006607	-0.102667	6.92323	1.27561	0.258716	0.999839
WBGene00004059	-0.199984	3.73368	1.27556	0.258726	0.999839
WBGene00007964	0.185276	3.96468	1.27467	0.258892	0.999839
WBGene00004242	0.1343	7.15412	1.27392	0.259033	0.999839
WBGene00010744	-0.313325	1.07633	1.27348	0.259114	0.999839
WBGene00015196	0.378036	0.652506	1.27174	0.259441	0.999839
WBGene00007913	0.32665	1.10023	1.27052	0.25967	0.999839
WBGene00004387	0.112568	7.23806	1.27046	0.25968	0.999839
WBGene00010670	-0.113597	6.32136	1.26986	0.259793	0.999839
WBGene00000739	0.216813	4.12921	1.26934	0.259891	0.999839
WBGene00004700	0.105276	8.8017	1.26834	0.260079	0.999839
WBGene00004151	-0.213748	3.64924	1.26733	0.260268	0.999839
WBGene00012919	0.258094	1.80991	1.26613	0.260495	0.999839
WBGene00006473	-0.122444	5.32312	1.26511	0.260686	0.999839
WBGene00000195	0.18773	3.45525	1.26477	0.26075	0.999839
WBGene00010340	0.253731	1.91912	1.26472	0.26076	0.999839
WBGene00018423	-0.140709	5.71858	1.26345	0.260998	0.999839
WBGene00018330	0.154079	4.15659	1.26315	0.261056	0.999839
WBGene00021520	-0.548941	-0.103422	1.26311	0.261063	0.999839
WBGene00013906	0.243874	2.92692	1.26257	0.261166	0.999839
WBGene00007725	-0.427198	1.46579	1.26242	0.261193	0.999839
WBGene00010868	0.217876	2.04832	1.26111	0.261441	0.999839
WBGene00008706	0.290646	1.01353	1.26072	0.261515	0.999839
WBGene00013867	-0.120025	7.64339	1.26053	0.261551	0.999839
WBGene00000511	-0.263478	1.24714	1.26036	0.261583	0.999839
WBGene00006982	0.313729	0.620868	1.25782	0.262064	0.999839
WBGene00001412	0.102436	7.19221	1.25732	0.262158	0.999839
WBGene00012908	0.14595	5.01864	1.2556	0.262485	0.999839
WBGene00016703	-0.386824	0.286496	1.25498	0.262604	0.999839
WBGene00020798	0.128054	6.07143	1.25439	0.262716	0.999839
WBGene00013699	-0.68213	1.08325	1.25425	0.262742	0.999839
WBGene00001495	-0.491563	0.618052	1.25385	0.262819	0.999839
WBGene00006869	0.277352	1.00781	1.2531	0.262961	0.999839
WBGene00013998	0.111849	6.47725	1.25241	0.263093	0.999839
WBGene00000072	0.299346	1.55694	1.2515	0.263266	0.999839
WBGene00012812	0.261258	2.36221	1.2488	0.263783	0.999839
WBGene00015172	0.283755	1.71681	1.24855	0.263829	0.999839
WBGene00019743	-0.283774	0.992862	1.24823	0.263892	0.999839
WBGene00014205	-0.133622	5.28998	1.24802	0.263931	0.999839
WBGene00008310	-0.57061	0.0784346	1.2468	0.264164	0.999839
WBGene00009518	0.304381	1.17241	1.24584	0.264348	0.999839
WBGene00007435	0.131647	5.74071	1.24558	0.264398	0.999839
WBGene00020106	0.391455	0.177926	1.24364	0.264771	0.999839
WBGene00018562	-0.393662	1.27694	1.24361	0.264777	0.999839
WBGene00001113	-0.321461	1.01448	1.24257	0.264976	0.999839
WBGene00015955	-0.187666	5.15804	1.24205	0.265076	0.999839
WBGene00008100	-0.207087	2.64201	1.2417	0.265144	0.999839
WBGene00000565	0.154661	4.83885	1.24149	0.265183	0.999839
WBGene00017737	-0.382481	0.0958293	1.24131	0.265218	0.999839
WBGene00013242	-0.223304	2.22134	1.24074	0.265329	0.999839
WBGene00022067	-0.138636	4.95709	1.24071	0.265334	0.999839
WBGene00017811	-0.130532	6.04595	1.23984	0.265501	0.999839
WBGene00011342	-0.187488	3.86816	1.23959	0.26555	0.999839
WBGene00016210	0.228212	2.86179	1.23883	0.265696	0.999839
WBGene00008514	0.126325	5.953	1.23826	0.265807	0.999839
WBGene00004814	-0.711325	2.20233	1.23736	0.26598	0.999839
WBGene00020491	-0.325046	1.35271	1.23714	0.266023	0.999839
WBGene00006452	0.185408	4.40731	1.2368	0.266089	0.999839
WBGene00004096	-0.296308	2.71498	1.23661	0.266125	0.999839
WBGene00013379	-0.136065	4.72264	1.23518	0.266403	0.999839
WBGene00002127	0.201237	2.31732	1.23515	0.266407	0.999839
WBGene00006387	0.149294	4.44437	1.23508	0.266421	0.999839
WBGene00011609	-0.36705	0.180105	1.23267	0.266889	0.999839
WBGene00008930	-0.215516	3.37789	1.23149	0.267118	0.999839
WBGene00018217	0.295542	1.48201	1.23053	0.267304	0.999839
WBGene00004090	-0.102758	6.18043	1.23028	0.267353	0.999839
WBGene00013719	0.10349	6.61571	1.22979	0.267449	0.999839
WBGene00045291	-0.1912	2.91295	1.22865	0.26767	0.999839
WBGene00018958	-0.262516	1.79806	1.22827	0.267744	0.999839
WBGene00004860	-0.182838	2.82879	1.22801	0.267795	0.999839
WBGene00016152	-0.375695	0.0304008	1.22675	0.26804	0.999839
WBGene00015327	-0.128305	5.9397	1.22602	0.268183	0.999839
WBGene00044725	-0.4752	-0.0901561	1.226	0.268187	0.999839
WBGene00014001	-0.17059	5.06109	1.22574	0.268237	0.999839
WBGene00016638	0.140003	9.09545	1.22415	0.268548	0.999839
WBGene00015938	-0.104194	6.87134	1.22373	0.268629	0.999839
WBGene00017269	-0.116774	6.84392	1.22365	0.268646	0.999839
WBGene00011095	0.322074	1.0037	1.22315	0.268744	0.999839
WBGene00013025	0.135103	8.68673	1.22229	0.268913	0.999839
WBGene00011040	-0.117496	5.53236	1.22205	0.268959	0.999839
WBGene00013188	0.194286	2.61076	1.22108	0.26915	0.999839
WBGene00016135	-0.340084	0.640868	1.22033	0.269296	0.999839
WBGene00016793	-0.111756	6.00918	1.22016	0.26933	0.999839
WBGene00017901	-0.38772	0.103609	1.21992	0.269376	0.999839
WBGene00302988	-0.233598	1.67122	1.21886	0.269584	0.999839
WBGene00044690	-0.243096	3.1379	1.21749	0.269854	0.999839
WBGene00008042	-0.485459	1.05624	1.21747	0.269857	0.999839
WBGene00004440	0.123134	9.73508	1.2161	0.270128	0.999839
WBGene00012995	0.161582	5.28325	1.21463	0.270416	0.999839
WBGene00020029	-0.197638	3.2538	1.21451	0.270441	0.999839
WBGene00019672	0.245174	3.37463	1.21443	0.270456	0.999839
WBGene00018857	0.182134	3.8825	1.21406	0.27053	0.999839
WBGene00022224	-0.575245	0.00141085	1.21316	0.270707	0.999839
WBGene00017702	-0.244623	2.27242	1.21284	0.27077	0.999839
WBGene00006697	0.12429	5.82692	1.21235	0.270867	0.999839
WBGene00003519	0.229596	2.00496	1.21206	0.270924	0.999839
WBGene00044318	-0.179746	4.77662	1.21153	0.271029	0.999839
WBGene00008331	-0.104519	7.09072	1.21145	0.271046	0.999839
WBGene00003694	-0.286548	1.43154	1.21008	0.271317	0.999839
WBGene00022348	0.114422	5.48387	1.20951	0.271428	0.999839
WBGene00008735	-0.225473	2.25199	1.20736	0.271856	0.999839
WBGene00044493	-0.144345	4.49074	1.20732	0.271864	0.999839
WBGene00000768	-0.501486	0.354572	1.20721	0.271886	0.999839
WBGene00016644	0.197333	3.84379	1.20665	0.271997	0.999839
WBGene00003772	-0.226325	2.11923	1.20602	0.272122	0.999839
WBGene00014206	0.400055	1.18998	1.20416	0.272493	0.999839
WBGene00020101	-0.135947	4.82478	1.20405	0.272513	0.999839
WBGene00018145	0.112036	6.90043	1.20384	0.272555	0.999839
WBGene00012700	0.145955	5.06464	1.20327	0.272669	0.999839
WBGene00003482	0.255193	3.31336	1.20196	0.27293	0.999839
WBGene00044156	-0.510683	0.057702	1.20161	0.273	0.999839
WBGene00001914	0.301682	1.20369	1.20133	0.273055	0.999839
WBGene00020195	0.270749	2.5599	1.20108	0.273106	0.999839
WBGene00022618	-0.108769	6.86349	1.20063	0.273196	0.999839
WBGene00002268	0.126422	5.90778	1.1996	0.273402	0.999839
WBGene00021063	-0.11475	6.27822	1.19822	0.273678	0.999839
WBGene00021035	0.138959	8.87751	1.19736	0.273849	0.999839
WBGene00000802	0.108769	10.0893	1.1969	0.273942	0.999839
WBGene00018744	-0.414562	-0.0539337	1.19617	0.274088	0.999839
WBGene00008151	-0.116754	5.78786	1.19613	0.274097	0.999839
WBGene00002262	0.119095	5.69037	1.19398	0.274529	0.999839
WBGene00013263	0.269225	1.73183	1.19383	0.274558	0.999839
WBGene00006528	0.115251	9.83206	1.19347	0.27463	0.999839
WBGene00012644	-0.122177	5.74879	1.19203	0.27492	0.999839
WBGene00021657	0.200013	3.52114	1.19181	0.274964	0.999839
WBGene00003552	-0.365147	0.317249	1.19117	0.275093	0.999839
WBGene00006610	-0.292499	1.35574	1.19117	0.275094	0.999839
WBGene00009588	-0.199595	5.76037	1.18899	0.275532	0.999839
WBGene00007130	-0.21141	2.33332	1.18891	0.275549	0.999839
WBGene00012134	-0.18945	4.30072	1.18844	0.275644	0.999839
WBGene00044585	0.277788	0.794861	1.18781	0.275772	0.999839
WBGene00220118	-0.226149	2.00893	1.18761	0.275812	0.999839
WBGene00020823	-0.15171	5.77172	1.18711	0.275913	0.999839
WBGene00011388	-0.174134	3.84938	1.18628	0.276082	0.999839
WBGene00018014	-0.138859	5.31841	1.18519	0.276302	0.999839
WBGene00003568	-0.194323	3.24268	1.18478	0.276386	0.999839
WBGene00189958	-0.215583	3.44664	1.18403	0.276537	0.999839
WBGene00013633	0.321951	1.21043	1.18395	0.276553	0.999839
WBGene00000147	-0.134709	5.34132	1.18342	0.27666	0.999839
WBGene00014746	-0.163296	3.51662	1.18281	0.276785	0.999839
WBGene00020740	-0.369187	0.63277	1.18242	0.276865	0.999839
WBGene00022488	0.138782	5.23988	1.18167	0.277017	0.999839
WBGene00008566	-0.2234	3.22462	1.18149	0.277053	0.999839
WBGene00003214	0.101802	9.10751	1.18101	0.277151	0.999839
WBGene00014095	0.12994	9.83736	1.18036	0.277282	0.999839
WBGene00000453	0.385881	-0.0928147	1.17992	0.277373	0.999839
WBGene00017507	0.382895	0.086522	1.17925	0.277509	0.999839
WBGene00014256	-0.149503	5.11664	1.179	0.277559	0.999839
WBGene00004375	0.163746	4.28886	1.17891	0.277579	0.999839
WBGene00007528	-0.231511	2.50936	1.17874	0.277612	0.999839
WBGene00018392	-0.379091	0.12041	1.17871	0.27762	0.999839
WBGene00021725	-0.279912	1.15544	1.17808	0.277748	0.999839
WBGene00020339	0.297303	2.16468	1.17623	0.278124	0.999839
WBGene00018024	0.292834	2.41609	1.17584	0.278205	0.999839
WBGene00022864	-0.145447	5.18129	1.17578	0.278216	0.999839
WBGene00019227	-0.321931	1.09095	1.17521	0.278332	0.999839
WBGene00015569	-0.215691	2.47265	1.17437	0.278505	0.999839
WBGene00007650	-0.176378	3.9816	1.17385	0.278612	0.999839
[truncated: 8,308 more rows]

## Sheet: edgeR_CA1199_EtOHvsAuxin_2hr
GeneID	logFC	logCPM	LR	PValue	FDR		*CA1199 (sun-1p::tir1): germline expression of TIR1 transgene
WBGene00019890	0.469757	7.966	19.2039	1.17e-05	0.00469427
WBGene00007848	0.534389	6.28553	17.0485	3.64e-05	0.0119467
WBGene00021224	0.718531	6.56812	27.8978	1.28e-07	7.11e-05
WBGene00018910	0.718531	6.56812	27.8978	1.28e-07	7.11e-05
WBGene00017336	0.775148	5.10377	18.9345	1.35e-05	0.00494247
WBGene00015692	0.906036	3.13693	17.271	3.24e-05	0.0109056
WBGene00016174	0.947325	3.74824	20.0821	7.42e-06	0.00316217
WBGene00016004	1.00157	5.86954	18.2785	1.91e-05	0.00659547
WBGene00001752	1.01279	5.11414	33.3779	7.59e-09	4.85e-06
WBGene00019550	1.11048	2.14821	19.0792	1.25e-05	0.00471624
WBGene00015449	1.17155	5.16137	25.8957	3.6e-07	0.000177237
WBGene00007867	1.2648	3.23837	27.2817	1.76e-07	9.37e-05
WBGene00017658	1.28939	6.71741	19.0845	1.25e-05	0.00471624
WBGene00007455	1.37193	6.77523	52.7252	3.84e-13	4.09e-10
WBGene00017431	1.45603	5.58074	70.6887	4.18e-17	1.07e-13
WBGene00021412	1.54862	2.10195	47.9604	4.35e-12	3.97e-09
WBGene00003995	1.59187	5.22098	39.2133	3.8e-10	2.86e-07
WBGene00015044	1.64958	2.79967	16.9724	3.79e-05	0.0121241
WBGene00001753	1.65049	5.07718	44.1413	3.06e-11	2.6e-08
WBGene00019232	1.67194	3.81195	64.4983	9.66e-16	1.76e-12
WBGene00015788	1.7115	0.977033	19.4224	1.05e-05	0.0043217
WBGene00011800	1.71153	3.91213	18.5917	1.62e-05	0.00575144
WBGene00018643	1.75575	1.50487	32.1983	1.39e-08	8.48e-06
WBGene00016863	1.86685	0.612553	20.4437	6.14e-06	0.00270775
WBGene00000412	1.87053	0.832033	15.8022	7.03e-05	0.0219313
WBGene00007811	1.92863	5.55832	59.8855	1.01e-14	1.29e-11
WBGene00020587	1.95692	2.66322	61.2972	4.91e-15	6.97e-12
WBGene00013901	1.96799	5.10291	64.7677	8.43e-16	1.76e-12
WBGene00001769	2.07574	2.11391	23.1784	1.48e-06	0.000699256
WBGene00019089	2.28324	0.193382	22.4792	2.12e-06	0.000970144
WBGene00008829	2.29911	1.76452	35.7935	2.19e-09	1.56e-06
WBGene00001783	2.50137	2.01568	75.2993	4.05e-18	1.72e-14
WBGene00044514	2.50635	0.333742	42.7999	6.06e-11	4.85e-08
WBGene00015400	2.54874	6.4154	63.7005	1.45e-15	2.32e-12
WBGene00219274	2.643	1.14957	50.3949	1.26e-12	1.24e-09
WBGene00007362	2.86998	6.3098	72.7547	1.47e-17	4.69e-14
WBGene00019234	2.88581	2.68459	115.542	5.99e-27	7.66e-23
WBGene00019565	3.007	4.07809	34.8254	3.61e-09	2.43e-06
WBGene00019473	3.15872	3.95303	85.0483	2.91e-20	1.86e-16
WBGene00016786	4.20887	2.35782	57.1935	3.95e-14	4.59e-11
WBGene00015399	4.49727	-0.273673	25.9502	3.5e-07	0.000177237
WBGene00010123	0.892748	3.03655	13.9635	0.000186392	0.0567474
WBGene00008584	0.846468	4.43061	13.8797	0.000194895	0.0579563
WBGene00009450	0.457444	5.94015	13.448	0.000245264	0.071277
WBGene00007885	1.19166	3.42739	12.9577	0.000318613	0.0904769
WBGene00021339	-1.59492	-0.0299665	12.8984	0.000328863	0.0904769
WBGene00006890	0.935182	5.1272	12.8775	0.000332558	0.0904769
WBGene00000986	2.0213	1.91401	12.6668	0.000372197	0.0991517
WBGene00008538	-0.915082	1.5956	12.3284	0.000446108	0.116416
WBGene00001387	0.842776	2.43752	12.2236	0.000471893	0.120682
WBGene00020891	0.733849	3.6103	11.6277	0.000649778	0.162916
WBGene00018333	1.87172	0.920085	11.5715	0.000669704	0.164683
WBGene00019962	0.386192	5.64625	11.1988	0.000818518	0.197479
WBGene00010957	-0.603167	5.68398	10.8957	0.000963883	0.228244
WBGene00009902	0.567876	4.70755	10.7524	0.00104146	0.24213
WBGene00012788	1.29632	0.151238	10.7009	0.00107085	0.244518
WBGene00013906	0.778455	3.83991	10.5285	0.00117549	0.263703
WBGene00004409	0.295795	10.4836	10.4845	0.00120382	0.2654
WBGene00010204	0.287408	9.38188	10.4483	0.00122764	0.266065
WBGene00011286	-1.08242	0.4755	10.2572	0.00136153	0.290166
WBGene00007812	0.318097	6.70792	9.94196	0.00161554	0.338654
WBGene00003997	0.699811	5.11559	9.84473	0.00170319	0.35127
WBGene00235293	1.0934	0.369724	9.47732	0.00208027	0.42223
WBGene00017436	0.564684	3.77041	9.43756	0.00212586	0.424739
WBGene00004993	0.449407	5.36482	9.28459	0.00231089	0.454606
WBGene00021372	0.552936	3.50266	9.2353	0.00237394	0.456015
WBGene00017244	0.43954	6.89863	9.22343	0.00238938	0.456015
WBGene00017480	0.367362	6.28679	9.17158	0.00245802	0.462216
WBGene00011425	-0.707013	2.17833	9.10413	0.00255033	0.472625
WBGene00001754	0.548729	3.79383	9.05074	0.00262589	0.479675
WBGene00016995	0.34482	7.76306	8.93441	0.00279848	0.495835
WBGene00016361	1.39954	3.16842	8.93272	0.00280106	0.495835
WBGene00010238	0.517579	4.76217	8.91351	0.00283069	0.495835
WBGene00007810	0.721193	3.08435	8.8485	0.00293329	0.506865
WBGene00050904	-0.991878	1.15421	8.38512	0.00378306	0.644986
WBGene00001156	0.364235	6.04607	8.32355	0.00391343	0.658435
WBGene00017331	0.902974	0.742683	8.25935	0.00405427	0.672198
WBGene00007533	0.548557	4.33497	8.23882	0.00410037	0.672198
WBGene00050914	0.549669	4.41392	8.17867	0.00423859	0.673789
WBGene00019741	0.871218	1.60534	8.17732	0.00424173	0.673789
WBGene00011671	1.81032	-0.181734	8.16606	0.00426816	0.673789
WBGene00020386	-0.815992	2.0246	7.96958	0.00475699	0.7418
WBGene00017265	1.03132	0.57115	7.7618	0.00533628	0.819667
WBGene00001755	0.347874	6.21323	7.72442	0.0054479	0.819667
WBGene00019100	0.737502	3.98327	7.72417	0.00544863	0.819667
WBGene00017247	0.927486	0.999656	7.56867	0.00593917	0.883072
WBGene00019426	-0.714032	1.51989	7.47689	0.0062496	0.918547
WBGene00004345	-0.763697	1.58482	7.42829	0.00642062	0.93296
WBGene00014996	-1.08162	0.170314	7.40543	0.00650271	0.934272
WBGene00019215	0.680395	2.3927	7.32956	0.00678298	0.96371
WBGene00019742	0.694008	2.47087	7.20868	0.00725519	0.999719
WBGene00195017	0.985099	2.71119	7.15509	0.00747516	0.999719
WBGene00018760	0.628639	1.81287	7.11655	0.00763757	0.999719
WBGene00018725	-1.87275	0.344114	7.07554	0.00781434	0.999719
WBGene00019645	0.458095	5.31808	7.03194	0.00800686	0.999719
WBGene00021427	0.33284	7.80071	6.94305	0.00841457	0.999719
WBGene00010958	-1.64836	3.43048	6.90311	0.00860459	0.999719
WBGene00009049	0.499718	4.70312	6.85677	0.00883059	0.999719
WBGene00021533	0.527129	3.4561	6.79527	0.00913996	0.999719
WBGene00001993	0.275792	7.14319	6.77931	0.00922206	0.999719
WBGene00021610	0.90704	0.407854	6.7736	0.00925159	0.999719
WBGene00008493	0.98892	0.415846	6.76022	0.00932123	0.999719
WBGene00006404	0.456305	5.14514	6.66951	0.00980762	0.999719
WBGene00020261	1.22476	-0.32174	6.64807	0.00992633	0.999719
WBGene00007072	0.852222	3.51228	6.47433	0.0109444	0.999719
WBGene00002260	0.921126	0.359902	6.46303	0.0110141	0.999719
WBGene00011429	-0.605199	2.45817	6.35519	0.0117039	0.999719
WBGene00045168	1.0648	0.940982	6.33516	0.0118368	0.999719
WBGene00013654	0.470685	4.52876	6.25923	0.0123548	0.999719
WBGene00017719	0.245485	8.46726	6.11845	0.0133778	0.999719
WBGene00004480	0.218889	10.6907	6.09522	0.0135548	0.999719
WBGene00016644	-0.315745	5.65529	6.06213	0.0138111	0.999719
WBGene00010636	0.812563	0.252364	6.04524	0.0139438	0.999719
WBGene00001623	-0.670639	1.66309	6.03519	0.0140234	0.999719
WBGene00018647	0.634274	1.44481	6.00045	0.0143022	0.999719
WBGene00009165	0.499196	3.43397	5.95409	0.0146832	0.999719
WBGene00010928	1.03665	0.874987	5.94617	0.0147493	0.999719
WBGene00014663	0.950606	0.124922	5.93929	0.014807	0.999719
WBGene00004410	0.302285	9.02215	5.9216	0.0149564	0.999719
WBGene00018332	0.720446	0.653249	5.8972	0.0151649	0.999719
WBGene00016339	-0.75643	0.484167	5.83873	0.0156771	0.999719
WBGene00007454	0.903191	-0.00501433	5.83448	0.015715	0.999719
WBGene00018846	0.26885	10.0575	5.83406	0.0157188	0.999719
WBGene00017092	1.02618	0.277267	5.82834	0.01577	0.999719
WBGene00012557	0.375471	5.90435	5.8145	0.0158946	0.999719
WBGene00001854	-0.604501	2.61038	5.79955	0.0160303	0.999719
WBGene00007097	-0.563153	4.2121	5.75589	0.0164335	0.999719
WBGene00013134	0.8529	0.385672	5.75108	0.0164786	0.999719
WBGene00019978	0.278948	7.00556	5.734	0.0166395	0.999719
WBGene00004442	0.205202	9.72787	5.70409	0.0169255	0.999719
WBGene00011868	-0.632553	1.73628	5.67486	0.0172098	0.999719
WBGene00000425	-0.553567	2.1292	5.63493	0.0176061	0.999719
WBGene00007792	-0.650152	1.30076	5.61475	0.01781	0.999719
WBGene00021548	0.38849	4.55857	5.61352	0.0178224	0.999719
WBGene00021066	0.817667	0.32596	5.61199	0.017838	0.999719
WBGene00022548	-0.683416	1.05916	5.58556	0.0181091	0.999719
WBGene00010961	-1.49984	6.05285	5.55674	0.0184097	0.999719
WBGene00004964	-0.693097	0.774239	5.54029	0.0185836	0.999719
WBGene00043097	0.344857	5.22382	5.53382	0.0186523	0.999719
WBGene00007117	-0.939806	0.132968	5.49733	0.0190455	0.999719
WBGene00015946	0.655159	0.68459	5.47995	0.0192358	0.999719
WBGene00007509	-0.365703	4.43003	5.4769	0.0192694	0.999719
WBGene00004920	0.349776	5.93947	5.47668	0.0192718	0.999719
WBGene00235256	-0.826375	1.4042	5.47554	0.0192844	0.999719
WBGene00013091	-0.755911	0.560748	5.43263	0.0197639	0.999719
WBGene00019929	-0.582548	1.2241	5.40747	0.0200507	0.999719
WBGene00008309	-0.918066	-0.0430362	5.40699	0.0200563	0.999719
WBGene00018229	0.515138	1.72709	5.39608	0.0201821	0.999719
WBGene00255426	0.621183	1.56054	5.38624	0.0202961	0.999719
WBGene00004485	0.23851	10.4183	5.36072	0.0205953	0.999719
WBGene00077773	0.981379	-0.138718	5.3413	0.0208259	0.999719
WBGene00004910	-0.465497	2.90065	5.31215	0.0211772	0.999719
WBGene00007549	0.371213	4.91841	5.3121	0.0211778	0.999719
WBGene00001912	0.545649	2.07464	5.30698	0.0212401	0.999719
WBGene00000673	0.370533	9.45494	5.29242	0.0214185	0.999719
WBGene00021286	0.211376	7.296	5.27451	0.0216399	0.999719
WBGene00008226	-1.20688	-0.183469	5.27386	0.021648	0.999719
WBGene00013009	-0.949244	0.108098	5.26149	0.0218023	0.999719
WBGene00004878	-0.688917	1.55075	5.25715	0.0218568	0.999719
WBGene00019268	-0.589179	1.80517	5.24829	0.0219683	0.999719
WBGene00004478	0.236253	10.9715	5.2471	0.0219834	0.999719
WBGene00022512	0.886973	0.200778	5.23949	0.0220797	0.999719
WBGene00001906	0.789639	0.456304	5.22665	0.0222433	0.999719
WBGene00006633	-0.885708	0.235013	5.22102	0.0223155	0.999719
WBGene00011517	1.13901	1.96772	5.20917	0.0224681	0.999719
WBGene00008988	1.16644	1.00741	5.20741	0.0224908	0.999719
WBGene00017413	0.526447	2.2999	5.18038	0.0228433	0.999719
WBGene00021839	0.340548	5.50469	5.14398	0.0233271	0.999719
WBGene00004949	-0.432116	2.71852	5.11968	0.023656	0.999719
WBGene00009119	0.198321	10.2733	5.08978	0.0240672	0.999719
WBGene00003572	0.36608	3.94935	5.02252	0.0250198	0.999719
WBGene00017390	0.596064	1.60476	4.99302	0.0254498	0.999719
WBGene00050915	-0.63814	1.48032	4.98661	0.0255442	0.999719
WBGene00004234	0.574183	2.39386	4.9816	0.0256182	0.999719
WBGene00001501	0.265137	7.99459	4.97185	0.0257631	0.999719
WBGene00010196	0.511665	4.04109	4.9386	0.0262633	0.999719
WBGene00011951	-0.590847	1.3799	4.89966	0.0268619	0.999719
WBGene00003682	0.633786	1.20075	4.89706	0.0269024	0.999719
WBGene00016360	0.351213	5.28359	4.89175	0.0269853	0.999719
WBGene00000453	-0.678908	1.05804	4.87107	0.0273105	0.999719
WBGene00009779	0.805897	0.151328	4.86637	0.0273851	0.999719
WBGene00017690	-0.551487	2.21044	4.86304	0.027438	0.999719
WBGene00001477	-1.22454	0.316815	4.77764	0.0288316	0.999719
WBGene00011801	0.901056	2.73299	4.75948	0.0291373	0.999719
WBGene00007449	0.31344	4.76406	4.75681	0.0291826	0.999719
WBGene00007458	0.302138	7.99526	4.75232	0.0292589	0.999719
WBGene00019643	0.689409	1.10838	4.74738	0.029343	0.999719
WBGene00004472	0.202596	10.9836	4.74105	0.0294511	0.999719
WBGene00011063	0.242493	8.61092	4.71332	0.0299299	0.999719
WBGene00018430	0.747749	0.645088	4.70988	0.0299897	0.999719
WBGene00195070	-0.785282	0.848608	4.70926	0.0300006	0.999719
WBGene00022813	0.397624	3.93526	4.70393	0.0300937	0.999719
WBGene00016974	-0.848041	0.428156	4.69957	0.0301701	0.999719
WBGene00020237	1.14455	0.721502	4.69539	0.0302437	0.999719
WBGene00016628	-0.800492	0.961009	4.6857	0.0304147	0.999719
WBGene00001506	-1.52292	-0.00523216	4.64718	0.0311045	0.999719
WBGene00019937	0.335028	4.72812	4.63919	0.0312498	0.999719
WBGene00020754	0.472028	1.68837	4.6379	0.0312732	0.999719
WBGene00009522	-0.777895	0.360206	4.62422	0.0315237	0.999719
WBGene00012222	0.669328	1.3263	4.61833	0.031632	0.999719
WBGene00004930	0.20774	7.465	4.61053	0.0317762	0.999719
WBGene00045458	0.768716	0.148596	4.60774	0.0318279	0.999719
WBGene00008581	-0.520049	1.91153	4.57305	0.0324787	0.999719
WBGene00017984	0.203561	8.43192	4.56128	0.0327026	0.999719
WBGene00004494	0.221471	10.7634	4.55825	0.0327605	0.999719
WBGene00013900	-1.1515	-0.301987	4.5353	0.0332026	0.999719
WBGene00020989	-0.517205	2.56277	4.52449	0.0334129	0.999719
WBGene00019904	-0.683282	1.18123	4.49815	0.0339316	0.999719
WBGene00019763	-0.794376	0.566856	4.4755	0.0343841	0.999719
WBGene00007515	0.85038	0.205219	4.46944	0.0345062	0.999719
WBGene00014206	0.528361	2.05581	4.44794	0.0349434	0.999719
WBGene00008803	0.58749	3.21162	4.44214	0.0350622	0.999719
WBGene00004434	0.230501	10.0924	4.42135	0.0354919	0.999719
WBGene00003731	-0.341156	3.82942	4.40666	0.0357989	0.999719
WBGene00019008	0.262313	5.19594	4.4004	0.0359304	0.999719
WBGene00000677	0.315196	9.35023	4.3905	0.0361397	0.999719
WBGene00001399	0.407563	6.80634	4.38549	0.0362461	0.999719
WBGene00017264	0.990078	-0.0691394	4.37914	0.0363813	0.999719
WBGene00008595	0.303916	4.9209	4.37374	0.0364968	0.999719
WBGene00012610	1.00287	0.744412	4.3681	0.0366177	0.999719
WBGene00021941	-0.823722	0.21582	4.3617	0.0367557	0.999719
WBGene00021441	0.328605	4.882	4.34839	0.037044	0.999719
WBGene00018523	-0.42712	3.81188	4.33825	0.0372653	0.999719
WBGene00009816	-0.675262	0.663085	4.33109	0.0374222	0.999719
WBGene00017364	-0.544388	2.9043	4.32817	0.0374865	0.999719
WBGene00013935	0.870267	0.221212	4.32431	0.0375717	0.999719
WBGene00013141	-0.702228	1.10277	4.31528	0.0377716	0.999719
WBGene00011501	0.269889	7.56563	4.31235	0.0378367	0.999719
WBGene00010320	-0.617561	0.762666	4.29967	0.0381197	0.999719
WBGene00044644	-1.13265	1.3849	4.25499	0.0391353	0.999719
WBGene00013845	-0.794617	1.55275	4.24091	0.0394609	0.999719
WBGene00016067	0.74943	0.282223	4.23935	0.0394972	0.999719
WBGene00003628	0.390789	3.58632	4.20419	0.0403242	0.999719
WBGene00000040	0.212267	8.44642	4.20308	0.0403507	0.999719
WBGene00001781	0.653117	0.875368	4.1637	0.0412992	0.999719
WBGene00004239	0.234532	8.43079	4.16168	0.0413483	0.999719
WBGene00008801	-0.49416	2.22493	4.15636	0.0414785	0.999719
WBGene00020707	-0.474406	1.78849	4.1507	0.0416174	0.999719
WBGene00044661	-0.781358	0.0658981	4.11261	0.0425647	0.999719
WBGene00021157	-0.527805	1.49326	4.11213	0.0425768	0.999719
WBGene00012858	-0.294189	4.66841	4.10831	0.0426731	0.999719
WBGene00013671	0.484674	2.74873	4.10632	0.0427233	0.999719
WBGene00004481	0.196206	10.3705	4.10612	0.0427284	0.999719
WBGene00014254	0.794804	0.371834	4.0933	0.0430534	0.999719
WBGene00009110	0.5471	1.72366	4.09184	0.0430908	0.999719
WBGene00011768	-0.386361	4.46171	4.0603	0.0439027	0.999719
WBGene00009444	0.278861	5.07585	4.05574	0.0440215	0.999719
WBGene00017756	0.532082	2.83567	4.05381	0.0440717	0.999719
WBGene00009239	-0.561678	1.22902	4.05013	0.044168	0.999719
WBGene00235106	-0.634925	1.28533	4.04742	0.0442389	0.999719
WBGene00004421	0.193776	11.279	4.03996	0.0444348	0.999719
WBGene00020588	0.212547	8.25101	4.03976	0.0444403	0.999719
WBGene00003906	0.582012	1.05516	4.03867	0.0444687	0.999719
WBGene00022810	-0.84152	-0.0611743	4.03659	0.0445237	0.999719
WBGene00015046	1.63776	1.74411	4.01176	0.0451839	0.999719
WBGene00019653	-0.66632	1.6408	4.01173	0.0451847	0.999719
WBGene00020359	-0.46835	1.80371	4.00719	0.0453065	0.999719
WBGene00004435	0.218408	10.7441	3.97729	0.0461177	0.999719
WBGene00021605	-0.392785	3.06468	3.96783	0.0463776	0.999719
WBGene00023069	0.934221	6.05044	3.96279	0.0465166	0.999719
WBGene00022046	0.262627	8.14967	3.94385	0.0470431	0.999719
WBGene00017466	-0.729969	0.887309	3.94147	0.0471095	0.999719
WBGene00016766	0.786619	0.044819	3.93753	0.0472199	0.999719
WBGene00077764	-0.404307	4.26224	3.93407	0.0473173	0.999719
WBGene00020363	-0.762649	0.373235	3.93394	0.0473208	0.999719
WBGene00008167	0.338763	4.41174	3.92575	0.0475519	0.999719
WBGene00012912	-0.505997	1.78802	3.91958	0.0477268	0.999719
WBGene00001919	0.457037	1.64783	3.91256	0.0479266	0.999719
WBGene00195016	0.817753	2.77784	3.9117	0.047951	0.999719
WBGene00022261	0.665911	0.590096	3.90683	0.0480902	0.999719
WBGene00008105	-1.03107	0.171734	3.89759	0.0483555	0.999719
WBGene00003104	-1.17004	-0.0828771	3.87969	0.0488737	0.999719
WBGene00001749	0.197315	7.21777	3.87596	0.0489823	0.999719
WBGene00010470	0.403034	4.09768	3.87266	0.0490787	0.999719
WBGene00006351	0.220971	7.4722	3.86722	0.049238	0.999719
WBGene00003434	0.285883	5.3379	3.86565	0.049284	0.999719
WBGene00019794	0.788184	0.0595607	3.86276	0.0493689	0.999719
WBGene00023068	0.230378	10.2626	3.86224	0.0493843	0.999719
WBGene00007021	0.398245	2.4476	3.86216	0.0493867	0.999719
WBGene00044079	-0.384292	3.56091	3.85602	0.0495678	0.999719
WBGene00003470	0.266594	6.5904	3.85379	0.0496339	0.999719
WBGene00022307	0.345083	4.36131	3.85132	0.049707	0.999719
WBGene00015912	0.276029	4.74504	3.8427	0.049963	0.999719
WBGene00019743	0.523343	2.38293	3.84083	0.0500188	0.999719
WBGene00019240	0.208739	6.10831	3.83051	0.0503278	0.999719
WBGene00016281	-0.509286	2.71582	3.82289	0.050557	0.999719
WBGene00011215	0.652932	0.687944	3.80185	0.0511959	0.999719
WBGene00012602	0.257864	5.13544	3.8004	0.0512404	0.999719
WBGene00008032	0.348671	5.26183	3.80004	0.0512514	0.999719
WBGene00000111	0.40199	3.79028	3.7972	0.0513384	0.999719
WBGene00271817	-0.747266	1.26811	3.78257	0.051789	0.999719
WBGene00018488	0.265813	8.35001	3.775	0.0520238	0.999719
WBGene00021768	0.278967	6.28403	3.75514	0.0526453	0.999719
WBGene00019718	0.766185	0.0285424	3.75257	0.0527265	0.999719
WBGene00015010	0.412137	2.69719	3.74899	0.0528396	0.999719
WBGene00194665	0.581579	1.26292	3.7416	0.0530737	0.999719
WBGene00010966	-1.26433	5.4946	3.73733	0.0532093	0.999719
WBGene00000485	-0.703256	1.22646	3.73641	0.0532388	0.999719
WBGene00017703	0.369382	3.811	3.73384	0.0533208	0.999719
WBGene00004700	0.195473	8.55926	3.72966	0.0534544	0.999719
WBGene00013489	0.271887	9.48145	3.7291	0.0534722	0.999719
WBGene00022541	-0.811227	0.098665	3.72605	0.0535698	0.999719
WBGene00008953	-0.441406	2.89649	3.71231	0.0540126	0.999719
WBGene00003566	-0.270246	4.92482	3.71218	0.0540168	0.999719
WBGene00018566	0.967684	1.44867	3.68941	0.054759	0.999719
WBGene00010759	0.375688	4.56895	3.67565	0.0552127	0.999719
WBGene00010896	0.169307	9.12048	3.67108	0.0553642	0.999719
WBGene00017982	0.259046	6.86322	3.66578	0.0555406	0.999719
WBGene00015683	0.50473	4.86316	3.66329	0.0556238	0.999719
WBGene00007026	0.361579	3.64617	3.6564	0.0558543	0.999719
WBGene00011224	0.434424	2.69638	3.64028	0.0563976	0.999719
WBGene00012005	-0.526272	2.16675	3.63909	0.0564378	0.999719
WBGene00009938	-0.378935	3.27674	3.61694	0.057194	0.999719
WBGene00009704	-0.843673	-0.245313	3.61688	0.057196	0.999719
WBGene00001088	0.190568	6.58708	3.61217	0.0573582	0.999719
WBGene00021046	0.563811	1.36531	3.60319	0.0576689	0.999719
WBGene00008356	0.429479	2.80574	3.60315	0.0576703	0.999719
WBGene00021995	-0.814443	0.226969	3.59362	0.0580017	0.999719
WBGene00021898	-0.597864	1.65743	3.5869	0.0582366	0.999719
WBGene00003725	0.36352	2.38848	3.58247	0.0583924	0.999719
WBGene00044034	0.841528	-0.00332956	3.56435	0.059033	0.999719
WBGene00011213	0.529764	1.4761	3.56138	0.0591384	0.999719
WBGene00016403	0.640118	1.91571	3.55439	0.0593882	0.999719
WBGene00015180	0.490842	1.98671	3.55174	0.059483	0.999719
WBGene00012704	-0.429012	2.37681	3.54578	0.0596971	0.999719
WBGene00004567	1.0803	8.56153	3.52511	0.0604458	0.999719
WBGene00010221	-0.314298	5.00711	3.52103	0.0605947	0.999719
WBGene00013509	0.545298	1.38492	3.50939	0.061022	0.999719
WBGene00017510	0.871235	-0.270932	3.50714	0.061105	0.999719
WBGene00010994	-0.581841	0.737562	3.49217	0.0616597	0.999719
WBGene00012593	0.525251	1.92133	3.4566	0.0629998	0.999719
WBGene00003549	-0.459199	1.86658	3.44744	0.06335	0.999719
WBGene00001053	-0.575193	0.969835	3.43775	0.0637226	0.999719
WBGene00017978	0.331949	3.75316	3.43641	0.063774	0.999719
WBGene00004056	-0.506745	2.04157	3.43507	0.063826	0.999719
WBGene00015229	-0.875339	-0.265103	3.43414	0.063862	0.999719
WBGene00019698	-0.277757	5.02922	3.42857	0.0640777	0.999719
WBGene00017306	0.666184	0.243287	3.42248	0.0643142	0.999719
WBGene00044554	0.703366	1.96165	3.42195	0.0643352	0.999719
WBGene00008985	0.599433	0.651043	3.42147	0.0643537	0.999719
WBGene00044268	0.704425	0.457184	3.4123	0.064712	0.999719
WBGene00018528	-0.417204	2.56997	3.40987	0.0648076	0.999719
WBGene00017501	0.809374	3.11339	3.40198	0.0651182	0.999719
WBGene00014134	0.572494	1.11703	3.40096	0.0651587	0.999719
WBGene00015577	0.25948	6.1133	3.40002	0.0651958	0.999719
WBGene00018403	0.448456	3.17767	3.39821	0.0652673	0.999719
WBGene00006862	-0.326718	3.95975	3.39751	0.0652949	0.999719
WBGene00010545	-0.480222	3.86811	3.39558	0.0653713	0.999719
WBGene00018174	0.340497	5.46115	3.39383	0.0654408	0.999719
WBGene00003432	0.254183	6.83754	3.39248	0.0654944	0.999719
WBGene00004488	0.161757	10.1541	3.39206	0.065511	0.999719
WBGene00015769	-0.405427	3.27533	3.38764	0.0656871	0.999719
WBGene00003466	0.24478	6.24565	3.37817	0.0660656	0.999719
WBGene00012381	-0.738586	0.571441	3.37709	0.0661087	0.999719
WBGene00014013	-0.193695	6.65533	3.37684	0.0661188	0.999719
WBGene00008656	-0.6864	0.713463	3.37548	0.0661733	0.999719
WBGene00020135	-0.471158	2.32451	3.3745	0.0662127	0.999719
WBGene00003850	-0.839323	-0.202019	3.37416	0.0662264	0.999719
WBGene00021348	0.23768	6.12746	3.36551	0.0665748	0.999719
WBGene00006038	0.272622	5.30849	3.35483	0.0670081	0.999719
WBGene00003765	0.25758	5.06063	3.35466	0.067015	0.999719
WBGene00001761	0.334966	5.11673	3.35146	0.0671453	0.999719
WBGene00001423	0.194191	10.1092	3.34268	0.0675044	0.999719
WBGene00017297	0.657745	0.401008	3.33651	0.0677583	0.999719
WBGene00014138	0.279917	5.37591	3.33392	0.067865	0.999719
WBGene00018562	-0.526965	1.95117	3.3259	0.0681968	0.999719
WBGene00006310	-0.462535	1.96195	3.32216	0.068352	0.999719
WBGene00003064	0.219399	5.7747	3.32088	0.0684053	0.999719
WBGene00004156	4.19639	1.87882	3.31836	0.0685101	0.999719
WBGene00020911	-0.375944	2.98283	3.31749	0.0685463	0.999719
WBGene00021456	-0.272348	4.7931	3.30944	0.0688828	0.999719
WBGene00022719	-0.218648	5.73591	3.30763	0.068959	0.999719
WBGene00005652	-0.674832	0.0973209	3.30728	0.0689736	0.999719
WBGene00017445	-0.512968	1.18942	3.30582	0.069035	0.999719
WBGene00021799	-0.699856	0.253074	3.30108	0.0692345	0.999719
WBGene00003079	0.294121	4.70264	3.30068	0.0692514	0.999719
WBGene00022194	0.286822	4.44395	3.29682	0.0694141	0.999719
WBGene00000209	0.1881	7.23604	3.29523	0.0694812	0.999719
WBGene00043302	-0.479149	3.1774	3.29394	0.0695361	0.999719
WBGene00003879	2.76524	0.869217	3.29391	0.0695371	0.999719
WBGene00008451	0.36631	2.37974	3.29242	0.0696004	0.999719
WBGene00017332	0.832646	0.818974	3.29227	0.0696067	0.999719
WBGene00006040	0.267817	5.35292	3.29073	0.0696719	0.999719
WBGene00003955	0.206691	7.91906	3.28839	0.0697714	0.999719
WBGene00015905	0.760955	0.643399	3.28384	0.069965	0.999719
WBGene00010790	-0.479852	5.00855	3.28213	0.0700381	0.999719
WBGene00001674	-0.362931	2.79325	3.28137	0.0700703	0.999719
WBGene00001429	-0.861677	0.452803	3.27538	0.0703265	0.999719
WBGene00012550	0.184137	6.76237	3.27528	0.0703309	0.999719
WBGene00010970	-0.638319	0.665376	3.27043	0.0705393	0.999719
WBGene00001622	-0.405313	2.65171	3.26691	0.0706905	0.999719
WBGene00010963	-0.220644	8.2865	3.25799	0.071076	0.999719
WBGene00004446	0.197734	10.4461	3.25718	0.0711114	0.999719
WBGene00004916	0.180573	7.25714	3.25055	0.0713995	0.999719
WBGene00018931	0.604957	0.672701	3.25024	0.0714132	0.999719
WBGene00021731	-0.571735	1.97993	3.24795	0.0715129	0.999719
WBGene00011486	-0.670296	1.43501	3.23998	0.0718617	0.999719
WBGene00045238	0.76003	0.120805	3.23924	0.071894	0.999719
WBGene00002178	0.51359	0.95384	3.2312	0.0722476	0.999719
WBGene00011280	-0.270805	4.36194	3.22733	0.0724189	0.999719
WBGene00044500	-0.565556	0.530488	3.22563	0.0724939	0.999719
WBGene00004780	-0.709158	0.278234	3.22226	0.0726432	0.999719
WBGene00021786	0.61482	0.306172	3.20704	0.0733222	0.999719
WBGene00013209	0.216427	6.05011	3.201	0.0735931	0.999719
WBGene00009122	0.181538	10.0938	3.19742	0.0737544	0.999719
WBGene00018070	0.385302	2.45617	3.19689	0.0737785	0.999719
WBGene00008218	0.186671	9.5566	3.18992	0.0740938	0.999719
WBGene00017712	0.289114	4.12798	3.18503	0.0743154	0.999719
WBGene00004829	-0.309933	3.89161	3.18222	0.0744433	0.999719
WBGene00001454	-0.319542	2.78221	3.18188	0.0744591	0.999719
WBGene00009927	-0.729534	0.492675	3.17753	0.0746575	0.999719
WBGene00009621	0.430093	7.47314	3.17407	0.0748158	0.999719
WBGene00022402	0.257474	5.26702	3.17054	0.0749777	0.999719
WBGene00018337	0.337376	3.92551	3.1701	0.0749978	0.999719
WBGene00013284	0.412513	6.41314	3.16886	0.0750549	0.999719
WBGene00011899	-0.704421	0.011106	3.1686	0.0750666	0.999719
WBGene00006050	0.293474	7.2445	3.16696	0.075142	0.999719
WBGene00008076	-0.4064	2.63563	3.1664	0.0751679	0.999719
WBGene00022783	0.249289	5.4582	3.16156	0.0753911	0.999719
WBGene00010234	0.311083	3.67881	3.15977	0.0754739	0.999719
WBGene00007948	-0.598108	1.25392	3.15354	0.0757626	0.999719
WBGene00004489	0.164354	10.1497	3.15278	0.0757977	0.999719
WBGene00010773	-0.759046	-0.166363	3.15206	0.0758313	0.999719
WBGene00021335	0.329246	4.77496	3.15186	0.0758407	0.999719
WBGene00010175	-0.748526	0.154488	3.15121	0.0758707	0.999719
WBGene00021902	-0.254997	4.60048	3.14874	0.0759856	0.999719
WBGene00016493	0.174993	9.75627	3.14856	0.0759939	0.999719
WBGene00003648	-0.570845	1.53292	3.14561	0.0761317	0.999719
WBGene00022257	0.214118	8.19827	3.13903	0.0764393	0.999719
WBGene00011981	0.555305	1.19971	3.13663	0.0765519	0.999719
WBGene00001253	-0.740902	-0.118834	3.12763	0.0769755	0.999719
WBGene00006393	0.325484	3.11954	3.12629	0.0770389	0.999719
WBGene00009069	0.37391	5.48189	3.12419	0.0771381	0.999719
WBGene00045390	-0.728765	0.256176	3.12324	0.0771831	0.999719
WBGene00185048	0.346756	3.5712	3.11324	0.0776585	0.999719
WBGene00004431	0.154297	11.1984	3.10719	0.0779473	0.999719
WBGene00003924	0.166219	8.21273	3.10385	0.0781073	0.999719
WBGene00008978	-0.724939	0.664976	3.09689	0.078442	0.999719
WBGene00019357	0.236617	5.68995	3.09659	0.0784567	0.999719
WBGene00021386	-0.415276	1.95783	3.09366	0.0785978	0.999719
WBGene00001449	-0.356216	3.16245	3.08831	0.0788565	0.999719
WBGene00023493	0.471825	1.53158	3.08827	0.0788587	0.999719
WBGene00019114	-0.743164	-0.109369	3.08403	0.0790646	0.999719
WBGene00015709	0.624915	4.46442	3.0778	0.0793677	0.999719
WBGene00000950	-0.521988	0.822189	3.07425	0.0795413	0.999719
WBGene00013393	0.290483	7.42326	3.07128	0.0796866	0.999719
WBGene00001758	0.376211	4.36869	3.06707	0.0798933	0.999719
WBGene00007234	0.243357	5.06643	3.06447	0.0800213	0.999719
WBGene00011252	0.311218	2.99665	3.05573	0.0804528	0.999719
WBGene00003423	-0.296441	5.1896	3.05318	0.0805792	0.999719
WBGene00008900	-0.552072	3.30998	3.05263	0.0806064	0.999719
WBGene00021137	-0.672586	0.4048	3.04609	0.0809317	0.999719
WBGene00022093	-0.6362	0.657325	3.04084	0.0811937	0.999719
WBGene00004486	0.176298	9.92394	3.03822	0.0813249	0.999719
WBGene00011812	-0.54907	1.51841	3.03541	0.0814662	0.999719
WBGene00008357	0.521295	1.13937	3.03397	0.0815383	0.999719
WBGene00006886	0.766822	0.0823201	3.03151	0.0816622	0.999719
WBGene00002120	-0.501275	1.85761	3.03108	0.0816834	0.999719
WBGene00011462	-0.544652	4.67763	3.02972	0.081752	0.999719
WBGene00009964	1.06185	1.13443	3.02849	0.0818141	0.999719
WBGene00021968	-0.361663	1.9482	3.02659	0.08191	0.999719
WBGene00012547	0.359671	2.43642	3.01778	0.0823559	0.999719
WBGene00022910	-0.305091	2.98223	3.01603	0.0824449	0.999719
WBGene00002270	-0.714586	0.060155	3.01314	0.082592	0.999719
WBGene00010192	-0.485377	1.86251	3.00953	0.0827763	0.999719
WBGene00001365	-0.284353	4.46536	3.00798	0.0828554	0.999719
WBGene00016523	-0.284982	4.90625	3.00483	0.0830167	0.999719
WBGene00044341	0.300184	3.75544	2.99157	0.0836991	0.999719
WBGene00015693	-0.42854	3.558	2.98975	0.0837932	0.999719
WBGene00011379	-0.542521	1.30246	2.98904	0.0838298	0.999719
WBGene00001707	0.586892	0.638581	2.98819	0.0838739	0.999719
WBGene00014008	-0.881029	-0.189433	2.98682	0.0839446	0.999719
WBGene00017084	0.210883	5.32573	2.98471	0.0840543	0.999719
WBGene00045138	0.47812	0.826232	2.98431	0.0840751	0.999719
WBGene00004813	0.364468	3.09502	2.97865	0.0843694	0.999719
WBGene00009008	-0.282772	4.81346	2.97623	0.0844957	0.999719
WBGene00020778	0.51922	1.97727	2.97245	0.0846937	0.999719
WBGene00011774	0.412815	1.91374	2.9654	0.0850636	0.999719
WBGene00009935	-0.75287	0.223588	2.96369	0.0851534	0.999719
WBGene00012622	-0.729992	0.0825367	2.96203	0.0852411	0.999719
WBGene00011156	0.189724	9.36133	2.96045	0.0853241	0.999719
WBGene00021123	0.362319	2.51627	2.95925	0.0853874	0.999719
WBGene00004499	0.150819	10.3212	2.95825	0.0854404	0.999719
WBGene00016712	0.448413	1.16031	2.95482	0.0856221	0.999719
WBGene00009781	-0.335169	2.59096	2.94099	0.0863576	0.999719
WBGene00011520	0.699791	0.181925	2.93898	0.0864653	0.999719
WBGene00007591	-0.23241	4.84972	2.93762	0.086538	0.999719
WBGene00011185	-0.502475	1.77561	2.93229	0.0868243	0.999719
WBGene00011803	0.225873	6.36957	2.92946	0.0869765	0.999719
WBGene00018252	0.655243	1.24525	2.92685	0.0871173	0.999719
WBGene00008379	0.260149	4.48871	2.92613	0.0871563	0.999719
WBGene00009047	0.733889	2.78713	2.92583	0.0871726	0.999719
WBGene00003752	-0.422214	2.78271	2.92319	0.0873151	0.999719
WBGene00019537	0.205189	8.81577	2.91951	0.0875145	0.999719
WBGene00009002	0.199214	5.67366	2.9164	0.0876835	0.999719
WBGene00045365	-0.499059	1.33873	2.91608	0.0877004	0.999719
WBGene00011278	0.639968	0.881231	2.91349	0.0878418	0.999719
WBGene00021486	0.177059	8.74053	2.90784	0.08815	0.999719
WBGene00015111	0.496234	0.942648	2.90199	0.0884702	0.999719
WBGene00044149	0.751753	0.00405803	2.90038	0.0885589	0.999719
WBGene00005022	0.182632	7.50103	2.89837	0.0886693	0.999719
WBGene00012604	0.599283	1.46857	2.89128	0.0890602	0.999719
WBGene00017334	0.703714	0.237847	2.89047	0.089105	0.999719
WBGene00008566	-0.330411	3.52965	2.88362	0.0894848	0.999719
WBGene00010879	0.216433	5.20295	2.8819	0.0895803	0.999719
WBGene00007324	0.389552	1.84841	2.88011	0.0896798	0.999719
WBGene00020909	0.212389	5.60557	2.8759	0.0899147	0.999719
WBGene00009375	-0.480633	1.54161	2.87513	0.0899576	0.999719
WBGene00019595	0.246157	4.92658	2.87496	0.0899671	0.999719
WBGene00001929	0.390609	1.63032	2.87245	0.0901076	0.999719
WBGene00004816	0.528814	0.839557	2.86758	0.0903804	0.999719
WBGene00003865	0.182514	8.60896	2.86604	0.0904674	0.999719
WBGene00019444	-0.70026	1.17283	2.86191	0.0906999	0.999719
WBGene00001466	-0.528865	0.61517	2.85766	0.0909397	0.999719
WBGene00022130	0.384536	1.82153	2.85517	0.0910805	0.999719
WBGene00006574	0.200627	6.16921	2.84937	0.0914099	0.999719
WBGene00003689	-0.596607	2.26311	2.84425	0.0917015	0.999719
WBGene00017201	0.296622	4.73809	2.84192	0.0918346	0.999719
WBGene00009400	0.585583	0.272599	2.84174	0.0918446	0.999719
WBGene00000963	-0.336692	3.7642	2.84086	0.0918949	0.999719
WBGene00014031	-0.372565	2.4763	2.8399	0.0919498	0.999719
WBGene00002249	0.15612	7.44531	2.83955	0.0919697	0.999719
WBGene00012020	0.188214	7.58985	2.8389	0.0920073	0.999719
WBGene00001775	0.218368	5.59638	2.83438	0.0922663	0.999719
WBGene00004963	0.517846	1.01545	2.83366	0.0923076	0.999719
WBGene00009639	0.446693	1.54664	2.83339	0.0923235	0.999719
WBGene00001772	0.637975	0.985479	2.83265	0.0923658	0.999719
WBGene00015565	0.181379	7.58134	2.82733	0.0926721	0.999719
WBGene00023159	-0.271209	5.67871	2.82324	0.0929085	0.999719
WBGene00000251	-1.29611	0.743504	2.82144	0.093013	0.999719
WBGene00019576	0.530207	0.965952	2.81306	0.0934999	0.999719
WBGene00000781	0.292716	7.69269	2.81191	0.0935669	0.999719
WBGene00004455	0.602498	0.557069	2.81003	0.0936764	0.999719
WBGene00007963	0.371749	3.22974	2.80941	0.093713	0.999719
WBGene00003747	-0.532067	1.21727	2.8058	0.0939241	0.999719
WBGene00011730	0.160825	7.08978	2.8052	0.0939592	0.999719
WBGene00022861	-0.565457	2.96514	2.80379	0.0940417	0.999719
WBGene00021981	-0.60236	1.08753	2.80146	0.0941783	0.999719
WBGene00018702	-0.43003	2.95388	2.79879	0.0943354	0.999719
WBGene00017980	0.388277	2.30204	2.79851	0.0943522	0.999719
WBGene00019546	-0.442797	2.33699	2.79659	0.094465	0.999719
WBGene00015810	0.18036	7.7581	2.78422	0.0951968	0.999719
WBGene00009684	0.259632	4.76379	2.78164	0.0953502	0.999719
WBGene00196396	1.2092	0.493113	2.76525	0.0963315	0.999719
WBGene00010554	0.701136	-0.0341211	2.76503	0.0963448	0.999719
WBGene00001686	0.196358	7.79366	2.76444	0.0963805	0.999719
WBGene00284847	0.369367	2.14442	2.76208	0.0965229	0.999719
WBGene00017294	0.444165	1.93479	2.75686	0.0968382	0.999719
WBGene00022452	0.205871	6.2569	2.75325	0.0970572	0.999719
WBGene00016982	0.510213	1.19101	2.74838	0.097353	0.999719
WBGene00018196	0.376718	2.33599	2.7479	0.0973825	0.999719
WBGene00009361	0.401036	1.69673	2.74711	0.0974301	0.999719
WBGene00019300	-0.850635	1.94754	2.73948	0.0978966	0.999719
WBGene00010289	-0.379522	2.63195	2.73635	0.0980884	0.999719
WBGene00022100	-0.56357	1.3505	2.73389	0.0982399	0.999719
WBGene00022260	0.283338	4.56911	2.73164	0.0983783	0.999719
WBGene00195175	-0.372874	3.14086	2.72853	0.0985697	0.999719
WBGene00011964	-0.344036	3.01386	2.72258	0.0989378	0.999719
WBGene00021050	-0.247595	5.73823	2.72127	0.0990195	0.999719
WBGene00007898	-0.367981	3.19228	2.71979	0.0991108	0.999719
WBGene00010471	0.248938	5.13756	2.71944	0.0991326	0.999719
WBGene00009680	0.257482	5.28794	2.7119	0.0996023	0.999719
WBGene00004490	0.161093	9.37734	2.71026	0.0997048	0.999719
WBGene00003951	0.147656	7.89236	2.70926	0.0997674	0.999719
WBGene00206464	-0.808238	0.09847	2.70814	0.0998371	0.999719
WBGene00045461	-0.452445	1.97128	2.70575	0.0999873	0.999719
WBGene00003589	-0.272878	4.9212	2.70395	0.1001	0.999719
WBGene00235348	-0.567628	1.54046	2.70209	0.100217	0.999719
WBGene00010649	0.474594	1.1974	2.70148	0.100255	0.999719
WBGene00008042	-0.37856	2.71426	2.70069	0.100305	0.999719
WBGene00013690	0.205199	6.38158	2.68569	0.101254	0.999719
WBGene00000556	1.56862	0.359636	2.68443	0.101333	0.999719
WBGene00016522	-0.513336	1.02817	2.68332	0.101404	0.999719
WBGene00005092	0.586815	0.968332	2.68299	0.101425	0.999719
WBGene00010967	-0.173405	8.54393	2.67901	0.101679	0.999719
WBGene00304189	0.480468	0.854056	2.67744	0.101779	0.999719
WBGene00003745	-0.352001	2.42767	2.67671	0.101826	0.999719
WBGene00004918	0.218007	6.28838	2.67491	0.101941	0.999719
WBGene00013513	0.818323	0.138389	2.67297	0.102065	0.999719
WBGene00000804	0.213912	6.06304	2.67186	0.102137	0.999719
WBGene00008233	-0.353606	3.43313	2.67121	0.102178	0.999719
WBGene00020803	7.06701	0.29006	2.66596	0.102516	0.999719
WBGene00022330	-0.50438	0.912283	2.6654	0.102552	0.999719
WBGene00015050	-0.268124	4.45607	2.66413	0.102634	0.999719
WBGene00015288	-0.733606	-0.101025	2.66123	0.102821	0.999719
WBGene00011038	0.196441	7.54608	2.65962	0.102926	0.999719
WBGene00016951	-0.62875	0.537867	2.65829	0.103011	0.999719
WBGene00008665	0.276558	3.41642	2.65368	0.103311	0.999719
WBGene00004144	-0.357716	2.55983	2.64946	0.103585	0.999719
WBGene00011028	-0.78274	-0.183856	2.64657	0.103773	0.999719
WBGene00012903	0.168823	6.15509	2.64648	0.103779	0.999719
WBGene00003914	0.141825	8.96248	2.64336	0.103983	0.999719
WBGene00008951	-0.328167	3.22646	2.64229	0.104054	0.999719
WBGene00008494	0.545196	0.793793	2.64167	0.104094	0.999719
WBGene00013717	0.647791	0.155169	2.6412	0.104125	0.999719
WBGene00020760	-0.875727	2.40109	2.63663	0.104425	0.999719
WBGene00044680	0.439227	1.67564	2.63435	0.104575	0.999719
WBGene00235391	0.508862	0.877631	2.63313	0.104655	0.999719
WBGene00020468	-0.737802	-0.0598641	2.63043	0.104833	0.999719
WBGene00011660	-0.719341	0.516069	2.62932	0.104907	0.999719
WBGene00021853	0.263474	4.21854	2.62778	0.105008	0.999719
WBGene00012814	5.46283	-0.815067	2.6273	0.10504	0.999719
WBGene00003234	0.369884	2.64585	2.62544	0.105163	0.999719
WBGene00022173	-0.250168	4.15221	2.62443	0.10523	0.999719
WBGene00000298	0.220645	5.34727	2.61959	0.105552	0.999719
WBGene00003719	-0.589083	0.255099	2.61939	0.105565	0.999719
WBGene00003926	0.173856	7.97574	2.61779	0.105672	0.999719
WBGene00009035	0.174619	9.20566	2.61536	0.105833	0.999719
WBGene00001768	0.369888	2.72835	2.61183	0.106069	0.999719
WBGene00016506	-0.6801	0.816232	2.60986	0.106201	0.999719
WBGene00015148	-0.403206	2.02787	2.60853	0.10629	0.999719
WBGene00009713	0.301075	3.58353	2.60283	0.106673	0.999719
WBGene00017321	0.237238	4.86106	2.60015	0.106853	0.999719
WBGene00022736	-0.373477	2.33843	2.59872	0.10695	0.999719
WBGene00004702	0.159304	6.7527	2.59812	0.106991	0.999719
WBGene00002073	0.175811	8.96072	2.59616	0.107123	0.999719
WBGene00010514	-0.566793	0.706173	2.59395	0.107273	0.999719
WBGene00012825	-0.42585	1.65471	2.5901	0.107534	0.999719
WBGene00013175	-0.630179	0.235749	2.58803	0.107674	0.999719
WBGene00018952	-0.424219	2.2757	2.58759	0.107704	0.999719
WBGene00008709	-0.590864	0.482769	2.58637	0.107787	0.999719
WBGene00007138	-0.563965	0.564288	2.58452	0.107913	0.999719
WBGene00010620	-0.16133	6.88215	2.57936	0.108266	0.999719
WBGene00020609	-0.422474	1.59023	2.5788	0.108304	0.999719
WBGene00009738	-0.378502	1.78201	2.57512	0.108556	0.999719
WBGene00011676	-0.368532	3.49901	2.57437	0.108607	0.999719
WBGene00009149	-0.363859	2.76863	2.56956	0.108938	0.999719
WBGene00013007	0.684909	0.46753	2.56451	0.109287	0.999719
WBGene00016310	-0.482397	0.727673	2.5641	0.109315	0.999719
WBGene00007507	-0.30177	6.25932	2.56329	0.109371	0.999719
WBGene00044333	-0.513291	0.701964	2.55912	0.109659	0.999719
WBGene00010665	0.147551	8.5026	2.55768	0.10976	0.999719
WBGene00012198	0.256719	4.09962	2.55668	0.109829	0.999719
WBGene00004821	0.393401	1.94887	2.55495	0.109949	0.999719
WBGene00002242	-0.697533	0.32196	2.55462	0.109972	0.999719
WBGene00017813	-0.443465	1.69146	2.55394	0.11002	0.999719
WBGene00004986	0.254715	4.2476	2.54659	0.110533	0.999719
WBGene00017504	-0.519303	1.00692	2.54433	0.110691	0.999719
WBGene00008711	-0.622473	1.2392	2.54105	0.110921	0.999719
WBGene00009178	-0.617797	1.20407	2.53855	0.111096	0.999719
WBGene00000424	-0.257077	4.99	2.53748	0.111172	0.999719
WBGene00006051	0.200862	7.55622	2.53508	0.111341	0.999719
WBGene00016542	0.358838	3.70821	2.53507	0.111342	0.999719
WBGene00000732	-0.234355	9.96307	2.53488	0.111355	0.999719
WBGene00000473	0.169682	10.6045	2.53434	0.111393	0.999719
WBGene00020561	-0.619162	0.353499	2.53402	0.111416	0.999719
WBGene00003729	-0.340101	2.63173	2.53271	0.111509	0.999719
WBGene00006411	-0.437279	1.24348	2.53224	0.111542	0.999719
WBGene00006696	-0.490768	1.17846	2.53219	0.111545	0.999719
WBGene00007942	0.201675	5.10905	2.52288	0.112205	0.999719
WBGene00012094	0.186267	6.54592	2.5221	0.112261	0.999719
WBGene00017289	0.231624	4.91303	2.52202	0.112266	0.999719
WBGene00009160	-0.312896	2.62158	2.52028	0.112391	0.999719
WBGene00005602	-0.391411	1.3644	2.51928	0.112462	0.999719
WBGene00009589	0.647317	0.0791167	2.51892	0.112488	0.999719
WBGene00003449	0.228393	5.84838	2.5185	0.112517	0.999719
WBGene00011478	-0.327237	2.90164	2.51741	0.112595	0.999719
WBGene00021362	0.674068	0.170738	2.51659	0.112654	0.999719
WBGene00001683	0.188677	8.23767	2.5149	0.112775	0.999719
WBGene00021818	0.334979	2.72557	2.51149	0.113019	0.999719
WBGene00000518	-0.438	1.50778	2.51107	0.113049	0.999719
WBGene00006749	-0.380781	2.18647	2.50984	0.113138	0.999719
WBGene00044811	0.531655	0.641452	2.5059	0.113421	0.999719
WBGene00008760	0.459882	1.2525	2.50412	0.113549	0.999719
WBGene00013380	0.209289	5.87593	2.50339	0.113601	0.999719
WBGene00018980	-0.437535	1.31106	2.50205	0.113698	0.999719
WBGene00011193	0.25094	4.34268	2.49947	0.113885	0.999719
WBGene00011105	0.264741	4.87809	2.49152	0.114461	0.999719
WBGene00010752	-0.802008	0.330859	2.49098	0.114501	0.999719
WBGene00022125	0.261873	4.13187	2.49028	0.114551	0.999719
WBGene00013518	-0.608495	0.577672	2.49001	0.114571	0.999719
WBGene00004456	0.151793	10.0372	2.49001	0.114571	0.999719
WBGene00008530	-0.24037	4.55874	2.48971	0.114593	0.999719
WBGene00005002	0.196754	7.34481	2.48765	0.114743	0.999719
WBGene00009903	0.599789	1.49596	2.48509	0.114929	0.999719
WBGene00022507	-0.531839	0.400819	2.48458	0.114967	0.999719
WBGene00016629	0.294918	3.23719	2.48427	0.11499	0.999719
WBGene00012693	0.282142	3.97998	2.4822	0.115141	0.999719
WBGene00011688	0.186486	5.69768	2.47968	0.115326	0.999719
WBGene00003753	-0.491793	1.9338	2.47494	0.115674	0.999719
WBGene00003057	-2.13175	-0.0117893	2.47047	0.116003	0.999719
WBGene00004496	0.145215	9.32869	2.47043	0.116006	0.999719
WBGene00011042	0.517469	1.75528	2.46888	0.116121	0.999719
WBGene00015828	-0.328212	2.41048	2.46787	0.116196	0.999719
WBGene00017555	-0.419913	1.64164	2.46721	0.116244	0.999719
WBGene00018194	0.390593	3.57438	2.46444	0.116449	0.999719
WBGene00006663	-0.365228	3.02949	2.46194	0.116635	0.999719
WBGene00004820	0.338955	2.04093	2.46096	0.116707	0.999719
WBGene00007107	0.210106	6.00344	2.45684	0.117014	0.999719
WBGene00011405	-0.709982	-0.117586	2.45404	0.117222	0.999719
WBGene00008965	0.427935	1.35634	2.45314	0.11729	0.999719
WBGene00010051	0.259273	4.65824	2.45291	0.117307	0.999719
WBGene00015816	0.247856	4.2455	2.4526	0.117331	0.999719
WBGene00001080	0.210849	5.38585	2.4504	0.117495	0.999719
WBGene00002019	-0.742644	1.28115	2.44524	0.117882	0.999719
WBGene00003958	0.154599	7.27298	2.43915	0.11834	0.999719
WBGene00003756	-0.573599	0.660563	2.43862	0.11838	0.999719
WBGene00010006	-0.253102	4.24871	2.43729	0.118481	0.999719
WBGene00007923	-0.321981	3.54858	2.43403	0.118727	0.999719
WBGene00010295	-0.286934	3.04007	2.43111	0.118948	0.999719
WBGene00009753	-0.354648	1.69248	2.43	0.119033	0.999719
WBGene00003704	0.185811	7.18369	2.42725	0.119242	0.999719
WBGene00018274	-0.415769	1.91212	2.42572	0.119358	0.999719
WBGene00000531	-0.508947	1.05972	2.42323	0.119549	0.999719
WBGene00015248	0.173116	6.78618	2.42315	0.119554	0.999719
WBGene00006682	0.662316	0.135439	2.42251	0.119604	0.999719
WBGene00004392	0.194872	8.49662	2.42138	0.11969	0.999719
WBGene00020611	-0.434564	2.17824	2.42113	0.119709	0.999719
WBGene00020304	-0.3811	1.25485	2.41692	0.120031	0.999719
WBGene00000529	-0.56384	0.880142	2.41606	0.120097	0.999719
WBGene00011944	-0.151035	6.63793	2.41493	0.120183	0.999719
WBGene00020064	0.270372	4.39383	2.41462	0.120207	0.999719
WBGene00010742	-0.475425	1.83423	2.41344	0.120298	0.999719
WBGene00004226	-0.413292	1.87418	2.41177	0.120426	0.999719
WBGene00000908	-0.25092	3.98182	2.41169	0.120432	0.999719
WBGene00022292	0.319026	3.39209	2.40879	0.120655	0.999719
WBGene00009458	0.351615	1.92103	2.40527	0.120927	0.999719
WBGene00015334	-0.349701	1.67815	2.40497	0.120951	0.999719
WBGene00077771	0.19286	6.2244	2.40493	0.120954	0.999719
WBGene00008358	0.594151	0.0108775	2.40194	0.121185	0.999719
WBGene00003718	-0.551575	0.439736	2.40098	0.121259	0.999719
WBGene00010247	0.644466	-0.203028	2.39808	0.121484	0.999719
WBGene00002109	0.655608	0.0181014	2.39598	0.121648	0.999719
WBGene00010062	0.512463	0.734678	2.39265	0.121907	0.999719
WBGene00023487	0.251056	5.15278	2.39239	0.121927	0.999719
WBGene00007639	-0.656781	0.527914	2.39041	0.122082	0.999719
WBGene00004796	-0.403278	2.51456	2.38604	0.122423	0.999719
WBGene00004426	0.147771	9.88282	2.38585	0.122438	0.999719
WBGene00021271	-0.48021	1.11649	2.38538	0.122475	0.999719
WBGene00006555	-0.390508	2.80426	2.38375	0.122603	0.999719
WBGene00000988	0.221422	5.43772	2.37775	0.123075	0.999719
WBGene00022612	0.623121	-0.0558849	2.37635	0.123185	0.999719
WBGene00045175	0.318334	3.48328	2.37592	0.123219	0.999719
WBGene00003465	0.201235	6.24968	2.37362	0.1234	0.999719
WBGene00004114	0.874719	-0.186447	2.36783	0.123859	0.999719
WBGene00003431	0.205944	6.5734	2.36734	0.123898	0.999719
WBGene00006701	-0.310299	4.59876	2.36628	0.123982	0.999719
WBGene00011891	-0.164503	7.38209	2.36341	0.12421	0.999719
WBGene00016671	-0.685256	-0.0939849	2.36243	0.124288	0.999719
WBGene00016064	-0.611447	0.282367	2.35619	0.124786	0.999719
WBGene00012878	0.470874	1.57769	2.35287	0.125053	0.999719
WBGene00014259	0.312569	2.77026	2.35232	0.125097	0.999719
WBGene00017166	0.142927	9.75523	2.35212	0.125113	0.999719
[truncated: 12,044 more rows]

## Sheet: edgeR_CA1199_EtOHvsAuxin_8hr
GeneID	logFC	logCPM	LR	PValue	FDR		*CA1199 (sun-1p::tir1): germline expression of TIR1 transgene
[truncated: 10,974 more rows]

[truncated: 2 more sheets: edgeR_CA1199_EtOHvsAuxin_24hr, Summary of DE genes by auxin]
